# Supplementary material for: PthA4AT, a 7.5‐repeats transcription activator‐like (TAL) effector from Xanthomonas citri ssp. citri, triggers citrus canker resistance
Source: Mol Plant Pathol. 2019 Jul 5;20(10):1394–407. doi: 10.1111/mpp.12844 (PMC6792138; doi:10.1111/mpp.12844)
Supplement: Supplementary file 12 — Table S3. TALgetter results of candidate promoters to PthA4AT on C. clementine. [file MPP-20-1394-s012.xlsx]

## Sheet: Galaxy20-(TALgetter_on_data_7_(
Table S3. TALgetter results of candidate promoters to PthA4AT on C. clementina
# ID	Position	Distance to end	Sequence	Matches	Score	Strand	p-value	E-value
Ciclev10007914m.g.v1.0_400+200_bp_promoter	532	60	TACTACCTT	M|:|:||||	-2.54273	-	1.08254e-06	15.7
Ciclev10009016m.g.v1.0_400+200_bp_promoter	106	486	TACTACCTT	M|:|:||||	-2.54273	-	1.08254e-06	15.7
Ciclev10009845m.g.v1.0_400+200_bp_promoter	185	407	TACTACCTT	M|:|:||||	-2.54273	-	1.08254e-06	15.7
Ciclev10010244m.g.v1.0_400+200_bp_promoter	112	480	TACTACCTT	M|:|:||||	-2.54273	+	1.08254e-06	15.7
Ciclev10010554m.g.v1.0_400+200_bp_promoter	310	282	TACTACCTT	M|:|:||||	-2.54273	-	1.08254e-06	15.7
Ciclev10014213m.g.v1.0_400+200_bp_promoter	31	561	TACTACCTT	M|:|:||||	-2.54273	-	1.08254e-06	15.7
Ciclev10014373m.g.v1.0_400+200_bp_promoter	142	450	TACTACCTT	M|:|:||||	-2.54273	-	1.08254e-06	15.7
Ciclev10017188m.g.v1.0_400+200_bp_promoter	517	75	TACTACCTT	M|:|:||||	-2.54273	-	1.08254e-06	15.7
Ciclev10017238m.g.v1.0_400+200_bp_promoter	48	544	TACTACCTT	M|:|:||||	-2.54273	+	1.08254e-06	15.7
Ciclev10017343m.g.v1.0_400+200_bp_promoter	408	184	TACTACCTT	M|:|:||||	-2.54273	-	1.08254e-06	15.7
Ciclev10018751m.g.v1.0_400+200_bp_promoter	162	430	TACTACCTT	M|:|:||||	-2.54273	+	1.08254e-06	15.7
Ciclev10019113m.g.v1.0_400+200_bp_promoter	273	319	TACTACCTT	M|:|:||||	-2.54273	-	1.08254e-06	15.7
Ciclev10020020m.g.v1.0_400+200_bp_promoter	575	17	TACTACCTT	M|:|:||||	-2.54273	+	1.08254e-06	15.7
Ciclev10021719m.g.v1.0_400+200_bp_promoter	581	11	TACTACCTT	M|:|:||||	-2.54273	+	1.08254e-06	15.7
Ciclev10021834m.g.v1.0_400+200_bp_promoter	583	9	TACTACCTT	M|:|:||||	-2.54273	+	1.08254e-06	15.7
Ciclev10021884m.g.v1.0_400+200_bp_promoter	415	177	TACTACCTT	M|:|:||||	-2.54273	+	1.08254e-06	15.7
Ciclev10023184m.g.v1.0_400+200_bp_promoter	364	228	TACTACCTT	M|:|:||||	-2.54273	-	1.08254e-06	15.7
Ciclev10023750m.g.v1.0_400+200_bp_promoter	183	409	TACTACCTT	M|:|:||||	-2.54273	-	1.08254e-06	15.7
Ciclev10024175m.g.v1.0_400+200_bp_promoter	35	557	TACTACCTT	M|:|:||||	-2.54273	-	1.08254e-06	15.7
Ciclev10024316m.g.v1.0_400+200_bp_promoter	318	274	TACTACCTT	M|:|:||||	-2.54273	+	1.08254e-06	15.7
Ciclev10024397m.g.v1.0_400+200_bp_promoter	515	77	TACTACCTT	M|:|:||||	-2.54273	-	1.08254e-06	15.7
Ciclev10024410m.g.v1.0_400+200_bp_promoter	415	177	TACTACCTT	M|:|:||||	-2.54273	+	1.08254e-06	15.7
Ciclev10024449m.g.v1.0_400+200_bp_promoter	379	213	TACTACCTT	M|:|:||||	-2.54273	+	1.08254e-06	15.7
Ciclev10031673m.g.v1.0_400+200_bp_promoter	496	96	TACTACCTT	M|:|:||||	-2.54273	-	1.08254e-06	15.7
Ciclev10031854m.g.v1.0_400+200_bp_promoter	262	330	TACTACCTT	M|:|:||||	-2.54273	-	1.08254e-06	15.7
Ciclev10031858m.g.v1.0_400+200_bp_promoter	246	346	TACTACCTT	M|:|:||||	-2.54273	+	1.08254e-06	15.7
Ciclev10032629m.g.v1.0_400+200_bp_promoter	190	402	TACTACCTT	M|:|:||||	-2.54273	-	1.08254e-06	15.7
Ciclev10032777m.g.v1.0_400+200_bp_promoter	478	114	TACTACCTT	M|:|:||||	-2.54273	+	1.08254e-06	15.7
Ciclev10033231m.g.v1.0_400+200_bp_promoter	116	476	TACTACCTT	M|:|:||||	-2.54273	-	1.08254e-06	15.7
Ciclev10033246m.g.v1.0_400+200_bp_promoter	334	258	TACTACCTT	M|:|:||||	-2.54273	-	1.08254e-06	15.7
Ciclev10000515m.g.v1.0_400+200_bp_promoter	564	28	TACTACCTT	M|:|:||||	-2.54273	+	1.08254e-06	15.7
Ciclev10000610m.g.v1.0_400+200_bp_promoter	171	421	TACTACCTT	M|:|:||||	-2.54273	-	1.08254e-06	15.7
Ciclev10000842m.g.v1.0_400+200_bp_promoter	238	354	TACTACCTT	M|:|:||||	-2.54273	-	1.08254e-06	15.7
Ciclev10001086m.g.v1.0_400+200_bp_promoter	258	334	TACTACCTT	M|:|:||||	-2.54273	+	1.08254e-06	15.7
Ciclev10001086m.g.v1.0_400+200_bp_promoter	297	295	TACTACCTT	M|:|:||||	-2.54273	+	1.08254e-06	15.7
Ciclev10001335m.g.v1.0_400+200_bp_promoter	267	325	TACTACCTT	M|:|:||||	-2.54273	-	1.08254e-06	15.7
Ciclev10003041m.g.v1.0_400+200_bp_promoter	79	513	TACTACCTT	M|:|:||||	-2.54273	-	1.08254e-06	15.7
Ciclev10003279m.g.v1.0_400+200_bp_promoter	43	549	TACTACCTT	M|:|:||||	-2.54273	-	1.08254e-06	15.7
Ciclev10003467m.g.v1.0_400+200_bp_promoter	222	370	TACTACCTT	M|:|:||||	-2.54273	-	1.08254e-06	15.7
Ciclev10003481m.g.v1.0_400+200_bp_promoter	503	89	TACTACCTT	M|:|:||||	-2.54273	-	1.08254e-06	15.7
Ciclev10004078m.g.v1.0_400+200_bp_promoter	555	37	TACTACCTT	M|:|:||||	-2.54273	+	1.08254e-06	15.7
Ciclev10011197m.g.v1.0_400+200_bp_promoter	576	16	TACTACCTT	M|:|:||||	-2.54273	-	1.08254e-06	15.7
Ciclev10011453m.g.v1.0_400+200_bp_promoter	155	437	TACTACCTT	M|:|:||||	-2.54273	-	1.08254e-06	15.7
Ciclev10013708m.g.v1.0_400+200_bp_promoter	279	313	TACTACCTT	M|:|:||||	-2.54273	+	1.08254e-06	15.7
Ciclev10013723m.g.v1.0_400+200_bp_promoter	146	446	TACTACCTT	M|:|:||||	-2.54273	+	1.08254e-06	15.7
Ciclev10013856m.g.v1.0_400+200_bp_promoter	257	335	TACTACCTT	M|:|:||||	-2.54273	+	1.08254e-06	15.7
Ciclev10025364m.g.v1.0_400+200_bp_promoter	527	65	TACTACCTT	M|:|:||||	-2.54273	+	1.08254e-06	15.7
Ciclev10025957m.g.v1.0_400+200_bp_promoter	227	365	TACTACCTT	M|:|:||||	-2.54273	-	1.08254e-06	15.7
Ciclev10026166m.g.v1.0_400+200_bp_promoter	14	578	TACTACCTT	M|:|:||||	-2.54273	+	1.08254e-06	15.7
Ciclev10026746m.g.v1.0_400+200_bp_promoter	309	283	TACTACCTT	M|:|:||||	-2.54273	-	1.08254e-06	15.7
Ciclev10027087m.g.v1.0_400+200_bp_promoter	275	317	TACTACCTT	M|:|:||||	-2.54273	+	1.08254e-06	15.7
Ciclev10027866m.g.v1.0_400+200_bp_promoter	187	405	TACTACCTT	M|:|:||||	-2.54273	-	1.08254e-06	15.7
Ciclev10028257m.g.v1.0_400+200_bp_promoter	42	550	TACTACCTT	M|:|:||||	-2.54273	-	1.08254e-06	15.7
Ciclev10028330m.g.v1.0_400+200_bp_promoter	429	163	TACTACCTT	M|:|:||||	-2.54273	-	1.08254e-06	15.7
Ciclev10029521m.g.v1.0_400+200_bp_promoter	540	52	TACTACCTT	M|:|:||||	-2.54273	-	1.08254e-06	15.7
Ciclev10029807m.g.v1.0_400+200_bp_promoter	246	346	TACTACCTT	M|:|:||||	-2.54273	+	1.08254e-06	15.7
Ciclev10029960m.g.v1.0_400+200_bp_promoter	325	267	TACTACCTT	M|:|:||||	-2.54273	+	1.08254e-06	15.7
Ciclev10029961m.g.v1.0_400+200_bp_promoter	243	349	TACTACCTT	M|:|:||||	-2.54273	-	1.08254e-06	15.7
Ciclev10030001m.g.v1.0_400+200_bp_promoter	130	462	TACTACCTT	M|:|:||||	-2.54273	+	1.08254e-06	15.7
Ciclev10030036m.g.v1.0_400+200_bp_promoter	243	349	TACTACCTT	M|:|:||||	-2.54273	-	1.08254e-06	15.7
Ciclev10030107m.g.v1.0_400+200_bp_promoter	237	355	TACTACCTT	M|:|:||||	-2.54273	+	1.08254e-06	15.7
Ciclev10030235m.g.v1.0_400+200_bp_promoter	72	520	TACTACCTT	M|:|:||||	-2.54273	+	1.08254e-06	15.7
Ciclev10005189m.g.v1.0_400+200_bp_promoter	69	523	TACTACCTT	M|:|:||||	-2.54273	-	1.08254e-06	15.7
Ciclev10005440m.g.v1.0_400+200_bp_promoter	328	264	TACTACCTT	M|:|:||||	-2.54273	+	1.08254e-06	15.7
Ciclev10005543m.g.v1.0_400+200_bp_promoter	229	363	TACTACCTT	M|:|:||||	-2.54273	-	1.08254e-06	15.7
Ciclev10005702m.g.v1.0_400+200_bp_promoter	289	303	TACTACCTT	M|:|:||||	-2.54273	+	1.08254e-06	15.7
Ciclev10006653m.g.v1.0_400+200_bp_promoter	152	440	TACTACCTT	M|:|:||||	-2.54273	+	1.08254e-06	15.7
Ciclev10006959m.g.v1.0_400+200_bp_promoter	448	144	TACTACCTT	M|:|:||||	-2.54273	-	1.08254e-06	15.7
Ciclev10007284m.g.v1.0_400+200_bp_promoter	159	433	TATTACCTT	M|:|:||||	-3.11163	+	4.31637e-06	62.6
Ciclev10007362m.g.v1.0_400+200_bp_promoter	17	575	TATTACCTT	M|:|:||||	-3.11163	+	4.31637e-06	62.6
Ciclev10007363m.g.v1.0_400+200_bp_promoter	532	60	TATTACCTT	M|:|:||||	-3.11163	+	4.31637e-06	62.6
Ciclev10007527m.g.v1.0_400+200_bp_promoter	429	163	TATTACCTT	M|:|:||||	-3.11163	+	4.31637e-06	62.6
Ciclev10008240m.g.v1.0_400+200_bp_promoter	462	130	TATTACCTT	M|:|:||||	-3.11163	-	4.31637e-06	62.6
Ciclev10008418m.g.v1.0_400+200_bp_promoter	242	350	TATTACCTT	M|:|:||||	-3.11163	+	4.31637e-06	62.6
Ciclev10008613m.g.v1.0_400+200_bp_promoter	186	406	TATTACCTT	M|:|:||||	-3.11163	+	4.31637e-06	62.6
Ciclev10008642m.g.v1.0_400+200_bp_promoter	464	128	TATTACCTT	M|:|:||||	-3.11163	-	4.31637e-06	62.6
Ciclev10008686m.g.v1.0_400+200_bp_promoter	78	514	TATTACCTT	M|:|:||||	-3.11163	+	4.31637e-06	62.6
Ciclev10008860m.g.v1.0_400+200_bp_promoter	202	390	TATTACCTT	M|:|:||||	-3.11163	+	4.31637e-06	62.6
Ciclev10009124m.g.v1.0_400+200_bp_promoter	244	348	TATTACCTT	M|:|:||||	-3.11163	-	4.31637e-06	62.6
Ciclev10009323m.g.v1.0_400+200_bp_promoter	438	154	TATTACCTT	M|:|:||||	-3.11163	-	4.31637e-06	62.6
Ciclev10009486m.g.v1.0_400+200_bp_promoter	536	56	TATTACCTT	M|:|:||||	-3.11163	+	4.31637e-06	62.6
Ciclev10009854m.g.v1.0_400+200_bp_promoter	472	120	TATTACCTT	M|:|:||||	-3.11163	-	4.31637e-06	62.6
Ciclev10009981m.g.v1.0_400+200_bp_promoter	268	324	TATTACCTT	M|:|:||||	-3.11163	-	4.31637e-06	62.6
Ciclev10010156m.g.v1.0_400+200_bp_promoter	351	241	TATTACCTT	M|:|:||||	-3.11163	-	4.31637e-06	62.6
Ciclev10010272m.g.v1.0_400+200_bp_promoter	535	57	TATTACCTT	M|:|:||||	-3.11163	-	4.31637e-06	62.6
Ciclev10010372m.g.v1.0_400+200_bp_promoter	157	435	TATTACCTT	M|:|:||||	-3.11163	+	4.31637e-06	62.6
Ciclev10010495m.g.v1.0_400+200_bp_promoter	27	565	TATTACCTT	M|:|:||||	-3.11163	+	4.31637e-06	62.6
Ciclev10010549m.g.v1.0_400+200_bp_promoter	305	287	TATTACCTT	M|:|:||||	-3.11163	+	4.31637e-06	62.6
Ciclev10010627m.g.v1.0_400+200_bp_promoter	359	233	TATTACCTT	M|:|:||||	-3.11163	-	4.31637e-06	62.6
Ciclev10010741m.g.v1.0_400+200_bp_promoter	448	144	TATTACCTT	M|:|:||||	-3.11163	-	4.31637e-06	62.6
Ciclev10010809m.g.v1.0_400+200_bp_promoter	532	60	TATTACCTT	M|:|:||||	-3.11163	-	4.31637e-06	62.6
Ciclev10014046m.g.v1.0_400+200_bp_promoter	67	525	TATTACCTT	M|:|:||||	-3.11163	+	4.31637e-06	62.6
Ciclev10014548m.g.v1.0_400+200_bp_promoter	345	247	TATTACCTT	M|:|:||||	-3.11163	+	4.31637e-06	62.6
Ciclev10015231m.g.v1.0_400+200_bp_promoter	383	209	TATTACCTT	M|:|:||||	-3.11163	+	4.31637e-06	62.6
Ciclev10015976m.g.v1.0_400+200_bp_promoter	259	333	TATTACCTT	M|:|:||||	-3.11163	-	4.31637e-06	62.6
Ciclev10016076m.g.v1.0_400+200_bp_promoter	105	487	TATTACCTT	M|:|:||||	-3.11163	-	4.31637e-06	62.6
Ciclev10016219m.g.v1.0_400+200_bp_promoter	216	376	TATTACCTT	M|:|:||||	-3.11163	-	4.31637e-06	62.6
Ciclev10017264m.g.v1.0_400+200_bp_promoter	58	534	TATTACCTT	M|:|:||||	-3.11163	-	4.31637e-06	62.6
Ciclev10017551m.g.v1.0_400+200_bp_promoter	45	547	TATTACCTT	M|:|:||||	-3.11163	+	4.31637e-06	62.6
Ciclev10017577m.g.v1.0_400+200_bp_promoter	90	502	TATTACCTT	M|:|:||||	-3.11163	+	4.31637e-06	62.6
Ciclev10017658m.g.v1.0_400+200_bp_promoter	25	567	TATTACCTT	M|:|:||||	-3.11163	+	4.31637e-06	62.6
Ciclev10017787m.g.v1.0_400+200_bp_promoter	116	476	TATTACCTT	M|:|:||||	-3.11163	+	4.31637e-06	62.6
Ciclev10017803m.g.v1.0_400+200_bp_promoter	82	510	TATTACCTT	M|:|:||||	-3.11163	-	4.31637e-06	62.6
Ciclev10018049m.g.v1.0_400+200_bp_promoter	206	386	TATTACCTT	M|:|:||||	-3.11163	+	4.31637e-06	62.6
Ciclev10018547m.g.v1.0_400+200_bp_promoter	358	234	TATTACCTT	M|:|:||||	-3.11163	+	4.31637e-06	62.6
Ciclev10018786m.g.v1.0_400+200_bp_promoter	484	108	TATTACCTT	M|:|:||||	-3.11163	-	4.31637e-06	62.6
Ciclev10018927m.g.v1.0_400+200_bp_promoter	280	312	TATTACCTT	M|:|:||||	-3.11163	+	4.31637e-06	62.6
Ciclev10019083m.g.v1.0_400+200_bp_promoter	52	540	TATTACCTT	M|:|:||||	-3.11163	-	4.31637e-06	62.6
Ciclev10019406m.g.v1.0_400+200_bp_promoter	572	20	TATTACCTT	M|:|:||||	-3.11163	-	4.31637e-06	62.6
Ciclev10019611m.g.v1.0_400+200_bp_promoter	561	31	TATTACCTT	M|:|:||||	-3.11163	-	4.31637e-06	62.6
Ciclev10019659m.g.v1.0_400+200_bp_promoter	98	494	TATTACCTT	M|:|:||||	-3.11163	-	4.31637e-06	62.6
Ciclev10019706m.g.v1.0_400+200_bp_promoter	121	471	TATTACCTT	M|:|:||||	-3.11163	-	4.31637e-06	62.6
Ciclev10019995m.g.v1.0_400+200_bp_promoter	529	63	TATTACCTT	M|:|:||||	-3.11163	+	4.31637e-06	62.6
Ciclev10020270m.g.v1.0_400+200_bp_promoter	183	409	TATTACCTT	M|:|:||||	-3.11163	-	4.31637e-06	62.6
Ciclev10020317m.g.v1.0_400+200_bp_promoter	200	392	TATTACCTT	M|:|:||||	-3.11163	-	4.31637e-06	62.6
Ciclev10020533m.g.v1.0_400+200_bp_promoter	149	443	TATTACCTT	M|:|:||||	-3.11163	-	4.31637e-06	62.6
Ciclev10021010m.g.v1.0_400+200_bp_promoter	438	154	TATTACCTT	M|:|:||||	-3.11163	+	4.31637e-06	62.6
Ciclev10021696m.g.v1.0_400+200_bp_promoter	271	321	TATTACCTT	M|:|:||||	-3.11163	+	4.31637e-06	62.6
Ciclev10021733m.g.v1.0_400+200_bp_promoter	506	86	TATTACCTT	M|:|:||||	-3.11163	+	4.31637e-06	62.6
Ciclev10021857m.g.v1.0_400+200_bp_promoter	284	308	TATTACCTT	M|:|:||||	-3.11163	-	4.31637e-06	62.6
Ciclev10021896m.g.v1.0_400+200_bp_promoter	31	561	TATTACCTT	M|:|:||||	-3.11163	+	4.31637e-06	62.6
Ciclev10021908m.g.v1.0_400+200_bp_promoter	538	54	TATTACCTT	M|:|:||||	-3.11163	-	4.31637e-06	62.6
Ciclev10022352m.g.v1.0_400+200_bp_promoter	381	211	TATTACCTT	M|:|:||||	-3.11163	+	4.31637e-06	62.6
Ciclev10022371m.g.v1.0_400+200_bp_promoter	318	274	TATTACCTT	M|:|:||||	-3.11163	+	4.31637e-06	62.6
Ciclev10022536m.g.v1.0_400+200_bp_promoter	58	534	TATTACCTT	M|:|:||||	-3.11163	-	4.31637e-06	62.6
Ciclev10022681m.g.v1.0_400+200_bp_promoter	20	572	TATTACCTT	M|:|:||||	-3.11163	+	4.31637e-06	62.6
Ciclev10022754m.g.v1.0_400+200_bp_promoter	63	529	TATTACCTT	M|:|:||||	-3.11163	-	4.31637e-06	62.6
Ciclev10022908m.g.v1.0_400+200_bp_promoter	470	122	TATTACCTT	M|:|:||||	-3.11163	+	4.31637e-06	62.6
Ciclev10023464m.g.v1.0_400+200_bp_promoter	113	479	TATTACCTT	M|:|:||||	-3.11163	-	4.31637e-06	62.6
Ciclev10023494m.g.v1.0_400+200_bp_promoter	530	62	TATTACCTT	M|:|:||||	-3.11163	-	4.31637e-06	62.6
Ciclev10023761m.g.v1.0_400+200_bp_promoter	144	448	TATTACCTT	M|:|:||||	-3.11163	+	4.31637e-06	62.6
Ciclev10023893m.g.v1.0_400+200_bp_promoter	120	472	TATTACCTT	M|:|:||||	-3.11163	+	4.31637e-06	62.6
Ciclev10024184m.g.v1.0_400+200_bp_promoter	284	308	TATTACCTT	M|:|:||||	-3.11163	+	4.31637e-06	62.6
Ciclev10024218m.g.v1.0_400+200_bp_promoter	466	126	TATTACCTT	M|:|:||||	-3.11163	+	4.31637e-06	62.6
Ciclev10024276m.g.v1.0_400+200_bp_promoter	323	269	TATTACCTT	M|:|:||||	-3.11163	-	4.31637e-06	62.6
Ciclev10024288m.g.v1.0_400+200_bp_promoter	543	49	TATTACCTT	M|:|:||||	-3.11163	-	4.31637e-06	62.6
Ciclev10024555m.g.v1.0_400+200_bp_promoter	117	475	TATTACCTT	M|:|:||||	-3.11163	-	4.31637e-06	62.6
Ciclev10030514m.g.v1.0_400+200_bp_promoter	105	487	TATTACCTT	M|:|:||||	-3.11163	-	4.31637e-06	62.6
Ciclev10030925m.g.v1.0_400+200_bp_promoter	62	530	TATTACCTT	M|:|:||||	-3.11163	-	4.31637e-06	62.6
Ciclev10031056m.g.v1.0_400+200_bp_promoter	119	473	TATTACCTT	M|:|:||||	-3.11163	+	4.31637e-06	62.6
Ciclev10031272m.g.v1.0_400+200_bp_promoter	140	452	TATTACCTT	M|:|:||||	-3.11163	-	4.31637e-06	62.6
Ciclev10031368m.g.v1.0_400+200_bp_promoter	457	135	TATTACCTT	M|:|:||||	-3.11163	-	4.31637e-06	62.6
Ciclev10031375m.g.v1.0_400+200_bp_promoter	578	14	TATTACCTT	M|:|:||||	-3.11163	-	4.31637e-06	62.6
Ciclev10031463m.g.v1.0_400+200_bp_promoter	148	444	TATTACCTT	M|:|:||||	-3.11163	-	4.31637e-06	62.6
Ciclev10031607m.g.v1.0_400+200_bp_promoter	466	126	TATTACCTT	M|:|:||||	-3.11163	-	4.31637e-06	62.6
Ciclev10031705m.g.v1.0_400+200_bp_promoter	375	217	TATTACCTT	M|:|:||||	-3.11163	+	4.31637e-06	62.6
Ciclev10031770m.g.v1.0_400+200_bp_promoter	25	567	TATTACCTT	M|:|:||||	-3.11163	+	4.31637e-06	62.6
Ciclev10032201m.g.v1.0_400+200_bp_promoter	162	430	TATTACCTT	M|:|:||||	-3.11163	+	4.31637e-06	62.6
Ciclev10032579m.g.v1.0_400+200_bp_promoter	48	544	TATTACCTT	M|:|:||||	-3.11163	-	4.31637e-06	62.6
Ciclev10032579m.g.v1.0_400+200_bp_promoter	269	323	TATTACCTT	M|:|:||||	-3.11163	-	4.31637e-06	62.6
Ciclev10032755m.g.v1.0_400+200_bp_promoter	87	505	TATTACCTT	M|:|:||||	-3.11163	-	4.31637e-06	62.6
Ciclev10032769m.g.v1.0_400+200_bp_promoter	233	359	TATTACCTT	M|:|:||||	-3.11163	-	4.31637e-06	62.6
Ciclev10032906m.g.v1.0_400+200_bp_promoter	561	31	TATTACCTT	M|:|:||||	-3.11163	+	4.31637e-06	62.6
Ciclev10033145m.g.v1.0_400+200_bp_promoter	233	359	TATTACCTT	M|:|:||||	-3.11163	-	4.31637e-06	62.6
Ciclev10033233m.g.v1.0_400+200_bp_promoter	43	549	TATTACCTT	M|:|:||||	-3.11163	+	4.31637e-06	62.6
Ciclev10033383m.g.v1.0_400+200_bp_promoter	242	350	TATTACCTT	M|:|:||||	-3.11163	+	4.31637e-06	62.6
Ciclev10033419m.g.v1.0_400+200_bp_promoter	446	146	TATTACCTT	M|:|:||||	-3.11163	+	4.31637e-06	62.6
Ciclev10033437m.g.v1.0_400+200_bp_promoter	311	281	TATTACCTT	M|:|:||||	-3.11163	-	4.31637e-06	62.6
Ciclev10033484m.g.v1.0_400+200_bp_promoter	537	55	TATTACCTT	M|:|:||||	-3.11163	-	4.31637e-06	62.6
Ciclev10033791m.g.v1.0_400+200_bp_promoter	87	505	TATTACCTT	M|:|:||||	-3.11163	+	4.31637e-06	62.6
Ciclev10033843m.g.v1.0_400+200_bp_promoter	537	55	TATTACCTT	M|:|:||||	-3.11163	-	4.31637e-06	62.6
Ciclev10033924m.g.v1.0_400+200_bp_promoter	537	55	TATTACCTT	M|:|:||||	-3.11163	-	4.31637e-06	62.6
Ciclev10000030m.g.v1.0_400+200_bp_promoter	73	519	TATTACCTT	M|:|:||||	-3.11163	-	4.31637e-06	62.6
Ciclev10000720m.g.v1.0_400+200_bp_promoter	381	211	TATTACCTT	M|:|:||||	-3.11163	+	4.31637e-06	62.6
Ciclev10000782m.g.v1.0_400+200_bp_promoter	589	3	TATTACCTT	M|:|:||||	-3.11163	+	4.31637e-06	62.6
Ciclev10001085m.g.v1.0_400+200_bp_promoter	134	458	TATTACCTT	M|:|:||||	-3.11163	-	4.31637e-06	62.6
Ciclev10001290m.g.v1.0_400+200_bp_promoter	479	113	TATTACCTT	M|:|:||||	-3.11163	-	4.31637e-06	62.6
Ciclev10001423m.g.v1.0_400+200_bp_promoter	180	412	TATTACCTT	M|:|:||||	-3.11163	+	4.31637e-06	62.6
Ciclev10001522m.g.v1.0_400+200_bp_promoter	320	272	TATTACCTT	M|:|:||||	-3.11163	-	4.31637e-06	62.6
Ciclev10001639m.g.v1.0_400+200_bp_promoter	219	373	TATTACCTT	M|:|:||||	-3.11163	-	4.31637e-06	62.6
Ciclev10001648m.g.v1.0_400+200_bp_promoter	571	21	TATTACCTT	M|:|:||||	-3.11163	-	4.31637e-06	62.6
Ciclev10001691m.g.v1.0_400+200_bp_promoter	516	76	TATTACCTT	M|:|:||||	-3.11163	-	4.31637e-06	62.6
Ciclev10001948m.g.v1.0_400+200_bp_promoter	464	128	TATTACCTT	M|:|:||||	-3.11163	-	4.31637e-06	62.6
Ciclev10001992m.g.v1.0_400+200_bp_promoter	84	508	TATTACCTT	M|:|:||||	-3.11163	+	4.31637e-06	62.6
Ciclev10002443m.g.v1.0_400+200_bp_promoter	198	394	TATTACCTT	M|:|:||||	-3.11163	-	4.31637e-06	62.6
Ciclev10003031m.g.v1.0_400+200_bp_promoter	249	343	TATTACCTT	M|:|:||||	-3.11163	-	4.31637e-06	62.6
Ciclev10003195m.g.v1.0_400+200_bp_promoter	40	552	TATTACCTT	M|:|:||||	-3.11163	+	4.31637e-06	62.6
Ciclev10003285m.g.v1.0_400+200_bp_promoter	426	166	TATTACCTT	M|:|:||||	-3.11163	+	4.31637e-06	62.6
Ciclev10003683m.g.v1.0_400+200_bp_promoter	173	419	TATTACCTT	M|:|:||||	-3.11163	+	4.31637e-06	62.6
Ciclev10003940m.g.v1.0_400+200_bp_promoter	166	426	TATTACCTT	M|:|:||||	-3.11163	+	4.31637e-06	62.6
Ciclev10010965m.g.v1.0_400+200_bp_promoter	243	349	TATTACCTT	M|:|:||||	-3.11163	+	4.31637e-06	62.6
Ciclev10011348m.g.v1.0_400+200_bp_promoter	443	149	TATTACCTT	M|:|:||||	-3.11163	-	4.31637e-06	62.6
Ciclev10011558m.g.v1.0_400+200_bp_promoter	541	51	TATTACCTT	M|:|:||||	-3.11163	-	4.31637e-06	62.6
Ciclev10011749m.g.v1.0_400+200_bp_promoter	361	231	TATTACCTT	M|:|:||||	-3.11163	+	4.31637e-06	62.6
Ciclev10011841m.g.v1.0_400+200_bp_promoter	158	434	TATTACCTT	M|:|:||||	-3.11163	-	4.31637e-06	62.6
Ciclev10012003m.g.v1.0_400+200_bp_promoter	36	556	TATTACCTT	M|:|:||||	-3.11163	+	4.31637e-06	62.6
Ciclev10012038m.g.v1.0_400+200_bp_promoter	92	500	TATTACCTT	M|:|:||||	-3.11163	-	4.31637e-06	62.6
Ciclev10012115m.g.v1.0_400+200_bp_promoter	160	432	TATTACCTT	M|:|:||||	-3.11163	-	4.31637e-06	62.6
Ciclev10012394m.g.v1.0_400+200_bp_promoter	322	270	TATTACCTT	M|:|:||||	-3.11163	+	4.31637e-06	62.6
Ciclev10012455m.g.v1.0_400+200_bp_promoter	69	523	TATTACCTT	M|:|:||||	-3.11163	-	4.31637e-06	62.6
Ciclev10012616m.g.v1.0_400+200_bp_promoter	248	344	TATTACCTT	M|:|:||||	-3.11163	-	4.31637e-06	62.6
Ciclev10012654m.g.v1.0_400+200_bp_promoter	107	485	TATTACCTT	M|:|:||||	-3.11163	+	4.31637e-06	62.6
Ciclev10012925m.g.v1.0_400+200_bp_promoter	128	464	TATTACCTT	M|:|:||||	-3.11163	-	4.31637e-06	62.6
Ciclev10013128m.g.v1.0_400+200_bp_promoter	147	445	TATTACCTT	M|:|:||||	-3.11163	-	4.31637e-06	62.6
Ciclev10013153m.g.v1.0_400+200_bp_promoter	260	332	TATTACCTT	M|:|:||||	-3.11163	-	4.31637e-06	62.6
Ciclev10013225m.g.v1.0_400+200_bp_promoter	67	525	TATTACCTT	M|:|:||||	-3.11163	+	4.31637e-06	62.6
Ciclev10013390m.g.v1.0_400+200_bp_promoter	50	542	TATTACCTT	M|:|:||||	-3.11163	+	4.31637e-06	62.6
Ciclev10013713m.g.v1.0_400+200_bp_promoter	221	371	TATTACCTT	M|:|:||||	-3.11163	-	4.31637e-06	62.6
Ciclev10013809m.g.v1.0_400+200_bp_promoter	425	167	TATTACCTT	M|:|:||||	-3.11163	-	4.31637e-06	62.6
Ciclev10013859m.g.v1.0_400+200_bp_promoter	42	550	TATTACCTT	M|:|:||||	-3.11163	+	4.31637e-06	62.6
Ciclev10024772m.g.v1.0_400+200_bp_promoter	200	392	TATTACCTT	M|:|:||||	-3.11163	+	4.31637e-06	62.6
Ciclev10025685m.g.v1.0_400+200_bp_promoter	150	442	TATTACCTT	M|:|:||||	-3.11163	-	4.31637e-06	62.6
Ciclev10025949m.g.v1.0_400+200_bp_promoter	327	265	TATTACCTT	M|:|:||||	-3.11163	+	4.31637e-06	62.6
Ciclev10026180m.g.v1.0_400+200_bp_promoter	317	275	TATTACCTT	M|:|:||||	-3.11163	-	4.31637e-06	62.6
Ciclev10026585m.g.v1.0_400+200_bp_promoter	128	464	TATTACCTT	M|:|:||||	-3.11163	-	4.31637e-06	62.6
Ciclev10026696m.g.v1.0_400+200_bp_promoter	409	183	TATTACCTT	M|:|:||||	-3.11163	+	4.31637e-06	62.6
Ciclev10026892m.g.v1.0_400+200_bp_promoter	408	184	TATTACCTT	M|:|:||||	-3.11163	+	4.31637e-06	62.6
Ciclev10026899m.g.v1.0_400+200_bp_promoter	487	105	TATTACCTT	M|:|:||||	-3.11163	-	4.31637e-06	62.6
Ciclev10026992m.g.v1.0_400+200_bp_promoter	509	83	TATTACCTT	M|:|:||||	-3.11163	-	4.31637e-06	62.6
Ciclev10027053m.g.v1.0_400+200_bp_promoter	499	93	TATTACCTT	M|:|:||||	-3.11163	-	4.31637e-06	62.6
Ciclev10027110m.g.v1.0_400+200_bp_promoter	211	381	TATTACCTT	M|:|:||||	-3.11163	-	4.31637e-06	62.6
Ciclev10027249m.g.v1.0_400+200_bp_promoter	104	488	TATTACCTT	M|:|:||||	-3.11163	+	4.31637e-06	62.6
Ciclev10027265m.g.v1.0_400+200_bp_promoter	80	512	TATTACCTT	M|:|:||||	-3.11163	+	4.31637e-06	62.6
Ciclev10027360m.g.v1.0_400+200_bp_promoter	62	530	TATTACCTT	M|:|:||||	-3.11163	-	4.31637e-06	62.6
Ciclev10027492m.g.v1.0_400+200_bp_promoter	446	146	TATTACCTT	M|:|:||||	-3.11163	-	4.31637e-06	62.6
Ciclev10027731m.g.v1.0_400+200_bp_promoter	511	81	TATTACCTT	M|:|:||||	-3.11163	+	4.31637e-06	62.6
Ciclev10028385m.g.v1.0_400+200_bp_promoter	563	29	TATTACCTT	M|:|:||||	-3.11163	-	4.31637e-06	62.6
Ciclev10028400m.g.v1.0_400+200_bp_promoter	487	105	TATTACCTT	M|:|:||||	-3.11163	-	4.31637e-06	62.6
Ciclev10028993m.g.v1.0_400+200_bp_promoter	188	404	TATTACCTT	M|:|:||||	-3.11163	-	4.31637e-06	62.6
Ciclev10029133m.g.v1.0_400+200_bp_promoter	186	406	TATTACCTT	M|:|:||||	-3.11163	+	4.31637e-06	62.6
Ciclev10029213m.g.v1.0_400+200_bp_promoter	112	480	TATTACCTT	M|:|:||||	-3.11163	-	4.31637e-06	62.6
Ciclev10029597m.g.v1.0_400+200_bp_promoter	496	96	TATTACCTT	M|:|:||||	-3.11163	-	4.31637e-06	62.6
Ciclev10029708m.g.v1.0_400+200_bp_promoter	93	499	TATTACCTT	M|:|:||||	-3.11163	-	4.31637e-06	62.6
Ciclev10029737m.g.v1.0_400+200_bp_promoter	91	501	TATTACCTT	M|:|:||||	-3.11163	-	4.31637e-06	62.6
Ciclev10029975m.g.v1.0_400+200_bp_promoter	519	73	TATTACCTT	M|:|:||||	-3.11163	-	4.31637e-06	62.6
Ciclev10030087m.g.v1.0_400+200_bp_promoter	12	580	TATTACCTT	M|:|:||||	-3.11163	-	4.31637e-06	62.6
Ciclev10030099m.g.v1.0_400+200_bp_promoter	547	45	TATTACCTT	M|:|:||||	-3.11163	+	4.31637e-06	62.6
Ciclev10030156m.g.v1.0_400+200_bp_promoter	76	516	TATTACCTT	M|:|:||||	-3.11163	+	4.31637e-06	62.6
Ciclev10030159m.g.v1.0_400+200_bp_promoter	130	462	TATTACCTT	M|:|:||||	-3.11163	+	4.31637e-06	62.6
Ciclev10030211m.g.v1.0_400+200_bp_promoter	45	547	TATTACCTT	M|:|:||||	-3.11163	-	4.31637e-06	62.6
Ciclev10004381m.g.v1.0_400+200_bp_promoter	43	549	TATTACCTT	M|:|:||||	-3.11163	-	4.31637e-06	62.6
Ciclev10005317m.g.v1.0_400+200_bp_promoter	376	216	TATTACCTT	M|:|:||||	-3.11163	+	4.31637e-06	62.6
Ciclev10005558m.g.v1.0_400+200_bp_promoter	92	500	TATTACCTT	M|:|:||||	-3.11163	+	4.31637e-06	62.6
Ciclev10005579m.g.v1.0_400+200_bp_promoter	227	365	TATTACCTT	M|:|:||||	-3.11163	-	4.31637e-06	62.6
Ciclev10005724m.g.v1.0_400+200_bp_promoter	207	385	TATTACCTT	M|:|:||||	-3.11163	-	4.31637e-06	62.6
Ciclev10005724m.g.v1.0_400+200_bp_promoter	464	128	TATTACCTT	M|:|:||||	-3.11163	-	4.31637e-06	62.6
Ciclev10005827m.g.v1.0_400+200_bp_promoter	36	556	TATTACCTT	M|:|:||||	-3.11163	+	4.31637e-06	62.6
Ciclev10005857m.g.v1.0_400+200_bp_promoter	351	241	TATTACCTT	M|:|:||||	-3.11163	+	4.31637e-06	62.6
Ciclev10006124m.g.v1.0_400+200_bp_promoter	511	81	TATTACCTT	M|:|:||||	-3.11163	-	4.31637e-06	62.6
Ciclev10006339m.g.v1.0_400+200_bp_promoter	436	156	TATTACCTT	M|:|:||||	-3.11163	-	4.31637e-06	62.6
Ciclev10006416m.g.v1.0_400+200_bp_promoter	257	335	TATTACCTT	M|:|:||||	-3.11163	+	4.31637e-06	62.6
Ciclev10006525m.g.v1.0_400+200_bp_promoter	561	31	TATTACCTT	M|:|:||||	-3.11163	+	4.31637e-06	62.6
Ciclev10006568m.g.v1.0_400+200_bp_promoter	90	502	TATTACCTT	M|:|:||||	-3.11163	+	4.31637e-06	62.6
Ciclev10006582m.g.v1.0_400+200_bp_promoter	578	14	TATTACCTT	M|:|:||||	-3.11163	-	4.31637e-06	62.6
Ciclev10006666m.g.v1.0_400+200_bp_promoter	555	37	TATTACCTT	M|:|:||||	-3.11163	-	4.31637e-06	62.6
Ciclev10006723m.g.v1.0_400+200_bp_promoter	261	331	TATTACCTT	M|:|:||||	-3.11163	-	4.31637e-06	62.6
Ciclev10006813m.g.v1.0_400+200_bp_promoter	54	538	TATTACCTT	M|:|:||||	-3.11163	+	4.31637e-06	62.6
Ciclev10006874m.g.v1.0_400+200_bp_promoter	166	426	TATTACCTT	M|:|:||||	-3.11163	+	4.31637e-06	62.6
Ciclev10007054m.g.v1.0_400+200_bp_promoter	547	45	TATTACCTT	M|:|:||||	-3.11163	+	4.31637e-06	62.6
Ciclev10007261m.g.v1.0_400+200_bp_promoter	551	41	TACTCCCTT	M|:|x||||	-3.51866	+	8.62584e-06	125.1
Ciclev10009788m.g.v1.0_400+200_bp_promoter	573	19	TACTCCCTT	M|:|x||||	-3.51866	-	8.62584e-06	125.1
Ciclev10010100m.g.v1.0_400+200_bp_promoter	330	262	TACTCCCTT	M|:|x||||	-3.51866	+	8.62584e-06	125.1
Ciclev10010463m.g.v1.0_400+200_bp_promoter	199	393	TACTCCCTT	M|:|x||||	-3.51866	-	8.62584e-06	125.1
Ciclev10016857m.g.v1.0_400+200_bp_promoter	162	430	TACTCCCTT	M|:|x||||	-3.51866	+	8.62584e-06	125.1
Ciclev10017155m.g.v1.0_400+200_bp_promoter	507	85	TACTCCCTT	M|:|x||||	-3.51866	+	8.62584e-06	125.1
Ciclev10017746m.g.v1.0_400+200_bp_promoter	136	456	TACTCCCTT	M|:|x||||	-3.51866	+	8.62584e-06	125.1
Ciclev10017753m.g.v1.0_400+200_bp_promoter	291	301	TACTCCCTT	M|:|x||||	-3.51866	-	8.62584e-06	125.1
Ciclev10017921m.g.v1.0_400+200_bp_promoter	67	525	TACTCCCTT	M|:|x||||	-3.51866	+	8.62584e-06	125.1
Ciclev10018095m.g.v1.0_400+200_bp_promoter	525	67	TACTCCCTT	M|:|x||||	-3.51866	-	8.62584e-06	125.1
Ciclev10018176m.g.v1.0_400+200_bp_promoter	78	514	TACTCCCTT	M|:|x||||	-3.51866	+	8.62584e-06	125.1
Ciclev10018547m.g.v1.0_400+200_bp_promoter	31	561	TACTCCCTT	M|:|x||||	-3.51866	+	8.62584e-06	125.1
Ciclev10018950m.g.v1.0_400+200_bp_promoter	202	390	TACTCCCTT	M|:|x||||	-3.51866	+	8.62584e-06	125.1
Ciclev10019089m.g.v1.0_400+200_bp_promoter	233	359	TACTCCCTT	M|:|x||||	-3.51866	-	8.62584e-06	125.1
Ciclev10020158m.g.v1.0_400+200_bp_promoter	496	96	TACTCCCTT	M|:|x||||	-3.51866	+	8.62584e-06	125.1
Ciclev10020176m.g.v1.0_400+200_bp_promoter	568	24	TACTCCCTT	M|:|x||||	-3.51866	-	8.62584e-06	125.1
Ciclev10021179m.g.v1.0_400+200_bp_promoter	259	333	TACTCCCTT	M|:|x||||	-3.51866	-	8.62584e-06	125.1
Ciclev10021546m.g.v1.0_400+200_bp_promoter	48	544	TACTCCCTT	M|:|x||||	-3.51866	-	8.62584e-06	125.1
Ciclev10022589m.g.v1.0_400+200_bp_promoter	99	493	TACTCCCTT	M|:|x||||	-3.51866	+	8.62584e-06	125.1
Ciclev10022948m.g.v1.0_400+200_bp_promoter	367	225	TACTCCCTT	M|:|x||||	-3.51866	+	8.62584e-06	125.1
Ciclev10023359m.g.v1.0_400+200_bp_promoter	396	196	TACTCCCTT	M|:|x||||	-3.51866	-	8.62584e-06	125.1
Ciclev10023577m.g.v1.0_400+200_bp_promoter	380	212	TACTCCCTT	M|:|x||||	-3.51866	-	8.62584e-06	125.1
Ciclev10023824m.g.v1.0_400+200_bp_promoter	222	370	TACTCCCTT	M|:|x||||	-3.51866	-	8.62584e-06	125.1
Ciclev10023888m.g.v1.0_400+200_bp_promoter	583	9	TACTCCCTT	M|:|x||||	-3.51866	-	8.62584e-06	125.1
Ciclev10024040m.g.v1.0_400+200_bp_promoter	508	84	TACTCCCTT	M|:|x||||	-3.51866	+	8.62584e-06	125.1
Ciclev10024532m.g.v1.0_400+200_bp_promoter	532	60	TACTCCCTT	M|:|x||||	-3.51866	-	8.62584e-06	125.1
Ciclev10031584m.g.v1.0_400+200_bp_promoter	254	338	TACTCCCTT	M|:|x||||	-3.51866	-	8.62584e-06	125.1
Ciclev10031606m.g.v1.0_400+200_bp_promoter	5	587	TACTCCCTT	M|:|x||||	-3.51866	+	8.62584e-06	125.1
Ciclev10031672m.g.v1.0_400+200_bp_promoter	584	8	TACTCCCTT	M|:|x||||	-3.51866	-	8.62584e-06	125.1
Ciclev10031865m.g.v1.0_400+200_bp_promoter	279	313	TACTCCCTT	M|:|x||||	-3.51866	+	8.62584e-06	125.1
Ciclev10032679m.g.v1.0_400+200_bp_promoter	103	489	TACTCCCTT	M|:|x||||	-3.51866	-	8.62584e-06	125.1
Ciclev10032906m.g.v1.0_400+200_bp_promoter	49	543	TACTCCCTT	M|:|x||||	-3.51866	-	8.62584e-06	125.1
Ciclev10033106m.g.v1.0_400+200_bp_promoter	297	295	TACTCCCTT	M|:|x||||	-3.51866	+	8.62584e-06	125.1
Ciclev10033351m.g.v1.0_400+200_bp_promoter	462	130	TACTCCCTT	M|:|x||||	-3.51866	+	8.62584e-06	125.1
Ciclev10033795m.g.v1.0_400+200_bp_promoter	183	409	TACTCCCTT	M|:|x||||	-3.51866	+	8.62584e-06	125.1
Ciclev10033934m.g.v1.0_400+200_bp_promoter	467	125	TACTCCCTT	M|:|x||||	-3.51866	+	8.62584e-06	125.1
Ciclev10033951m.g.v1.0_400+200_bp_promoter	89	503	TACTCCCTT	M|:|x||||	-3.51866	-	8.62584e-06	125.1
Ciclev10000255m.g.v1.0_400+200_bp_promoter	137	455	TACTCCCTT	M|:|x||||	-3.51866	-	8.62584e-06	125.1
Ciclev10000964m.g.v1.0_400+200_bp_promoter	350	242	TACTCCCTT	M|:|x||||	-3.51866	+	8.62584e-06	125.1
Ciclev10001358m.g.v1.0_400+200_bp_promoter	555	37	TACTCCCTT	M|:|x||||	-3.51866	-	8.62584e-06	125.1
Ciclev10001968m.g.v1.0_400+200_bp_promoter	332	260	TACTCCCTT	M|:|x||||	-3.51866	+	8.62584e-06	125.1
Ciclev10002110m.g.v1.0_400+200_bp_promoter	60	532	TACTCCCTT	M|:|x||||	-3.51866	-	8.62584e-06	125.1
Ciclev10002388m.g.v1.0_400+200_bp_promoter	207	385	TACTCCCTT	M|:|x||||	-3.51866	-	8.62584e-06	125.1
Ciclev10003271m.g.v1.0_400+200_bp_promoter	172	420	TACTCCCTT	M|:|x||||	-3.51866	+	8.62584e-06	125.1
Ciclev10003285m.g.v1.0_400+200_bp_promoter	267	325	TACTCCCTT	M|:|x||||	-3.51866	+	8.62584e-06	125.1
Ciclev10003682m.g.v1.0_400+200_bp_promoter	115	477	TACTCCCTT	M|:|x||||	-3.51866	+	8.62584e-06	125.1
Ciclev10003881m.g.v1.0_400+200_bp_promoter	384	208	TACTCCCTT	M|:|x||||	-3.51866	-	8.62584e-06	125.1
Ciclev10004040m.g.v1.0_400+200_bp_promoter	141	451	TACTCCCTT	M|:|x||||	-3.51866	+	8.62584e-06	125.1
Ciclev10004066m.g.v1.0_400+200_bp_promoter	363	229	TACTCCCTT	M|:|x||||	-3.51866	+	8.62584e-06	125.1
Ciclev10004096m.g.v1.0_400+200_bp_promoter	435	157	TACTCCCTT	M|:|x||||	-3.51866	+	8.62584e-06	125.1
Ciclev10011172m.g.v1.0_400+200_bp_promoter	348	244	TACTCCCTT	M|:|x||||	-3.51866	+	8.62584e-06	125.1
Ciclev10012618m.g.v1.0_400+200_bp_promoter	393	199	TACTCCCTT	M|:|x||||	-3.51866	+	8.62584e-06	125.1
Ciclev10013287m.g.v1.0_400+200_bp_promoter	485	107	TACTCCCTT	M|:|x||||	-3.51866	-	8.62584e-06	125.1
Ciclev10013326m.g.v1.0_400+200_bp_promoter	462	130	TACTCCCTT	M|:|x||||	-3.51866	-	8.62584e-06	125.1
Ciclev10013678m.g.v1.0_400+200_bp_promoter	275	317	TACTCCCTT	M|:|x||||	-3.51866	+	8.62584e-06	125.1
Ciclev10024756m.g.v1.0_400+200_bp_promoter	126	466	TACTCCCTT	M|:|x||||	-3.51866	+	8.62584e-06	125.1
Ciclev10025178m.g.v1.0_400+200_bp_promoter	413	179	TACTCCCTT	M|:|x||||	-3.51866	-	8.62584e-06	125.1
Ciclev10025262m.g.v1.0_400+200_bp_promoter	102	490	TACTCCCTT	M|:|x||||	-3.51866	+	8.62584e-06	125.1
Ciclev10025318m.g.v1.0_400+200_bp_promoter	551	41	TACTCCCTT	M|:|x||||	-3.51866	+	8.62584e-06	125.1
Ciclev10025445m.g.v1.0_400+200_bp_promoter	110	482	TACTCCCTT	M|:|x||||	-3.51866	+	8.62584e-06	125.1
Ciclev10025924m.g.v1.0_400+200_bp_promoter	359	233	TACTCCCTT	M|:|x||||	-3.51866	+	8.62584e-06	125.1
Ciclev10026339m.g.v1.0_400+200_bp_promoter	389	203	TACTCCCTT	M|:|x||||	-3.51866	-	8.62584e-06	125.1
Ciclev10026680m.g.v1.0_400+200_bp_promoter	413	179	TACTCCCTT	M|:|x||||	-3.51866	+	8.62584e-06	125.1
Ciclev10027730m.g.v1.0_400+200_bp_promoter	182	410	TACTCCCTT	M|:|x||||	-3.51866	+	8.62584e-06	125.1
Ciclev10027922m.g.v1.0_400+200_bp_promoter	315	277	TACTCCCTT	M|:|x||||	-3.51866	+	8.62584e-06	125.1
Ciclev10027934m.g.v1.0_400+200_bp_promoter	78	514	TACTCCCTT	M|:|x||||	-3.51866	-	8.62584e-06	125.1
Ciclev10028039m.g.v1.0_400+200_bp_promoter	119	473	TACTCCCTT	M|:|x||||	-3.51866	-	8.62584e-06	125.1
Ciclev10029262m.g.v1.0_400+200_bp_promoter	233	359	TACTCCCTT	M|:|x||||	-3.51866	-	8.62584e-06	125.1
Ciclev10029391m.g.v1.0_400+200_bp_promoter	194	398	TACTCCCTT	M|:|x||||	-3.51866	+	8.62584e-06	125.1
Ciclev10029877m.g.v1.0_400+200_bp_promoter	297	295	TACTCCCTT	M|:|x||||	-3.51866	+	8.62584e-06	125.1
Ciclev10030320m.g.v1.0_400+200_bp_promoter	214	378	TACTCCCTT	M|:|x||||	-3.51866	+	8.62584e-06	125.1
Ciclev10004905m.g.v1.0_400+200_bp_promoter	138	454	TACTCCCTT	M|:|x||||	-3.51866	+	8.62584e-06	125.1
Ciclev10004941m.g.v1.0_400+200_bp_promoter	565	27	TACTCCCTT	M|:|x||||	-3.51866	+	8.62584e-06	125.1
Ciclev10005743m.g.v1.0_400+200_bp_promoter	492	100	TACTCCCTT	M|:|x||||	-3.51866	+	8.62584e-06	125.1
Ciclev10006008m.g.v1.0_400+200_bp_promoter	395	197	TACTCCCTT	M|:|x||||	-3.51866	+	8.62584e-06	125.1
Ciclev10006875m.g.v1.0_400+200_bp_promoter	571	21	TACTCCCTT	M|:|x||||	-3.51866	-	8.62584e-06	125.1
Ciclev10007001m.g.v1.0_400+200_bp_promoter	246	346	TACTCCCTT	M|:|x||||	-3.51866	-	8.62584e-06	125.1
Ciclev10007216m.g.v1.0_400+200_bp_promoter	582	10	TACTCCCTT	M|:|x||||	-3.51866	-	8.62584e-06	125.1
Ciclev10007349m.g.v1.0_400+200_bp_promoter	121	471	TAATACCTT	M|x|:||||	-3.78148	-	1.72448e-05	250.1
Ciclev10007376m.g.v1.0_400+200_bp_promoter	59	533	TAATACCTT	M|x|:||||	-3.78148	-	1.72448e-05	250.1
Ciclev10007511m.g.v1.0_400+200_bp_promoter	139	453	TAATACCTT	M|x|:||||	-3.78148	-	1.72448e-05	250.1
Ciclev10007983m.g.v1.0_400+200_bp_promoter	322	270	TAATACCTT	M|x|:||||	-3.78148	+	1.72448e-05	250.1
Ciclev10008358m.g.v1.0_400+200_bp_promoter	524	68	TAATACCTT	M|x|:||||	-3.78148	-	1.72448e-05	250.1
Ciclev10008481m.g.v1.0_400+200_bp_promoter	450	142	TAATACCTT	M|x|:||||	-3.78148	+	1.72448e-05	250.1
Ciclev10008539m.g.v1.0_400+200_bp_promoter	43	549	TAATACCTT	M|x|:||||	-3.78148	-	1.72448e-05	250.1
Ciclev10008608m.g.v1.0_400+200_bp_promoter	133	459	TAATACCTT	M|x|:||||	-3.78148	-	1.72448e-05	250.1
Ciclev10009158m.g.v1.0_400+200_bp_promoter	198	394	TAATACCTT	M|x|:||||	-3.78148	+	1.72448e-05	250.1
Ciclev10009194m.g.v1.0_400+200_bp_promoter	197	395	TAATACCTT	M|x|:||||	-3.78148	-	1.72448e-05	250.1
Ciclev10009257m.g.v1.0_400+200_bp_promoter	548	44	TAATACCTT	M|x|:||||	-3.78148	+	1.72448e-05	250.1
Ciclev10010501m.g.v1.0_400+200_bp_promoter	377	215	TAATACCTT	M|x|:||||	-3.78148	+	1.72448e-05	250.1
Ciclev10014579m.g.v1.0_400+200_bp_promoter	135	457	TAATACCTT	M|x|:||||	-3.78148	+	1.72448e-05	250.1
Ciclev10014936m.g.v1.0_400+200_bp_promoter	512	80	TAATACCTT	M|x|:||||	-3.78148	-	1.72448e-05	250.1
Ciclev10015653m.g.v1.0_400+200_bp_promoter	453	139	TAATACCTT	M|x|:||||	-3.78148	-	1.72448e-05	250.1
Ciclev10015784m.g.v1.0_400+200_bp_promoter	569	23	TAATACCTT	M|x|:||||	-3.78148	-	1.72448e-05	250.1
Ciclev10016638m.g.v1.0_400+200_bp_promoter	337	255	TAATACCTT	M|x|:||||	-3.78148	-	1.72448e-05	250.1
Ciclev10016894m.g.v1.0_400+200_bp_promoter	87	505	TAATACCTT	M|x|:||||	-3.78148	+	1.72448e-05	250.1
Ciclev10017201m.g.v1.0_400+200_bp_promoter	333	259	TAATACCTT	M|x|:||||	-3.78148	-	1.72448e-05	250.1
Ciclev10017220m.g.v1.0_400+200_bp_promoter	189	403	TAATACCTT	M|x|:||||	-3.78148	+	1.72448e-05	250.1
Ciclev10017518m.g.v1.0_400+200_bp_promoter	32	560	TAATACCTT	M|x|:||||	-3.78148	-	1.72448e-05	250.1
Ciclev10017606m.g.v1.0_400+200_bp_promoter	506	86	TAATACCTT	M|x|:||||	-3.78148	-	1.72448e-05	250.1
Ciclev10017626m.g.v1.0_400+200_bp_promoter	232	360	TAATACCTT	M|x|:||||	-3.78148	-	1.72448e-05	250.1
Ciclev10017915m.g.v1.0_400+200_bp_promoter	183	409	TAATACCTT	M|x|:||||	-3.78148	+	1.72448e-05	250.1
Ciclev10018117m.g.v1.0_400+200_bp_promoter	495	97	TAATACCTT	M|x|:||||	-3.78148	+	1.72448e-05	250.1
Ciclev10018162m.g.v1.0_400+200_bp_promoter	56	536	TAATACCTT	M|x|:||||	-3.78148	+	1.72448e-05	250.1
Ciclev10018395m.g.v1.0_400+200_bp_promoter	354	238	TAATACCTT	M|x|:||||	-3.78148	-	1.72448e-05	250.1
Ciclev10018511m.g.v1.0_400+200_bp_promoter	193	399	TAATACCTT	M|x|:||||	-3.78148	-	1.72448e-05	250.1
Ciclev10018512m.g.v1.0_400+200_bp_promoter	299	293	TAATACCTT	M|x|:||||	-3.78148	-	1.72448e-05	250.1
Ciclev10018809m.g.v1.0_400+200_bp_promoter	203	389	TAATACCTT	M|x|:||||	-3.78148	-	1.72448e-05	250.1
Ciclev10019115m.g.v1.0_400+200_bp_promoter	183	409	TAATACCTT	M|x|:||||	-3.78148	+	1.72448e-05	250.1
Ciclev10019526m.g.v1.0_400+200_bp_promoter	366	226	TAATACCTT	M|x|:||||	-3.78148	+	1.72448e-05	250.1
Ciclev10019897m.g.v1.0_400+200_bp_promoter	188	404	TAATACCTT	M|x|:||||	-3.78148	+	1.72448e-05	250.1
Ciclev10020037m.g.v1.0_400+200_bp_promoter	302	290	TAATACCTT	M|x|:||||	-3.78148	+	1.72448e-05	250.1
Ciclev10020214m.g.v1.0_400+200_bp_promoter	130	462	TAATACCTT	M|x|:||||	-3.78148	-	1.72448e-05	250.1
Ciclev10020582m.g.v1.0_400+200_bp_promoter	15	577	TAATACCTT	M|x|:||||	-3.78148	-	1.72448e-05	250.1
Ciclev10020807m.g.v1.0_400+200_bp_promoter	359	233	TAATACCTT	M|x|:||||	-3.78148	+	1.72448e-05	250.1
Ciclev10022438m.g.v1.0_400+200_bp_promoter	97	495	TAATACCTT	M|x|:||||	-3.78148	-	1.72448e-05	250.1
Ciclev10022957m.g.v1.0_400+200_bp_promoter	146	446	TAATACCTT	M|x|:||||	-3.78148	-	1.72448e-05	250.1
Ciclev10023518m.g.v1.0_400+200_bp_promoter	375	217	TAATACCTT	M|x|:||||	-3.78148	-	1.72448e-05	250.1
Ciclev10024204m.g.v1.0_400+200_bp_promoter	369	223	TAATACCTT	M|x|:||||	-3.78148	+	1.72448e-05	250.1
Ciclev10010866m.g.v1.0_400+200_bp_promoter	374	218	TAATACCTT	M|x|:||||	-3.78148	+	1.72448e-05	250.1
Ciclev10030873m.g.v1.0_400+200_bp_promoter	572	20	TAATACCTT	M|x|:||||	-3.78148	+	1.72448e-05	250.1
Ciclev10031206m.g.v1.0_400+200_bp_promoter	31	561	TAATACCTT	M|x|:||||	-3.78148	-	1.72448e-05	250.1
Ciclev10031472m.g.v1.0_400+200_bp_promoter	522	70	TAATACCTT	M|x|:||||	-3.78148	+	1.72448e-05	250.1
Ciclev10031612m.g.v1.0_400+200_bp_promoter	247	345	TAATACCTT	M|x|:||||	-3.78148	+	1.72448e-05	250.1
Ciclev10031918m.g.v1.0_400+200_bp_promoter	160	432	TAATACCTT	M|x|:||||	-3.78148	+	1.72448e-05	250.1
Ciclev10032010m.g.v1.0_400+200_bp_promoter	230	362	TAATACCTT	M|x|:||||	-3.78148	-	1.72448e-05	250.1
Ciclev10032259m.g.v1.0_400+200_bp_promoter	79	513	TAATACCTT	M|x|:||||	-3.78148	-	1.72448e-05	250.1
Ciclev10033420m.g.v1.0_400+200_bp_promoter	194	398	TAATACCTT	M|x|:||||	-3.78148	+	1.72448e-05	250.1
Ciclev10033693m.g.v1.0_400+200_bp_promoter	469	123	TAATACCTT	M|x|:||||	-3.78148	-	1.72448e-05	250.1
Ciclev10033706m.g.v1.0_400+200_bp_promoter	250	342	TAATACCTT	M|x|:||||	-3.78148	+	1.72448e-05	250.1
Ciclev10000576m.g.v1.0_400+200_bp_promoter	229	363	TAATACCTT	M|x|:||||	-3.78148	+	1.72448e-05	250.1
Ciclev10000945m.g.v1.0_400+200_bp_promoter	262	330	TAATACCTT	M|x|:||||	-3.78148	+	1.72448e-05	250.1
Ciclev10001289m.g.v1.0_400+200_bp_promoter	530	62	TAATACCTT	M|x|:||||	-3.78148	-	1.72448e-05	250.1
Ciclev10001771m.g.v1.0_400+200_bp_promoter	120	472	TAATACCTT	M|x|:||||	-3.78148	-	1.72448e-05	250.1
Ciclev10002053m.g.v1.0_400+200_bp_promoter	285	307	TAATACCTT	M|x|:||||	-3.78148	+	1.72448e-05	250.1
Ciclev10002114m.g.v1.0_400+200_bp_promoter	135	457	TAATACCTT	M|x|:||||	-3.78148	-	1.72448e-05	250.1
Ciclev10002214m.g.v1.0_400+200_bp_promoter	219	373	TAATACCTT	M|x|:||||	-3.78148	+	1.72448e-05	250.1
Ciclev10002822m.g.v1.0_400+200_bp_promoter	369	223	TAATACCTT	M|x|:||||	-3.78148	+	1.72448e-05	250.1
Ciclev10002908m.g.v1.0_400+200_bp_promoter	97	495	TAATACCTT	M|x|:||||	-3.78148	-	1.72448e-05	250.1
Ciclev10003029m.g.v1.0_400+200_bp_promoter	310	282	TAATACCTT	M|x|:||||	-3.78148	+	1.72448e-05	250.1
Ciclev10003080m.g.v1.0_400+200_bp_promoter	132	460	TAATACCTT	M|x|:||||	-3.78148	-	1.72448e-05	250.1
Ciclev10003325m.g.v1.0_400+200_bp_promoter	31	561	TAATACCTT	M|x|:||||	-3.78148	-	1.72448e-05	250.1
Ciclev10003385m.g.v1.0_400+200_bp_promoter	120	472	TAATACCTT	M|x|:||||	-3.78148	-	1.72448e-05	250.1
Ciclev10003970m.g.v1.0_400+200_bp_promoter	545	47	TAATACCTT	M|x|:||||	-3.78148	-	1.72448e-05	250.1
Ciclev10004006m.g.v1.0_400+200_bp_promoter	197	395	TAATACCTT	M|x|:||||	-3.78148	-	1.72448e-05	250.1
Ciclev10011094m.g.v1.0_400+200_bp_promoter	458	134	TAATACCTT	M|x|:||||	-3.78148	+	1.72448e-05	250.1
Ciclev10011157m.g.v1.0_400+200_bp_promoter	246	346	TAATACCTT	M|x|:||||	-3.78148	-	1.72448e-05	250.1
Ciclev10011946m.g.v1.0_400+200_bp_promoter	66	526	TAATACCTT	M|x|:||||	-3.78148	-	1.72448e-05	250.1
Ciclev10012231m.g.v1.0_400+200_bp_promoter	275	317	TAATACCTT	M|x|:||||	-3.78148	+	1.72448e-05	250.1
Ciclev10012652m.g.v1.0_400+200_bp_promoter	163	429	TAATACCTT	M|x|:||||	-3.78148	+	1.72448e-05	250.1
Ciclev10013207m.g.v1.0_400+200_bp_promoter	555	37	TAATACCTT	M|x|:||||	-3.78148	-	1.72448e-05	250.1
Ciclev10013231m.g.v1.0_400+200_bp_promoter	39	553	TAATACCTT	M|x|:||||	-3.78148	+	1.72448e-05	250.1
Ciclev10013406m.g.v1.0_400+200_bp_promoter	431	161	TAATACCTT	M|x|:||||	-3.78148	-	1.72448e-05	250.1
Ciclev10013414m.g.v1.0_400+200_bp_promoter	289	303	TAATACCTT	M|x|:||||	-3.78148	-	1.72448e-05	250.1
Ciclev10013647m.g.v1.0_400+200_bp_promoter	100	492	TAATACCTT	M|x|:||||	-3.78148	+	1.72448e-05	250.1
Ciclev10013708m.g.v1.0_400+200_bp_promoter	482	110	TAATACCTT	M|x|:||||	-3.78148	+	1.72448e-05	250.1
Ciclev10025134m.g.v1.0_400+200_bp_promoter	101	491	TAATACCTT	M|x|:||||	-3.78148	-	1.72448e-05	250.1
Ciclev10025508m.g.v1.0_400+200_bp_promoter	249	343	TAATACCTT	M|x|:||||	-3.78148	+	1.72448e-05	250.1
Ciclev10026144m.g.v1.0_400+200_bp_promoter	204	388	TAATACCTT	M|x|:||||	-3.78148	+	1.72448e-05	250.1
Ciclev10026333m.g.v1.0_400+200_bp_promoter	506	86	TAATACCTT	M|x|:||||	-3.78148	+	1.72448e-05	250.1
Ciclev10026813m.g.v1.0_400+200_bp_promoter	388	204	TAATACCTT	M|x|:||||	-3.78148	+	1.72448e-05	250.1
Ciclev10027104m.g.v1.0_400+200_bp_promoter	263	329	TAATACCTT	M|x|:||||	-3.78148	+	1.72448e-05	250.1
Ciclev10027142m.g.v1.0_400+200_bp_promoter	128	464	TAATACCTT	M|x|:||||	-3.78148	-	1.72448e-05	250.1
Ciclev10027222m.g.v1.0_400+200_bp_promoter	510	82	TAATACCTT	M|x|:||||	-3.78148	+	1.72448e-05	250.1
Ciclev10027340m.g.v1.0_400+200_bp_promoter	291	301	TAATACCTT	M|x|:||||	-3.78148	-	1.72448e-05	250.1
Ciclev10027400m.g.v1.0_400+200_bp_promoter	476	116	TAATACCTT	M|x|:||||	-3.78148	-	1.72448e-05	250.1
Ciclev10027436m.g.v1.0_400+200_bp_promoter	263	329	TAATACCTT	M|x|:||||	-3.78148	+	1.72448e-05	250.1
Ciclev10028471m.g.v1.0_400+200_bp_promoter	241	351	TAATACCTT	M|x|:||||	-3.78148	-	1.72448e-05	250.1
Ciclev10029623m.g.v1.0_400+200_bp_promoter	583	9	TAATACCTT	M|x|:||||	-3.78148	+	1.72448e-05	250.1
Ciclev10029678m.g.v1.0_400+200_bp_promoter	467	125	TAATACCTT	M|x|:||||	-3.78148	-	1.72448e-05	250.1
Ciclev10029705m.g.v1.0_400+200_bp_promoter	60	532	TAATACCTT	M|x|:||||	-3.78148	+	1.72448e-05	250.1
Ciclev10029733m.g.v1.0_400+200_bp_promoter	260	332	TAATACCTT	M|x|:||||	-3.78148	+	1.72448e-05	250.1
Ciclev10029763m.g.v1.0_400+200_bp_promoter	463	129	TAATACCTT	M|x|:||||	-3.78148	-	1.72448e-05	250.1
Ciclev10030182m.g.v1.0_400+200_bp_promoter	184	408	TAATACCTT	M|x|:||||	-3.78148	-	1.72448e-05	250.1
Ciclev10030215m.g.v1.0_400+200_bp_promoter	235	357	TAATACCTT	M|x|:||||	-3.78148	+	1.72448e-05	250.1
Ciclev10030215m.g.v1.0_400+200_bp_promoter	281	311	TAATACCTT	M|x|:||||	-3.78148	+	1.72448e-05	250.1
Ciclev10030215m.g.v1.0_400+200_bp_promoter	324	268	TAATACCTT	M|x|:||||	-3.78148	+	1.72448e-05	250.1
Ciclev10030363m.g.v1.0_400+200_bp_promoter	111	481	TAATACCTT	M|x|:||||	-3.78148	+	1.72448e-05	250.1
Ciclev10004319m.g.v1.0_400+200_bp_promoter	199	393	TAATACCTT	M|x|:||||	-3.78148	-	1.72448e-05	250.1
Ciclev10005759m.g.v1.0_400+200_bp_promoter	145	447	TAATACCTT	M|x|:||||	-3.78148	-	1.72448e-05	250.1
Ciclev10006077m.g.v1.0_400+200_bp_promoter	116	476	TAATACCTT	M|x|:||||	-3.78148	+	1.72448e-05	250.1
Ciclev10006158m.g.v1.0_400+200_bp_promoter	40	552	TAATACCTT	M|x|:||||	-3.78148	+	1.72448e-05	250.1
Ciclev10006650m.g.v1.0_400+200_bp_promoter	69	523	TAATACCTT	M|x|:||||	-3.78148	+	1.72448e-05	250.1
Ciclev10007276m.g.v1.0_400+200_bp_promoter	80	512	TATTCCCTT	M|:|x||||	-4.15073	+	2.58637e-05	375.1
Ciclev10007645m.g.v1.0_400+200_bp_promoter	260	332	TATTCCCTT	M|:|x||||	-4.15073	+	2.58637e-05	375.1
Ciclev10008202m.g.v1.0_400+200_bp_promoter	587	5	TATTCCCTT	M|:|x||||	-4.15073	-	2.58637e-05	375.1
Ciclev10008260m.g.v1.0_400+200_bp_promoter	287	305	TATTCCCTT	M|:|x||||	-4.15073	-	2.58637e-05	375.1
Ciclev10008494m.g.v1.0_400+200_bp_promoter	25	567	TATTCCCTT	M|:|x||||	-4.15073	+	2.58637e-05	375.1
Ciclev10008862m.g.v1.0_400+200_bp_promoter	384	208	TATTCCCTT	M|:|x||||	-4.15073	+	2.58637e-05	375.1
Ciclev10009089m.g.v1.0_400+200_bp_promoter	451	141	TATTCCCTT	M|:|x||||	-4.15073	+	2.58637e-05	375.1
Ciclev10009866m.g.v1.0_400+200_bp_promoter	190	402	TATTCCCTT	M|:|x||||	-4.15073	-	2.58637e-05	375.1
Ciclev10009877m.g.v1.0_400+200_bp_promoter	358	234	TATTCCCTT	M|:|x||||	-4.15073	-	2.58637e-05	375.1
Ciclev10010167m.g.v1.0_400+200_bp_promoter	149	443	TATTCCCTT	M|:|x||||	-4.15073	-	2.58637e-05	375.1
Ciclev10010305m.g.v1.0_400+200_bp_promoter	237	355	TATTCCCTT	M|:|x||||	-4.15073	+	2.58637e-05	375.1
Ciclev10010669m.g.v1.0_400+200_bp_promoter	482	110	TATTCCCTT	M|:|x||||	-4.15073	+	2.58637e-05	375.1
Ciclev10010853m.g.v1.0_400+200_bp_promoter	344	248	TATTCCCTT	M|:|x||||	-4.15073	-	2.58637e-05	375.1
Ciclev10014459m.g.v1.0_400+200_bp_promoter	382	210	TATTCCCTT	M|:|x||||	-4.15073	+	2.58637e-05	375.1
Ciclev10015105m.g.v1.0_400+200_bp_promoter	458	134	TATTCCCTT	M|:|x||||	-4.15073	+	2.58637e-05	375.1
Ciclev10015133m.g.v1.0_400+200_bp_promoter	155	437	TATTCCCTT	M|:|x||||	-4.15073	+	2.58637e-05	375.1
Ciclev10015338m.g.v1.0_400+200_bp_promoter	398	194	TATTCCCTT	M|:|x||||	-4.15073	-	2.58637e-05	375.1
Ciclev10015441m.g.v1.0_400+200_bp_promoter	202	390	TATTCCCTT	M|:|x||||	-4.15073	-	2.58637e-05	375.1
Ciclev10015514m.g.v1.0_400+200_bp_promoter	320	272	TATTCCCTT	M|:|x||||	-4.15073	+	2.58637e-05	375.1
Ciclev10015597m.g.v1.0_400+200_bp_promoter	143	449	TATTCCCTT	M|:|x||||	-4.15073	+	2.58637e-05	375.1
Ciclev10015626m.g.v1.0_400+200_bp_promoter	184	408	TATTCCCTT	M|:|x||||	-4.15073	-	2.58637e-05	375.1
Ciclev10015674m.g.v1.0_400+200_bp_promoter	262	330	TATTCCCTT	M|:|x||||	-4.15073	-	2.58637e-05	375.1
Ciclev10015774m.g.v1.0_400+200_bp_promoter	578	14	TATTCCCTT	M|:|x||||	-4.15073	+	2.58637e-05	375.1
Ciclev10015796m.g.v1.0_400+200_bp_promoter	369	223	TATTCCCTT	M|:|x||||	-4.15073	-	2.58637e-05	375.1
Ciclev10016689m.g.v1.0_400+200_bp_promoter	63	529	TATTCCCTT	M|:|x||||	-4.15073	+	2.58637e-05	375.1
Ciclev10016810m.g.v1.0_400+200_bp_promoter	459	133	TATTCCCTT	M|:|x||||	-4.15073	+	2.58637e-05	375.1
Ciclev10017241m.g.v1.0_400+200_bp_promoter	467	125	TATTCCCTT	M|:|x||||	-4.15073	+	2.58637e-05	375.1
Ciclev10017274m.g.v1.0_400+200_bp_promoter	195	397	TATTCCCTT	M|:|x||||	-4.15073	+	2.58637e-05	375.1
Ciclev10017640m.g.v1.0_400+200_bp_promoter	92	500	TATTCCCTT	M|:|x||||	-4.15073	+	2.58637e-05	375.1
Ciclev10017748m.g.v1.0_400+200_bp_promoter	32	560	TATTCCCTT	M|:|x||||	-4.15073	+	2.58637e-05	375.1
Ciclev10018463m.g.v1.0_400+200_bp_promoter	440	152	TATTCCCTT	M|:|x||||	-4.15073	+	2.58637e-05	375.1
Ciclev10018518m.g.v1.0_400+200_bp_promoter	66	526	TATTCCCTT	M|:|x||||	-4.15073	-	2.58637e-05	375.1
Ciclev10018827m.g.v1.0_400+200_bp_promoter	376	216	TATTCCCTT	M|:|x||||	-4.15073	+	2.58637e-05	375.1
Ciclev10019174m.g.v1.0_400+200_bp_promoter	84	508	TATTCCCTT	M|:|x||||	-4.15073	-	2.58637e-05	375.1
Ciclev10019368m.g.v1.0_400+200_bp_promoter	303	289	TATTCCCTT	M|:|x||||	-4.15073	-	2.58637e-05	375.1
Ciclev10019590m.g.v1.0_400+200_bp_promoter	518	74	TATTCCCTT	M|:|x||||	-4.15073	+	2.58637e-05	375.1
Ciclev10019696m.g.v1.0_400+200_bp_promoter	94	498	TATTCCCTT	M|:|x||||	-4.15073	+	2.58637e-05	375.1
Ciclev10019745m.g.v1.0_400+200_bp_promoter	225	367	TATTCCCTT	M|:|x||||	-4.15073	+	2.58637e-05	375.1
Ciclev10019826m.g.v1.0_400+200_bp_promoter	30	562	TATTCCCTT	M|:|x||||	-4.15073	-	2.58637e-05	375.1
Ciclev10020066m.g.v1.0_400+200_bp_promoter	535	57	TATTCCCTT	M|:|x||||	-4.15073	+	2.58637e-05	375.1
Ciclev10020374m.g.v1.0_400+200_bp_promoter	249	343	TATTCCCTT	M|:|x||||	-4.15073	-	2.58637e-05	375.1
Ciclev10020454m.g.v1.0_400+200_bp_promoter	534	58	TATTCCCTT	M|:|x||||	-4.15073	-	2.58637e-05	375.1
Ciclev10020899m.g.v1.0_400+200_bp_promoter	402	190	TATTCCCTT	M|:|x||||	-4.15073	-	2.58637e-05	375.1
Ciclev10020980m.g.v1.0_400+200_bp_promoter	549	43	TATTCCCTT	M|:|x||||	-4.15073	-	2.58637e-05	375.1
Ciclev10021073m.g.v1.0_400+200_bp_promoter	519	73	TATTCCCTT	M|:|x||||	-4.15073	+	2.58637e-05	375.1
Ciclev10021461m.g.v1.0_400+200_bp_promoter	103	489	TATTCCCTT	M|:|x||||	-4.15073	-	2.58637e-05	375.1
Ciclev10021461m.g.v1.0_400+200_bp_promoter	466	126	TATTCCCTT	M|:|x||||	-4.15073	+	2.58637e-05	375.1
Ciclev10021487m.g.v1.0_400+200_bp_promoter	321	271	TATTCCCTT	M|:|x||||	-4.15073	+	2.58637e-05	375.1
Ciclev10021969m.g.v1.0_400+200_bp_promoter	33	559	TATTCCCTT	M|:|x||||	-4.15073	-	2.58637e-05	375.1
Ciclev10022272m.g.v1.0_400+200_bp_promoter	291	301	TATTCCCTT	M|:|x||||	-4.15073	+	2.58637e-05	375.1
Ciclev10022696m.g.v1.0_400+200_bp_promoter	275	317	TATTCCCTT	M|:|x||||	-4.15073	+	2.58637e-05	375.1
Ciclev10022935m.g.v1.0_400+200_bp_promoter	85	507	TATTCCCTT	M|:|x||||	-4.15073	-	2.58637e-05	375.1
Ciclev10023025m.g.v1.0_400+200_bp_promoter	2	590	TATTCCCTT	M|:|x||||	-4.15073	-	2.58637e-05	375.1
Ciclev10023088m.g.v1.0_400+200_bp_promoter	194	398	TATTCCCTT	M|:|x||||	-4.15073	-	2.58637e-05	375.1
Ciclev10023135m.g.v1.0_400+200_bp_promoter	531	61	TATTCCCTT	M|:|x||||	-4.15073	+	2.58637e-05	375.1
Ciclev10023431m.g.v1.0_400+200_bp_promoter	362	230	TATTCCCTT	M|:|x||||	-4.15073	-	2.58637e-05	375.1
Ciclev10023451m.g.v1.0_400+200_bp_promoter	361	231	TATTCCCTT	M|:|x||||	-4.15073	-	2.58637e-05	375.1
Ciclev10023635m.g.v1.0_400+200_bp_promoter	83	509	TATTCCCTT	M|:|x||||	-4.15073	-	2.58637e-05	375.1
Ciclev10023888m.g.v1.0_400+200_bp_promoter	264	328	TATTCCCTT	M|:|x||||	-4.15073	+	2.58637e-05	375.1
Ciclev10023892m.g.v1.0_400+200_bp_promoter	36	556	TATTCCCTT	M|:|x||||	-4.15073	+	2.58637e-05	375.1
Ciclev10023917m.g.v1.0_400+200_bp_promoter	230	362	TATTCCCTT	M|:|x||||	-4.15073	-	2.58637e-05	375.1
Ciclev10023927m.g.v1.0_400+200_bp_promoter	557	35	TATTCCCTT	M|:|x||||	-4.15073	-	2.58637e-05	375.1
Ciclev10024046m.g.v1.0_400+200_bp_promoter	22	570	TATTCCCTT	M|:|x||||	-4.15073	+	2.58637e-05	375.1
Ciclev10024103m.g.v1.0_400+200_bp_promoter	31	561	TATTCCCTT	M|:|x||||	-4.15073	+	2.58637e-05	375.1
Ciclev10024140m.g.v1.0_400+200_bp_promoter	144	448	TATTCCCTT	M|:|x||||	-4.15073	+	2.58637e-05	375.1
Ciclev10024223m.g.v1.0_400+200_bp_promoter	289	303	TATTCCCTT	M|:|x||||	-4.15073	-	2.58637e-05	375.1
Ciclev10024560m.g.v1.0_400+200_bp_promoter	238	354	TATTCCCTT	M|:|x||||	-4.15073	+	2.58637e-05	375.1
Ciclev10030567m.g.v1.0_400+200_bp_promoter	588	4	TATTCCCTT	M|:|x||||	-4.15073	+	2.58637e-05	375.1
Ciclev10030604m.g.v1.0_400+200_bp_promoter	106	486	TATTCCCTT	M|:|x||||	-4.15073	-	2.58637e-05	375.1
Ciclev10030706m.g.v1.0_400+200_bp_promoter	227	365	TATTCCCTT	M|:|x||||	-4.15073	-	2.58637e-05	375.1
Ciclev10030750m.g.v1.0_400+200_bp_promoter	453	139	TATTCCCTT	M|:|x||||	-4.15073	+	2.58637e-05	375.1
Ciclev10030819m.g.v1.0_400+200_bp_promoter	554	38	TATTCCCTT	M|:|x||||	-4.15073	+	2.58637e-05	375.1
Ciclev10030915m.g.v1.0_400+200_bp_promoter	156	436	TATTCCCTT	M|:|x||||	-4.15073	+	2.58637e-05	375.1
Ciclev10031490m.g.v1.0_400+200_bp_promoter	222	370	TATTCCCTT	M|:|x||||	-4.15073	-	2.58637e-05	375.1
Ciclev10031658m.g.v1.0_400+200_bp_promoter	223	369	TATTCCCTT	M|:|x||||	-4.15073	+	2.58637e-05	375.1
Ciclev10031950m.g.v1.0_400+200_bp_promoter	397	195	TATTCCCTT	M|:|x||||	-4.15073	-	2.58637e-05	375.1
Ciclev10032285m.g.v1.0_400+200_bp_promoter	430	162	TATTCCCTT	M|:|x||||	-4.15073	+	2.58637e-05	375.1
Ciclev10032405m.g.v1.0_400+200_bp_promoter	42	550	TATTCCCTT	M|:|x||||	-4.15073	-	2.58637e-05	375.1
Ciclev10032998m.g.v1.0_400+200_bp_promoter	299	293	TATTCCCTT	M|:|x||||	-4.15073	+	2.58637e-05	375.1
Ciclev10033071m.g.v1.0_400+200_bp_promoter	275	317	TATTCCCTT	M|:|x||||	-4.15073	-	2.58637e-05	375.1
Ciclev10033310m.g.v1.0_400+200_bp_promoter	141	451	TATTCCCTT	M|:|x||||	-4.15073	-	2.58637e-05	375.1
Ciclev10033338m.g.v1.0_400+200_bp_promoter	130	462	TATTCCCTT	M|:|x||||	-4.15073	-	2.58637e-05	375.1
Ciclev10033515m.g.v1.0_400+200_bp_promoter	495	97	TATTCCCTT	M|:|x||||	-4.15073	+	2.58637e-05	375.1
Ciclev10033542m.g.v1.0_400+200_bp_promoter	548	44	TATTCCCTT	M|:|x||||	-4.15073	+	2.58637e-05	375.1
Ciclev10033706m.g.v1.0_400+200_bp_promoter	208	384	TATTCCCTT	M|:|x||||	-4.15073	+	2.58637e-05	375.1
Ciclev10033766m.g.v1.0_400+200_bp_promoter	158	434	TATTCCCTT	M|:|x||||	-4.15073	+	2.58637e-05	375.1
Ciclev10033930m.g.v1.0_400+200_bp_promoter	157	435	TATTCCCTT	M|:|x||||	-4.15073	+	2.58637e-05	375.1
Ciclev10033955m.g.v1.0_400+200_bp_promoter	208	384	TATTCCCTT	M|:|x||||	-4.15073	+	2.58637e-05	375.1
Ciclev10000302m.g.v1.0_400+200_bp_promoter	165	427	TATTCCCTT	M|:|x||||	-4.15073	+	2.58637e-05	375.1
Ciclev10000397m.g.v1.0_400+200_bp_promoter	234	358	TATTCCCTT	M|:|x||||	-4.15073	+	2.58637e-05	375.1
Ciclev10000417m.g.v1.0_400+200_bp_promoter	268	324	TATTCCCTT	M|:|x||||	-4.15073	+	2.58637e-05	375.1
Ciclev10000454m.g.v1.0_400+200_bp_promoter	351	241	TATTCCCTT	M|:|x||||	-4.15073	+	2.58637e-05	375.1
Ciclev10000566m.g.v1.0_400+200_bp_promoter	439	153	TATTCCCTT	M|:|x||||	-4.15073	+	2.58637e-05	375.1
Ciclev10000698m.g.v1.0_400+200_bp_promoter	514	78	TATTCCCTT	M|:|x||||	-4.15073	+	2.58637e-05	375.1
Ciclev10000739m.g.v1.0_400+200_bp_promoter	490	102	TATTCCCTT	M|:|x||||	-4.15073	+	2.58637e-05	375.1
Ciclev10001232m.g.v1.0_400+200_bp_promoter	221	371	TATTCCCTT	M|:|x||||	-4.15073	-	2.58637e-05	375.1
Ciclev10001721m.g.v1.0_400+200_bp_promoter	56	536	TATTCCCTT	M|:|x||||	-4.15073	-	2.58637e-05	375.1
Ciclev10002205m.g.v1.0_400+200_bp_promoter	81	511	TATTCCCTT	M|:|x||||	-4.15073	-	2.58637e-05	375.1
Ciclev10002233m.g.v1.0_400+200_bp_promoter	3	589	TATTCCCTT	M|:|x||||	-4.15073	-	2.58637e-05	375.1
Ciclev10002405m.g.v1.0_400+200_bp_promoter	338	254	TATTCCCTT	M|:|x||||	-4.15073	+	2.58637e-05	375.1
Ciclev10002473m.g.v1.0_400+200_bp_promoter	312	280	TATTCCCTT	M|:|x||||	-4.15073	+	2.58637e-05	375.1
Ciclev10002480m.g.v1.0_400+200_bp_promoter	500	92	TATTCCCTT	M|:|x||||	-4.15073	+	2.58637e-05	375.1
Ciclev10002854m.g.v1.0_400+200_bp_promoter	247	345	TATTCCCTT	M|:|x||||	-4.15073	+	2.58637e-05	375.1
Ciclev10003204m.g.v1.0_400+200_bp_promoter	535	57	TATTCCCTT	M|:|x||||	-4.15073	-	2.58637e-05	375.1
Ciclev10003207m.g.v1.0_400+200_bp_promoter	34	558	TATTCCCTT	M|:|x||||	-4.15073	+	2.58637e-05	375.1
Ciclev10003307m.g.v1.0_400+200_bp_promoter	243	349	TATTCCCTT	M|:|x||||	-4.15073	+	2.58637e-05	375.1
Ciclev10003381m.g.v1.0_400+200_bp_promoter	236	356	TATTCCCTT	M|:|x||||	-4.15073	+	2.58637e-05	375.1
Ciclev10011647m.g.v1.0_400+200_bp_promoter	437	155	TATTCCCTT	M|:|x||||	-4.15073	-	2.58637e-05	375.1
Ciclev10011732m.g.v1.0_400+200_bp_promoter	177	415	TATTCCCTT	M|:|x||||	-4.15073	+	2.58637e-05	375.1
Ciclev10011993m.g.v1.0_400+200_bp_promoter	322	270	TATTCCCTT	M|:|x||||	-4.15073	-	2.58637e-05	375.1
Ciclev10012169m.g.v1.0_400+200_bp_promoter	87	505	TATTCCCTT	M|:|x||||	-4.15073	+	2.58637e-05	375.1
Ciclev10012265m.g.v1.0_400+200_bp_promoter	216	376	TATTCCCTT	M|:|x||||	-4.15073	-	2.58637e-05	375.1
Ciclev10012398m.g.v1.0_400+200_bp_promoter	238	354	TATTCCCTT	M|:|x||||	-4.15073	-	2.58637e-05	375.1
Ciclev10012430m.g.v1.0_400+200_bp_promoter	216	376	TATTCCCTT	M|:|x||||	-4.15073	-	2.58637e-05	375.1
Ciclev10012444m.g.v1.0_400+200_bp_promoter	269	323	TATTCCCTT	M|:|x||||	-4.15073	-	2.58637e-05	375.1
Ciclev10012657m.g.v1.0_400+200_bp_promoter	479	113	TATTCCCTT	M|:|x||||	-4.15073	-	2.58637e-05	375.1
Ciclev10012663m.g.v1.0_400+200_bp_promoter	581	11	TATTCCCTT	M|:|x||||	-4.15073	-	2.58637e-05	375.1
Ciclev10012909m.g.v1.0_400+200_bp_promoter	460	132	TATTCCCTT	M|:|x||||	-4.15073	+	2.58637e-05	375.1
Ciclev10013063m.g.v1.0_400+200_bp_promoter	496	96	TATTCCCTT	M|:|x||||	-4.15073	+	2.58637e-05	375.1
Ciclev10013102m.g.v1.0_400+200_bp_promoter	536	56	TATTCCCTT	M|:|x||||	-4.15073	+	2.58637e-05	375.1
Ciclev10013216m.g.v1.0_400+200_bp_promoter	267	325	TATTCCCTT	M|:|x||||	-4.15073	-	2.58637e-05	375.1
Ciclev10013392m.g.v1.0_400+200_bp_promoter	26	566	TATTCCCTT	M|:|x||||	-4.15073	-	2.58637e-05	375.1
Ciclev10013410m.g.v1.0_400+200_bp_promoter	497	95	TATTCCCTT	M|:|x||||	-4.15073	+	2.58637e-05	375.1
Ciclev10013648m.g.v1.0_400+200_bp_promoter	354	238	TATTCCCTT	M|:|x||||	-4.15073	-	2.58637e-05	375.1
Ciclev10013688m.g.v1.0_400+200_bp_promoter	312	280	TATTCCCTT	M|:|x||||	-4.15073	-	2.58637e-05	375.1
Ciclev10013724m.g.v1.0_400+200_bp_promoter	243	349	TATTCCCTT	M|:|x||||	-4.15073	-	2.58637e-05	375.1
Ciclev10024864m.g.v1.0_400+200_bp_promoter	187	405	TATTCCCTT	M|:|x||||	-4.15073	-	2.58637e-05	375.1
Ciclev10025272m.g.v1.0_400+200_bp_promoter	357	235	TATTCCCTT	M|:|x||||	-4.15073	+	2.58637e-05	375.1
Ciclev10025453m.g.v1.0_400+200_bp_promoter	403	189	TATTCCCTT	M|:|x||||	-4.15073	+	2.58637e-05	375.1
Ciclev10026277m.g.v1.0_400+200_bp_promoter	163	429	TATTCCCTT	M|:|x||||	-4.15073	+	2.58637e-05	375.1
Ciclev10026545m.g.v1.0_400+200_bp_promoter	104	488	TATTCCCTT	M|:|x||||	-4.15073	-	2.58637e-05	375.1
Ciclev10026703m.g.v1.0_400+200_bp_promoter	339	253	TATTCCCTT	M|:|x||||	-4.15073	+	2.58637e-05	375.1
Ciclev10026811m.g.v1.0_400+200_bp_promoter	308	284	TATTCCCTT	M|:|x||||	-4.15073	+	2.58637e-05	375.1
Ciclev10026872m.g.v1.0_400+200_bp_promoter	283	309	TATTCCCTT	M|:|x||||	-4.15073	-	2.58637e-05	375.1
Ciclev10027092m.g.v1.0_400+200_bp_promoter	332	260	TATTCCCTT	M|:|x||||	-4.15073	+	2.58637e-05	375.1
Ciclev10027289m.g.v1.0_400+200_bp_promoter	12	580	TATTCCCTT	M|:|x||||	-4.15073	-	2.58637e-05	375.1
Ciclev10027423m.g.v1.0_400+200_bp_promoter	144	448	TATTCCCTT	M|:|x||||	-4.15073	-	2.58637e-05	375.1
Ciclev10028208m.g.v1.0_400+200_bp_promoter	424	168	TATTCCCTT	M|:|x||||	-4.15073	+	2.58637e-05	375.1
Ciclev10028248m.g.v1.0_400+200_bp_promoter	305	287	TATTCCCTT	M|:|x||||	-4.15073	+	2.58637e-05	375.1
Ciclev10028720m.g.v1.0_400+200_bp_promoter	4	588	TATTCCCTT	M|:|x||||	-4.15073	+	2.58637e-05	375.1
Ciclev10028759m.g.v1.0_400+200_bp_promoter	373	219	TATTCCCTT	M|:|x||||	-4.15073	+	2.58637e-05	375.1
Ciclev10028829m.g.v1.0_400+200_bp_promoter	464	128	TATTCCCTT	M|:|x||||	-4.15073	+	2.58637e-05	375.1
Ciclev10029730m.g.v1.0_400+200_bp_promoter	386	206	TATTCCCTT	M|:|x||||	-4.15073	-	2.58637e-05	375.1
Ciclev10029855m.g.v1.0_400+200_bp_promoter	386	206	TATTCCCTT	M|:|x||||	-4.15073	+	2.58637e-05	375.1
Ciclev10030301m.g.v1.0_400+200_bp_promoter	20	572	TATTCCCTT	M|:|x||||	-4.15073	-	2.58637e-05	375.1
Ciclev10004139m.g.v1.0_400+200_bp_promoter	384	208	TATTCCCTT	M|:|x||||	-4.15073	-	2.58637e-05	375.1
Ciclev10004171m.g.v1.0_400+200_bp_promoter	154	438	TATTCCCTT	M|:|x||||	-4.15073	+	2.58637e-05	375.1
Ciclev10004506m.g.v1.0_400+200_bp_promoter	512	80	TATTCCCTT	M|:|x||||	-4.15073	+	2.58637e-05	375.1
Ciclev10004523m.g.v1.0_400+200_bp_promoter	270	322	TATTCCCTT	M|:|x||||	-4.15073	-	2.58637e-05	375.1
Ciclev10004621m.g.v1.0_400+200_bp_promoter	232	360	TATTCCCTT	M|:|x||||	-4.15073	+	2.58637e-05	375.1
Ciclev10005073m.g.v1.0_400+200_bp_promoter	346	246	TATTCCCTT	M|:|x||||	-4.15073	+	2.58637e-05	375.1
Ciclev10005174m.g.v1.0_400+200_bp_promoter	343	249	TATTCCCTT	M|:|x||||	-4.15073	-	2.58637e-05	375.1
Ciclev10005448m.g.v1.0_400+200_bp_promoter	256	336	TATTCCCTT	M|:|x||||	-4.15073	-	2.58637e-05	375.1
Ciclev10005457m.g.v1.0_400+200_bp_promoter	533	59	TATTCCCTT	M|:|x||||	-4.15073	+	2.58637e-05	375.1
Ciclev10006697m.g.v1.0_400+200_bp_promoter	4	588	TATTCCCTT	M|:|x||||	-4.15073	+	2.58637e-05	375.1
Ciclev10006898m.g.v1.0_400+200_bp_promoter	220	372	TATTCCCTT	M|:|x||||	-4.15073	+	2.58637e-05	375.1
Ciclev10007121m.g.v1.0_400+200_bp_promoter	112	480	TATTCCCTT	M|:|x||||	-4.15073	+	2.58637e-05	375.1
Ciclev10007163m.g.v1.0_400+200_bp_promoter	73	519	TATTCCCTT	M|:|x||||	-4.15073	+	2.58637e-05	375.1
Ciclev10007538m.g.v1.0_400+200_bp_promoter	458	134	TACTGCCTT	M|:|x||||	-4.16278	+	2.80219e-05	406.4
Ciclev10008786m.g.v1.0_400+200_bp_promoter	290	302	TACTGCCTT	M|:|x||||	-4.16278	-	2.80219e-05	406.4
Ciclev10008918m.g.v1.0_400+200_bp_promoter	337	255	TACTGCCTT	M|:|x||||	-4.16278	+	2.80219e-05	406.4
Ciclev10009128m.g.v1.0_400+200_bp_promoter	500	92	TACTGCCTT	M|:|x||||	-4.16278	-	2.80219e-05	406.4
Ciclev10009534m.g.v1.0_400+200_bp_promoter	105	487	TACTGCCTT	M|:|x||||	-4.16278	-	2.80219e-05	406.4
Ciclev10010056m.g.v1.0_400+200_bp_promoter	151	441	TACTGCCTT	M|:|x||||	-4.16278	-	2.80219e-05	406.4
Ciclev10010191m.g.v1.0_400+200_bp_promoter	215	377	TACTGCCTT	M|:|x||||	-4.16278	+	2.80219e-05	406.4
Ciclev10010245m.g.v1.0_400+200_bp_promoter	553	39	TACTGCCTT	M|:|x||||	-4.16278	+	2.80219e-05	406.4
Ciclev10010447m.g.v1.0_400+200_bp_promoter	139	453	TACTGCCTT	M|:|x||||	-4.16278	-	2.80219e-05	406.4
Ciclev10015052m.g.v1.0_400+200_bp_promoter	335	257	TACTGCCTT	M|:|x||||	-4.16278	-	2.80219e-05	406.4
Ciclev10016805m.g.v1.0_400+200_bp_promoter	131	461	TACTGCCTT	M|:|x||||	-4.16278	-	2.80219e-05	406.4
Ciclev10017345m.g.v1.0_400+200_bp_promoter	342	250	TACTGCCTT	M|:|x||||	-4.16278	-	2.80219e-05	406.4
Ciclev10017585m.g.v1.0_400+200_bp_promoter	574	18	TACTGCCTT	M|:|x||||	-4.16278	-	2.80219e-05	406.4
Ciclev10017977m.g.v1.0_400+200_bp_promoter	395	197	TACTGCCTT	M|:|x||||	-4.16278	-	2.80219e-05	406.4
Ciclev10018093m.g.v1.0_400+200_bp_promoter	472	120	TACTGCCTT	M|:|x||||	-4.16278	-	2.80219e-05	406.4
Ciclev10018147m.g.v1.0_400+200_bp_promoter	531	61	TACTGCCTT	M|:|x||||	-4.16278	+	2.80219e-05	406.4
Ciclev10018265m.g.v1.0_400+200_bp_promoter	451	141	TACTGCCTT	M|:|x||||	-4.16278	-	2.80219e-05	406.4
Ciclev10018391m.g.v1.0_400+200_bp_promoter	538	54	TACTGCCTT	M|:|x||||	-4.16278	+	2.80219e-05	406.4
Ciclev10018948m.g.v1.0_400+200_bp_promoter	316	276	TACTGCCTT	M|:|x||||	-4.16278	-	2.80219e-05	406.4
Ciclev10019266m.g.v1.0_400+200_bp_promoter	516	76	TACTGCCTT	M|:|x||||	-4.16278	-	2.80219e-05	406.4
Ciclev10019616m.g.v1.0_400+200_bp_promoter	28	564	TACTGCCTT	M|:|x||||	-4.16278	-	2.80219e-05	406.4
Ciclev10020529m.g.v1.0_400+200_bp_promoter	470	122	TACTGCCTT	M|:|x||||	-4.16278	+	2.80219e-05	406.4
Ciclev10022737m.g.v1.0_400+200_bp_promoter	89	503	TACTGCCTT	M|:|x||||	-4.16278	+	2.80219e-05	406.4
Ciclev10023161m.g.v1.0_400+200_bp_promoter	147	445	TACTGCCTT	M|:|x||||	-4.16278	-	2.80219e-05	406.4
Ciclev10023248m.g.v1.0_400+200_bp_promoter	0	592	TACTGCCTT	M|:|x||||	-4.16278	+	2.80219e-05	406.4
Ciclev10023411m.g.v1.0_400+200_bp_promoter	543	49	TACTGCCTT	M|:|x||||	-4.16278	-	2.80219e-05	406.4
Ciclev10023984m.g.v1.0_400+200_bp_promoter	476	116	TACTGCCTT	M|:|x||||	-4.16278	-	2.80219e-05	406.4
Ciclev10024187m.g.v1.0_400+200_bp_promoter	579	13	TACTGCCTT	M|:|x||||	-4.16278	+	2.80219e-05	406.4
Ciclev10024360m.g.v1.0_400+200_bp_promoter	314	278	TACTGCCTT	M|:|x||||	-4.16278	+	2.80219e-05	406.4
Ciclev10024638m.g.v1.0_400+200_bp_promoter	278	314	TACTGCCTT	M|:|x||||	-4.16278	+	2.80219e-05	406.4
Ciclev10030593m.g.v1.0_400+200_bp_promoter	366	226	TACTGCCTT	M|:|x||||	-4.16278	+	2.80219e-05	406.4
Ciclev10031033m.g.v1.0_400+200_bp_promoter	106	486	TACTGCCTT	M|:|x||||	-4.16278	-	2.80219e-05	406.4
Ciclev10031658m.g.v1.0_400+200_bp_promoter	577	15	TACTGCCTT	M|:|x||||	-4.16278	+	2.80219e-05	406.4
Ciclev10031927m.g.v1.0_400+200_bp_promoter	455	137	TACTGCCTT	M|:|x||||	-4.16278	+	2.80219e-05	406.4
Ciclev10033092m.g.v1.0_400+200_bp_promoter	466	126	TACTGCCTT	M|:|x||||	-4.16278	-	2.80219e-05	406.4
Ciclev10033164m.g.v1.0_400+200_bp_promoter	29	563	TACTGCCTT	M|:|x||||	-4.16278	-	2.80219e-05	406.4
Ciclev10033392m.g.v1.0_400+200_bp_promoter	512	80	TACTGCCTT	M|:|x||||	-4.16278	-	2.80219e-05	406.4
Ciclev10033577m.g.v1.0_400+200_bp_promoter	6	586	TACTGCCTT	M|:|x||||	-4.16278	-	2.80219e-05	406.4
Ciclev10000339m.g.v1.0_400+200_bp_promoter	503	89	TACTGCCTT	M|:|x||||	-4.16278	-	2.80219e-05	406.4
Ciclev10000527m.g.v1.0_400+200_bp_promoter	349	243	TACTGCCTT	M|:|x||||	-4.16278	+	2.80219e-05	406.4
Ciclev10000788m.g.v1.0_400+200_bp_promoter	397	195	TACTGCCTT	M|:|x||||	-4.16278	-	2.80219e-05	406.4
Ciclev10001657m.g.v1.0_400+200_bp_promoter	300	292	TACTGCCTT	M|:|x||||	-4.16278	+	2.80219e-05	406.4
Ciclev10002410m.g.v1.0_400+200_bp_promoter	371	221	TACTGCCTT	M|:|x||||	-4.16278	-	2.80219e-05	406.4
Ciclev10003151m.g.v1.0_400+200_bp_promoter	183	409	TACTGCCTT	M|:|x||||	-4.16278	-	2.80219e-05	406.4
Ciclev10003430m.g.v1.0_400+200_bp_promoter	116	476	TACTGCCTT	M|:|x||||	-4.16278	+	2.80219e-05	406.4
Ciclev10003807m.g.v1.0_400+200_bp_promoter	361	231	TACTGCCTT	M|:|x||||	-4.16278	-	2.80219e-05	406.4
Ciclev10011993m.g.v1.0_400+200_bp_promoter	417	175	TACTGCCTT	M|:|x||||	-4.16278	-	2.80219e-05	406.4
Ciclev10012000m.g.v1.0_400+200_bp_promoter	427	165	TACTGCCTT	M|:|x||||	-4.16278	+	2.80219e-05	406.4
Ciclev10012464m.g.v1.0_400+200_bp_promoter	66	526	TACTGCCTT	M|:|x||||	-4.16278	-	2.80219e-05	406.4
Ciclev10013175m.g.v1.0_400+200_bp_promoter	2	590	TACTGCCTT	M|:|x||||	-4.16278	+	2.80219e-05	406.4
Ciclev10013293m.g.v1.0_400+200_bp_promoter	480	112	TACTGCCTT	M|:|x||||	-4.16278	-	2.80219e-05	406.4
Ciclev10025074m.g.v1.0_400+200_bp_promoter	229	363	TACTGCCTT	M|:|x||||	-4.16278	-	2.80219e-05	406.4
Ciclev10025085m.g.v1.0_400+200_bp_promoter	340	252	TACTGCCTT	M|:|x||||	-4.16278	-	2.80219e-05	406.4
Ciclev10025364m.g.v1.0_400+200_bp_promoter	420	172	TACTGCCTT	M|:|x||||	-4.16278	-	2.80219e-05	406.4
Ciclev10027110m.g.v1.0_400+200_bp_promoter	318	274	TACTGCCTT	M|:|x||||	-4.16278	+	2.80219e-05	406.4
Ciclev10027865m.g.v1.0_400+200_bp_promoter	429	163	TACTGCCTT	M|:|x||||	-4.16278	-	2.80219e-05	406.4
Ciclev10028294m.g.v1.0_400+200_bp_promoter	72	520	TACTGCCTT	M|:|x||||	-4.16278	+	2.80219e-05	406.4
Ciclev10028294m.g.v1.0_400+200_bp_promoter	234	358	TACTGCCTT	M|:|x||||	-4.16278	+	2.80219e-05	406.4
Ciclev10028299m.g.v1.0_400+200_bp_promoter	526	66	TACTGCCTT	M|:|x||||	-4.16278	-	2.80219e-05	406.4
Ciclev10028651m.g.v1.0_400+200_bp_promoter	121	471	TACTGCCTT	M|:|x||||	-4.16278	-	2.80219e-05	406.4
Ciclev10028725m.g.v1.0_400+200_bp_promoter	526	66	TACTGCCTT	M|:|x||||	-4.16278	-	2.80219e-05	406.4
Ciclev10029019m.g.v1.0_400+200_bp_promoter	332	260	TACTGCCTT	M|:|x||||	-4.16278	+	2.80219e-05	406.4
Ciclev10005452m.g.v1.0_400+200_bp_promoter	102	490	TACTGCCTT	M|:|x||||	-4.16278	+	2.80219e-05	406.4
Ciclev10005463m.g.v1.0_400+200_bp_promoter	48	544	TACTGCCTT	M|:|x||||	-4.16278	+	2.80219e-05	406.4
Ciclev10008189m.g.v1.0_400+200_bp_promoter	446	146	TAGTACCTT	M|x|:||||	-4.29645	+	3.01732e-05	437.6
Ciclev10008557m.g.v1.0_400+200_bp_promoter	6	586	TAGTACCTT	M|x|:||||	-4.29645	-	3.01732e-05	437.6
Ciclev10010056m.g.v1.0_400+200_bp_promoter	580	12	TAGTACCTT	M|x|:||||	-4.29645	-	3.01732e-05	437.6
Ciclev10010305m.g.v1.0_400+200_bp_promoter	417	175	TAGTACCTT	M|x|:||||	-4.29645	+	3.01732e-05	437.6
Ciclev10010406m.g.v1.0_400+200_bp_promoter	276	316	TAGTACCTT	M|x|:||||	-4.29645	-	3.01732e-05	437.6
Ciclev10010501m.g.v1.0_400+200_bp_promoter	146	446	TAGTACCTT	M|x|:||||	-4.29645	+	3.01732e-05	437.6
Ciclev10010615m.g.v1.0_400+200_bp_promoter	345	247	TAGTACCTT	M|x|:||||	-4.29645	+	3.01732e-05	437.6
Ciclev10015432m.g.v1.0_400+200_bp_promoter	285	307	TAGTACCTT	M|x|:||||	-4.29645	+	3.01732e-05	437.6
Ciclev10016643m.g.v1.0_400+200_bp_promoter	570	22	TAGTACCTT	M|x|:||||	-4.29645	-	3.01732e-05	437.6
Ciclev10018547m.g.v1.0_400+200_bp_promoter	107	485	TAGTACCTT	M|x|:||||	-4.29645	+	3.01732e-05	437.6
Ciclev10019433m.g.v1.0_400+200_bp_promoter	521	71	TAGTACCTT	M|x|:||||	-4.29645	-	3.01732e-05	437.6
Ciclev10019481m.g.v1.0_400+200_bp_promoter	376	216	TAGTACCTT	M|x|:||||	-4.29645	-	3.01732e-05	437.6
Ciclev10019871m.g.v1.0_400+200_bp_promoter	247	345	TAGTACCTT	M|x|:||||	-4.29645	-	3.01732e-05	437.6
Ciclev10020018m.g.v1.0_400+200_bp_promoter	148	444	TAGTACCTT	M|x|:||||	-4.29645	-	3.01732e-05	437.6
Ciclev10020068m.g.v1.0_400+200_bp_promoter	464	128	TAGTACCTT	M|x|:||||	-4.29645	-	3.01732e-05	437.6
Ciclev10020100m.g.v1.0_400+200_bp_promoter	26	566	TAGTACCTT	M|x|:||||	-4.29645	-	3.01732e-05	437.6
Ciclev10020608m.g.v1.0_400+200_bp_promoter	100	492	TAGTACCTT	M|x|:||||	-4.29645	-	3.01732e-05	437.6
Ciclev10020925m.g.v1.0_400+200_bp_promoter	524	68	TAGTACCTT	M|x|:||||	-4.29645	-	3.01732e-05	437.6
Ciclev10021057m.g.v1.0_400+200_bp_promoter	581	11	TAGTACCTT	M|x|:||||	-4.29645	+	3.01732e-05	437.6
Ciclev10021719m.g.v1.0_400+200_bp_promoter	15	577	TAGTACCTT	M|x|:||||	-4.29645	-	3.01732e-05	437.6
Ciclev10022121m.g.v1.0_400+200_bp_promoter	581	11	TAGTACCTT	M|x|:||||	-4.29645	-	3.01732e-05	437.6
Ciclev10022169m.g.v1.0_400+200_bp_promoter	17	575	TAGTACCTT	M|x|:||||	-4.29645	-	3.01732e-05	437.6
Ciclev10022787m.g.v1.0_400+200_bp_promoter	275	317	TAGTACCTT	M|x|:||||	-4.29645	-	3.01732e-05	437.6
Ciclev10023477m.g.v1.0_400+200_bp_promoter	204	388	TAGTACCTT	M|x|:||||	-4.29645	+	3.01732e-05	437.6
Ciclev10031128m.g.v1.0_400+200_bp_promoter	206	386	TAGTACCTT	M|x|:||||	-4.29645	-	3.01732e-05	437.6
Ciclev10032303m.g.v1.0_400+200_bp_promoter	586	6	TAGTACCTT	M|x|:||||	-4.29645	+	3.01732e-05	437.6
Ciclev10032562m.g.v1.0_400+200_bp_promoter	12	580	TAGTACCTT	M|x|:||||	-4.29645	+	3.01732e-05	437.6
Ciclev10033628m.g.v1.0_400+200_bp_promoter	317	275	TAGTACCTT	M|x|:||||	-4.29645	-	3.01732e-05	437.6
Ciclev10001335m.g.v1.0_400+200_bp_promoter	271	321	TAGTACCTT	M|x|:||||	-4.29645	+	3.01732e-05	437.6
Ciclev10003172m.g.v1.0_400+200_bp_promoter	81	511	TAGTACCTT	M|x|:||||	-4.29645	-	3.01732e-05	437.6
Ciclev10003202m.g.v1.0_400+200_bp_promoter	238	354	TAGTACCTT	M|x|:||||	-4.29645	+	3.01732e-05	437.6
Ciclev10003314m.g.v1.0_400+200_bp_promoter	405	187	TAGTACCTT	M|x|:||||	-4.29645	-	3.01732e-05	437.6
Ciclev10003653m.g.v1.0_400+200_bp_promoter	430	162	TAGTACCTT	M|x|:||||	-4.29645	-	3.01732e-05	437.6
Ciclev10003832m.g.v1.0_400+200_bp_promoter	367	225	TAGTACCTT	M|x|:||||	-4.29645	+	3.01732e-05	437.6
Ciclev10003934m.g.v1.0_400+200_bp_promoter	310	282	TAGTACCTT	M|x|:||||	-4.29645	-	3.01732e-05	437.6
Ciclev10004009m.g.v1.0_400+200_bp_promoter	154	438	TAGTACCTT	M|x|:||||	-4.29645	-	3.01732e-05	437.6
Ciclev10004095m.g.v1.0_400+200_bp_promoter	223	369	TAGTACCTT	M|x|:||||	-4.29645	+	3.01732e-05	437.6
Ciclev10010926m.g.v1.0_400+200_bp_promoter	511	81	TAGTACCTT	M|x|:||||	-4.29645	-	3.01732e-05	437.6
Ciclev10011447m.g.v1.0_400+200_bp_promoter	554	38	TAGTACCTT	M|x|:||||	-4.29645	-	3.01732e-05	437.6
Ciclev10012014m.g.v1.0_400+200_bp_promoter	385	207	TAGTACCTT	M|x|:||||	-4.29645	+	3.01732e-05	437.6
Ciclev10012428m.g.v1.0_400+200_bp_promoter	234	358	TAGTACCTT	M|x|:||||	-4.29645	+	3.01732e-05	437.6
Ciclev10013167m.g.v1.0_400+200_bp_promoter	327	265	TAGTACCTT	M|x|:||||	-4.29645	+	3.01732e-05	437.6
Ciclev10013167m.g.v1.0_400+200_bp_promoter	439	153	TAGTACCTT	M|x|:||||	-4.29645	-	3.01732e-05	437.6
Ciclev10013451m.g.v1.0_400+200_bp_promoter	42	550	TAGTACCTT	M|x|:||||	-4.29645	+	3.01732e-05	437.6
Ciclev10027030m.g.v1.0_400+200_bp_promoter	469	123	TAGTACCTT	M|x|:||||	-4.29645	-	3.01732e-05	437.6
Ciclev10027214m.g.v1.0_400+200_bp_promoter	50	542	TAGTACCTT	M|x|:||||	-4.29645	-	3.01732e-05	437.6
Ciclev10027231m.g.v1.0_400+200_bp_promoter	579	13	TAGTACCTT	M|x|:||||	-4.29645	-	3.01732e-05	437.6
Ciclev10028153m.g.v1.0_400+200_bp_promoter	476	116	TAGTACCTT	M|x|:||||	-4.29645	+	3.01732e-05	437.6
Ciclev10029051m.g.v1.0_400+200_bp_promoter	293	299	TAGTACCTT	M|x|:||||	-4.29645	+	3.01732e-05	437.6
Ciclev10030113m.g.v1.0_400+200_bp_promoter	246	346	TAGTACCTT	M|x|:||||	-4.29645	+	3.01732e-05	437.6
Ciclev10030398m.g.v1.0_400+200_bp_promoter	35	557	TAGTACCTT	M|x|:||||	-4.29645	+	3.01732e-05	437.6
Ciclev10005702m.g.v1.0_400+200_bp_promoter	285	307	TAGTACCTT	M|x|:||||	-4.29645	-	3.01732e-05	437.6
Ciclev10006826m.g.v1.0_400+200_bp_promoter	167	425	TAGTACCTT	M|x|:||||	-4.29645	+	3.01732e-05	437.6
Ciclev10006960m.g.v1.0_400+200_bp_promoter	71	521	TAGTACCTT	M|x|:||||	-4.29645	-	3.01732e-05	437.6
Ciclev10010189m.g.v1.0_400+200_bp_promoter	283	309	TCCTACCTT	Mx:|:||||	-4.53609	-	3.23314e-05	468.9
Ciclev10010712m.g.v1.0_400+200_bp_promoter	116	476	TCCTACCTT	Mx:|:||||	-4.53609	-	3.23314e-05	468.9
Ciclev10014602m.g.v1.0_400+200_bp_promoter	363	229	TCCTACCTT	Mx:|:||||	-4.53609	+	3.23314e-05	468.9
Ciclev10015580m.g.v1.0_400+200_bp_promoter	396	196	TCCTACCTT	Mx:|:||||	-4.53609	-	3.23314e-05	468.9
Ciclev10016281m.g.v1.0_400+200_bp_promoter	304	288	TCCTACCTT	Mx:|:||||	-4.53609	+	3.23314e-05	468.9
Ciclev10016745m.g.v1.0_400+200_bp_promoter	370	222	TCCTACCTT	Mx:|:||||	-4.53609	+	3.23314e-05	468.9
Ciclev10017291m.g.v1.0_400+200_bp_promoter	520	72	TCCTACCTT	Mx:|:||||	-4.53609	-	3.23314e-05	468.9
Ciclev10017594m.g.v1.0_400+200_bp_promoter	290	302	TCCTACCTT	Mx:|:||||	-4.53609	+	3.23314e-05	468.9
Ciclev10017737m.g.v1.0_400+200_bp_promoter	282	310	TCCTACCTT	Mx:|:||||	-4.53609	+	3.23314e-05	468.9
Ciclev10017870m.g.v1.0_400+200_bp_promoter	182	410	TCCTACCTT	Mx:|:||||	-4.53609	+	3.23314e-05	468.9
Ciclev10017919m.g.v1.0_400+200_bp_promoter	290	302	TCCTACCTT	Mx:|:||||	-4.53609	+	3.23314e-05	468.9
Ciclev10018072m.g.v1.0_400+200_bp_promoter	182	410	TCCTACCTT	Mx:|:||||	-4.53609	-	3.23314e-05	468.9
Ciclev10018125m.g.v1.0_400+200_bp_promoter	217	375	TCCTACCTT	Mx:|:||||	-4.53609	-	3.23314e-05	468.9
Ciclev10018374m.g.v1.0_400+200_bp_promoter	417	175	TCCTACCTT	Mx:|:||||	-4.53609	-	3.23314e-05	468.9
Ciclev10018999m.g.v1.0_400+200_bp_promoter	415	177	TCCTACCTT	Mx:|:||||	-4.53609	+	3.23314e-05	468.9
Ciclev10019914m.g.v1.0_400+200_bp_promoter	46	546	TCCTACCTT	Mx:|:||||	-4.53609	-	3.23314e-05	468.9
Ciclev10021692m.g.v1.0_400+200_bp_promoter	354	238	TCCTACCTT	Mx:|:||||	-4.53609	+	3.23314e-05	468.9
Ciclev10022478m.g.v1.0_400+200_bp_promoter	219	373	TCCTACCTT	Mx:|:||||	-4.53609	-	3.23314e-05	468.9
Ciclev10022919m.g.v1.0_400+200_bp_promoter	524	68	TCCTACCTT	Mx:|:||||	-4.53609	+	3.23314e-05	468.9
Ciclev10024262m.g.v1.0_400+200_bp_promoter	415	177	TCCTACCTT	Mx:|:||||	-4.53609	-	3.23314e-05	468.9
Ciclev10024428m.g.v1.0_400+200_bp_promoter	143	449	TCCTACCTT	Mx:|:||||	-4.53609	-	3.23314e-05	468.9
Ciclev10031202m.g.v1.0_400+200_bp_promoter	148	444	TCCTACCTT	Mx:|:||||	-4.53609	-	3.23314e-05	468.9
Ciclev10031314m.g.v1.0_400+200_bp_promoter	42	550	TCCTACCTT	Mx:|:||||	-4.53609	+	3.23314e-05	468.9
Ciclev10031337m.g.v1.0_400+200_bp_promoter	392	200	TCCTACCTT	Mx:|:||||	-4.53609	-	3.23314e-05	468.9
Ciclev10032536m.g.v1.0_400+200_bp_promoter	252	340	TCCTACCTT	Mx:|:||||	-4.53609	-	3.23314e-05	468.9
Ciclev10032888m.g.v1.0_400+200_bp_promoter	543	49	TCCTACCTT	Mx:|:||||	-4.53609	-	3.23314e-05	468.9
Ciclev10033172m.g.v1.0_400+200_bp_promoter	68	524	TCCTACCTT	Mx:|:||||	-4.53609	+	3.23314e-05	468.9
Ciclev10010884m.g.v1.0_400+200_bp_promoter	412	180	TCCTACCTT	Mx:|:||||	-4.53609	-	3.23314e-05	468.9
Ciclev10001195m.g.v1.0_400+200_bp_promoter	506	86	TCCTACCTT	Mx:|:||||	-4.53609	-	3.23314e-05	468.9
Ciclev10001272m.g.v1.0_400+200_bp_promoter	169	423	TCCTACCTT	Mx:|:||||	-4.53609	+	3.23314e-05	468.9
Ciclev10001458m.g.v1.0_400+200_bp_promoter	470	122	TCCTACCTT	Mx:|:||||	-4.53609	+	3.23314e-05	468.9
Ciclev10002416m.g.v1.0_400+200_bp_promoter	272	320	TCCTACCTT	Mx:|:||||	-4.53609	+	3.23314e-05	468.9
Ciclev10002511m.g.v1.0_400+200_bp_promoter	164	428	TCCTACCTT	Mx:|:||||	-4.53609	-	3.23314e-05	468.9
Ciclev10002707m.g.v1.0_400+200_bp_promoter	270	322	TCCTACCTT	Mx:|:||||	-4.53609	-	3.23314e-05	468.9
Ciclev10002709m.g.v1.0_400+200_bp_promoter	551	41	TCCTACCTT	Mx:|:||||	-4.53609	-	3.23314e-05	468.9
Ciclev10003830m.g.v1.0_400+200_bp_promoter	506	86	TCCTACCTT	Mx:|:||||	-4.53609	+	3.23314e-05	468.9
Ciclev10012313m.g.v1.0_400+200_bp_promoter	318	274	TCCTACCTT	Mx:|:||||	-4.53609	+	3.23314e-05	468.9
Ciclev10012842m.g.v1.0_400+200_bp_promoter	184	408	TCCTACCTT	Mx:|:||||	-4.53609	+	3.23314e-05	468.9
Ciclev10012905m.g.v1.0_400+200_bp_promoter	291	301	TCCTACCTT	Mx:|:||||	-4.53609	-	3.23314e-05	468.9
Ciclev10013275m.g.v1.0_400+200_bp_promoter	178	414	TCCTACCTT	Mx:|:||||	-4.53609	-	3.23314e-05	468.9
Ciclev10025246m.g.v1.0_400+200_bp_promoter	92	500	TCCTACCTT	Mx:|:||||	-4.53609	-	3.23314e-05	468.9
Ciclev10027855m.g.v1.0_400+200_bp_promoter	428	164	TCCTACCTT	Mx:|:||||	-4.53609	-	3.23314e-05	468.9
Ciclev10029087m.g.v1.0_400+200_bp_promoter	297	295	TCCTACCTT	Mx:|:||||	-4.53609	-	3.23314e-05	468.9
Ciclev10029133m.g.v1.0_400+200_bp_promoter	322	270	TCCTACCTT	Mx:|:||||	-4.53609	+	3.23314e-05	468.9
Ciclev10029511m.g.v1.0_400+200_bp_promoter	244	348	TCCTACCTT	Mx:|:||||	-4.53609	+	3.23314e-05	468.9
Ciclev10029635m.g.v1.0_400+200_bp_promoter	460	132	TCCTACCTT	Mx:|:||||	-4.53609	-	3.23314e-05	468.9
Ciclev10005180m.g.v1.0_400+200_bp_promoter	358	234	TCCTACCTT	Mx:|:||||	-4.53609	-	3.23314e-05	468.9
Ciclev10005996m.g.v1.0_400+200_bp_promoter	235	357	TCCTACCTT	Mx:|:||||	-4.53609	+	3.23314e-05	468.9
Ciclev10007055m.g.v1.0_400+200_bp_promoter	533	59	TCCTACCTT	Mx:|:||||	-4.53609	-	3.23314e-05	468.9
Ciclev10007242m.g.v1.0_400+200_bp_promoter	563	29	TACTACCTC	M|:|:|||x	-4.61003	+	3.3407e-05	484.5
Ciclev10008128m.g.v1.0_400+200_bp_promoter	140	452	TACTACCTC	M|:|:|||x	-4.61003	+	3.3407e-05	484.5
Ciclev10010622m.g.v1.0_400+200_bp_promoter	445	147	TACTACCTC	M|:|:|||x	-4.61003	+	3.3407e-05	484.5
Ciclev10016242m.g.v1.0_400+200_bp_promoter	590	2	TACTACCTC	M|:|:|||x	-4.61003	-	3.3407e-05	484.5
Ciclev10018796m.g.v1.0_400+200_bp_promoter	380	212	TACTACCTC	M|:|:|||x	-4.61003	-	3.3407e-05	484.5
Ciclev10018897m.g.v1.0_400+200_bp_promoter	32	560	TACTACCTC	M|:|:|||x	-4.61003	+	3.3407e-05	484.5
Ciclev10023068m.g.v1.0_400+200_bp_promoter	491	101	TACTACCTC	M|:|:|||x	-4.61003	+	3.3407e-05	484.5
Ciclev10023466m.g.v1.0_400+200_bp_promoter	578	14	TACTACCTC	M|:|:|||x	-4.61003	-	3.3407e-05	484.5
Ciclev10023975m.g.v1.0_400+200_bp_promoter	49	543	TACTACCTC	M|:|:|||x	-4.61003	-	3.3407e-05	484.5
Ciclev10024164m.g.v1.0_400+200_bp_promoter	163	429	TACTACCTC	M|:|:|||x	-4.61003	-	3.3407e-05	484.5
Ciclev10030581m.g.v1.0_400+200_bp_promoter	481	111	TACTACCTC	M|:|:|||x	-4.61003	+	3.3407e-05	484.5
Ciclev10033206m.g.v1.0_400+200_bp_promoter	236	356	TACTACCTC	M|:|:|||x	-4.61003	-	3.3407e-05	484.5
Ciclev10000018m.g.v1.0_400+200_bp_promoter	326	266	TACTACCTC	M|:|:|||x	-4.61003	-	3.3407e-05	484.5
Ciclev10000558m.g.v1.0_400+200_bp_promoter	502	90	TACTACCTC	M|:|:|||x	-4.61003	+	3.3407e-05	484.5
Ciclev10000960m.g.v1.0_400+200_bp_promoter	180	412	TACTACCTC	M|:|:|||x	-4.61003	+	3.3407e-05	484.5
Ciclev10001970m.g.v1.0_400+200_bp_promoter	382	210	TACTACCTC	M|:|:|||x	-4.61003	+	3.3407e-05	484.5
Ciclev10002342m.g.v1.0_400+200_bp_promoter	256	336	TACTACCTC	M|:|:|||x	-4.61003	+	3.3407e-05	484.5
Ciclev10003255m.g.v1.0_400+200_bp_promoter	487	105	TACTACCTC	M|:|:|||x	-4.61003	+	3.3407e-05	484.5
Ciclev10011576m.g.v1.0_400+200_bp_promoter	270	322	TACTACCTC	M|:|:|||x	-4.61003	+	3.3407e-05	484.5
Ciclev10012084m.g.v1.0_400+200_bp_promoter	142	450	TACTACCTC	M|:|:|||x	-4.61003	+	3.3407e-05	484.5
Ciclev10024800m.g.v1.0_400+200_bp_promoter	48	544	TACTACCTC	M|:|:|||x	-4.61003	+	3.3407e-05	484.5
Ciclev10025673m.g.v1.0_400+200_bp_promoter	267	325	TACTACCTC	M|:|:|||x	-4.61003	+	3.3407e-05	484.5
Ciclev10026213m.g.v1.0_400+200_bp_promoter	500	92	TACTACCTC	M|:|:|||x	-4.61003	+	3.3407e-05	484.5
Ciclev10027368m.g.v1.0_400+200_bp_promoter	49	543	TACTACCTC	M|:|:|||x	-4.61003	+	3.3407e-05	484.5
Ciclev10027393m.g.v1.0_400+200_bp_promoter	203	389	TACTACCTC	M|:|:|||x	-4.61003	+	3.3407e-05	484.5
Ciclev10027485m.g.v1.0_400+200_bp_promoter	108	484	TACTACCTC	M|:|:|||x	-4.61003	+	3.3407e-05	484.5
Ciclev10030382m.g.v1.0_400+200_bp_promoter	13	579	TACTACCTC	M|:|:|||x	-4.61003	-	3.3407e-05	484.5
Ciclev10004441m.g.v1.0_400+200_bp_promoter	311	281	TACTACCTC	M|:|:|||x	-4.61003	-	3.3407e-05	484.5
Ciclev10004641m.g.v1.0_400+200_bp_promoter	235	357	TACTACCTC	M|:|:|||x	-4.61003	+	3.3407e-05	484.5
Ciclev10004947m.g.v1.0_400+200_bp_promoter	315	277	TACTACCTC	M|:|:|||x	-4.61003	-	3.3407e-05	484.5
Ciclev10006577m.g.v1.0_400+200_bp_promoter	449	143	TACTACCTC	M|:|:|||x	-4.61003	+	3.3407e-05	484.5
Ciclev10007927m.g.v1.0_400+200_bp_promoter	564	28	TACTTCCTT	M|:|x||||	-4.62581	+	3.44827e-05	500.1
Ciclev10008112m.g.v1.0_400+200_bp_promoter	324	268	TACTTCCTT	M|:|x||||	-4.62581	+	3.44827e-05	500.1
Ciclev10008171m.g.v1.0_400+200_bp_promoter	474	118	TACTTCCTT	M|:|x||||	-4.62581	-	3.44827e-05	500.1
Ciclev10008639m.g.v1.0_400+200_bp_promoter	232	360	TACTTCCTT	M|:|x||||	-4.62581	-	3.44827e-05	500.1
Ciclev10008932m.g.v1.0_400+200_bp_promoter	281	311	TACTTCCTT	M|:|x||||	-4.62581	-	3.44827e-05	500.1
Ciclev10009553m.g.v1.0_400+200_bp_promoter	187	405	TACTTCCTT	M|:|x||||	-4.62581	-	3.44827e-05	500.1
Ciclev10010184m.g.v1.0_400+200_bp_promoter	585	7	TACTTCCTT	M|:|x||||	-4.62581	+	3.44827e-05	500.1
Ciclev10010411m.g.v1.0_400+200_bp_promoter	430	162	TACTTCCTT	M|:|x||||	-4.62581	-	3.44827e-05	500.1
Ciclev10010423m.g.v1.0_400+200_bp_promoter	265	327	TACTTCCTT	M|:|x||||	-4.62581	-	3.44827e-05	500.1
Ciclev10010730m.g.v1.0_400+200_bp_promoter	333	259	TACTTCCTT	M|:|x||||	-4.62581	+	3.44827e-05	500.1
Ciclev10010829m.g.v1.0_400+200_bp_promoter	455	137	TACTTCCTT	M|:|x||||	-4.62581	+	3.44827e-05	500.1
Ciclev10013949m.g.v1.0_400+200_bp_promoter	531	61	TACTTCCTT	M|:|x||||	-4.62581	+	3.44827e-05	500.1
Ciclev10014010m.g.v1.0_400+200_bp_promoter	210	382	TACTTCCTT	M|:|x||||	-4.62581	-	3.44827e-05	500.1
Ciclev10014509m.g.v1.0_400+200_bp_promoter	513	79	TACTTCCTT	M|:|x||||	-4.62581	+	3.44827e-05	500.1
Ciclev10014750m.g.v1.0_400+200_bp_promoter	256	336	TACTTCCTT	M|:|x||||	-4.62581	-	3.44827e-05	500.1
Ciclev10016082m.g.v1.0_400+200_bp_promoter	241	351	TACTTCCTT	M|:|x||||	-4.62581	-	3.44827e-05	500.1
Ciclev10017209m.g.v1.0_400+200_bp_promoter	347	245	TACTTCCTT	M|:|x||||	-4.62581	+	3.44827e-05	500.1
Ciclev10017367m.g.v1.0_400+200_bp_promoter	168	424	TACTTCCTT	M|:|x||||	-4.62581	-	3.44827e-05	500.1
Ciclev10017528m.g.v1.0_400+200_bp_promoter	64	528	TACTTCCTT	M|:|x||||	-4.62581	+	3.44827e-05	500.1
Ciclev10017532m.g.v1.0_400+200_bp_promoter	532	60	TACTTCCTT	M|:|x||||	-4.62581	-	3.44827e-05	500.1
Ciclev10017651m.g.v1.0_400+200_bp_promoter	165	427	TACTTCCTT	M|:|x||||	-4.62581	+	3.44827e-05	500.1
Ciclev10017687m.g.v1.0_400+200_bp_promoter	340	252	TACTTCCTT	M|:|x||||	-4.62581	-	3.44827e-05	500.1
Ciclev10017794m.g.v1.0_400+200_bp_promoter	392	200	TACTTCCTT	M|:|x||||	-4.62581	-	3.44827e-05	500.1
Ciclev10018022m.g.v1.0_400+200_bp_promoter	585	7	TACTTCCTT	M|:|x||||	-4.62581	-	3.44827e-05	500.1
Ciclev10018227m.g.v1.0_400+200_bp_promoter	140	452	TACTTCCTT	M|:|x||||	-4.62581	+	3.44827e-05	500.1
Ciclev10018266m.g.v1.0_400+200_bp_promoter	182	410	TACTTCCTT	M|:|x||||	-4.62581	+	3.44827e-05	500.1
Ciclev10018961m.g.v1.0_400+200_bp_promoter	377	215	TACTTCCTT	M|:|x||||	-4.62581	+	3.44827e-05	500.1
Ciclev10019785m.g.v1.0_400+200_bp_promoter	202	390	TACTTCCTT	M|:|x||||	-4.62581	-	3.44827e-05	500.1
Ciclev10020003m.g.v1.0_400+200_bp_promoter	324	268	TACTTCCTT	M|:|x||||	-4.62581	+	3.44827e-05	500.1
Ciclev10020118m.g.v1.0_400+200_bp_promoter	111	481	TACTTCCTT	M|:|x||||	-4.62581	-	3.44827e-05	500.1
Ciclev10020164m.g.v1.0_400+200_bp_promoter	260	332	TACTTCCTT	M|:|x||||	-4.62581	-	3.44827e-05	500.1
Ciclev10020225m.g.v1.0_400+200_bp_promoter	494	98	TACTTCCTT	M|:|x||||	-4.62581	-	3.44827e-05	500.1
Ciclev10021335m.g.v1.0_400+200_bp_promoter	227	365	TACTTCCTT	M|:|x||||	-4.62581	+	3.44827e-05	500.1
Ciclev10021505m.g.v1.0_400+200_bp_promoter	209	383	TACTTCCTT	M|:|x||||	-4.62581	-	3.44827e-05	500.1
Ciclev10021884m.g.v1.0_400+200_bp_promoter	69	523	TACTTCCTT	M|:|x||||	-4.62581	-	3.44827e-05	500.1
Ciclev10022033m.g.v1.0_400+200_bp_promoter	210	382	TACTTCCTT	M|:|x||||	-4.62581	+	3.44827e-05	500.1
Ciclev10022116m.g.v1.0_400+200_bp_promoter	29	563	TACTTCCTT	M|:|x||||	-4.62581	-	3.44827e-05	500.1
Ciclev10022171m.g.v1.0_400+200_bp_promoter	27	565	TACTTCCTT	M|:|x||||	-4.62581	-	3.44827e-05	500.1
Ciclev10022529m.g.v1.0_400+200_bp_promoter	497	95	TACTTCCTT	M|:|x||||	-4.62581	-	3.44827e-05	500.1
Ciclev10023183m.g.v1.0_400+200_bp_promoter	541	51	TACTTCCTT	M|:|x||||	-4.62581	+	3.44827e-05	500.1
Ciclev10023282m.g.v1.0_400+200_bp_promoter	436	156	TACTTCCTT	M|:|x||||	-4.62581	-	3.44827e-05	500.1
Ciclev10023577m.g.v1.0_400+200_bp_promoter	493	99	TACTTCCTT	M|:|x||||	-4.62581	+	3.44827e-05	500.1
Ciclev10023702m.g.v1.0_400+200_bp_promoter	367	225	TACTTCCTT	M|:|x||||	-4.62581	+	3.44827e-05	500.1
Ciclev10023716m.g.v1.0_400+200_bp_promoter	349	243	TACTTCCTT	M|:|x||||	-4.62581	+	3.44827e-05	500.1
Ciclev10023912m.g.v1.0_400+200_bp_promoter	450	142	TACTTCCTT	M|:|x||||	-4.62581	+	3.44827e-05	500.1
Ciclev10024126m.g.v1.0_400+200_bp_promoter	249	343	TACTTCCTT	M|:|x||||	-4.62581	+	3.44827e-05	500.1
Ciclev10024172m.g.v1.0_400+200_bp_promoter	421	171	TACTTCCTT	M|:|x||||	-4.62581	+	3.44827e-05	500.1
Ciclev10024209m.g.v1.0_400+200_bp_promoter	439	153	TACTTCCTT	M|:|x||||	-4.62581	-	3.44827e-05	500.1
Ciclev10024311m.g.v1.0_400+200_bp_promoter	439	153	TACTTCCTT	M|:|x||||	-4.62581	-	3.44827e-05	500.1
Ciclev10024410m.g.v1.0_400+200_bp_promoter	70	522	TACTTCCTT	M|:|x||||	-4.62581	-	3.44827e-05	500.1
Ciclev10024449m.g.v1.0_400+200_bp_promoter	33	559	TACTTCCTT	M|:|x||||	-4.62581	-	3.44827e-05	500.1
Ciclev10024452m.g.v1.0_400+200_bp_promoter	262	330	TACTTCCTT	M|:|x||||	-4.62581	+	3.44827e-05	500.1
Ciclev10030601m.g.v1.0_400+200_bp_promoter	425	167	TACTTCCTT	M|:|x||||	-4.62581	+	3.44827e-05	500.1
Ciclev10031049m.g.v1.0_400+200_bp_promoter	229	363	TACTTCCTT	M|:|x||||	-4.62581	-	3.44827e-05	500.1
Ciclev10031330m.g.v1.0_400+200_bp_promoter	409	183	TACTTCCTT	M|:|x||||	-4.62581	+	3.44827e-05	500.1
Ciclev10031523m.g.v1.0_400+200_bp_promoter	576	16	TACTTCCTT	M|:|x||||	-4.62581	+	3.44827e-05	500.1
Ciclev10031572m.g.v1.0_400+200_bp_promoter	298	294	TACTTCCTT	M|:|x||||	-4.62581	+	3.44827e-05	500.1
Ciclev10032276m.g.v1.0_400+200_bp_promoter	158	434	TACTTCCTT	M|:|x||||	-4.62581	+	3.44827e-05	500.1
Ciclev10032428m.g.v1.0_400+200_bp_promoter	223	369	TACTTCCTT	M|:|x||||	-4.62581	+	3.44827e-05	500.1
Ciclev10032680m.g.v1.0_400+200_bp_promoter	527	65	TACTTCCTT	M|:|x||||	-4.62581	+	3.44827e-05	500.1
Ciclev10032787m.g.v1.0_400+200_bp_promoter	590	2	TACTTCCTT	M|:|x||||	-4.62581	-	3.44827e-05	500.1
Ciclev10032941m.g.v1.0_400+200_bp_promoter	404	188	TACTTCCTT	M|:|x||||	-4.62581	-	3.44827e-05	500.1
Ciclev10032973m.g.v1.0_400+200_bp_promoter	201	391	TACTTCCTT	M|:|x||||	-4.62581	+	3.44827e-05	500.1
Ciclev10033088m.g.v1.0_400+200_bp_promoter	505	87	TACTTCCTT	M|:|x||||	-4.62581	-	3.44827e-05	500.1
Ciclev10033568m.g.v1.0_400+200_bp_promoter	589	3	TACTTCCTT	M|:|x||||	-4.62581	-	3.44827e-05	500.1
Ciclev10033608m.g.v1.0_400+200_bp_promoter	126	466	TACTTCCTT	M|:|x||||	-4.62581	-	3.44827e-05	500.1
Ciclev10033666m.g.v1.0_400+200_bp_promoter	589	3	TACTTCCTT	M|:|x||||	-4.62581	-	3.44827e-05	500.1
Ciclev10033746m.g.v1.0_400+200_bp_promoter	589	3	TACTTCCTT	M|:|x||||	-4.62581	-	3.44827e-05	500.1
Ciclev10033936m.g.v1.0_400+200_bp_promoter	425	167	TACTTCCTT	M|:|x||||	-4.62581	+	3.44827e-05	500.1
Ciclev10000007m.g.v1.0_400+200_bp_promoter	313	279	TACTTCCTT	M|:|x||||	-4.62581	+	3.44827e-05	500.1
Ciclev10000109m.g.v1.0_400+200_bp_promoter	413	179	TACTTCCTT	M|:|x||||	-4.62581	+	3.44827e-05	500.1
Ciclev10000255m.g.v1.0_400+200_bp_promoter	529	63	TACTTCCTT	M|:|x||||	-4.62581	+	3.44827e-05	500.1
Ciclev10000287m.g.v1.0_400+200_bp_promoter	490	102	TACTTCCTT	M|:|x||||	-4.62581	+	3.44827e-05	500.1
Ciclev10001274m.g.v1.0_400+200_bp_promoter	421	171	TACTTCCTT	M|:|x||||	-4.62581	+	3.44827e-05	500.1
Ciclev10001533m.g.v1.0_400+200_bp_promoter	449	143	TACTTCCTT	M|:|x||||	-4.62581	+	3.44827e-05	500.1
Ciclev10001901m.g.v1.0_400+200_bp_promoter	578	14	TACTTCCTT	M|:|x||||	-4.62581	+	3.44827e-05	500.1
Ciclev10002041m.g.v1.0_400+200_bp_promoter	466	126	TACTTCCTT	M|:|x||||	-4.62581	+	3.44827e-05	500.1
Ciclev10002142m.g.v1.0_400+200_bp_promoter	261	331	TACTTCCTT	M|:|x||||	-4.62581	-	3.44827e-05	500.1
Ciclev10002391m.g.v1.0_400+200_bp_promoter	206	386	TACTTCCTT	M|:|x||||	-4.62581	+	3.44827e-05	500.1
Ciclev10002505m.g.v1.0_400+200_bp_promoter	549	43	TACTTCCTT	M|:|x||||	-4.62581	-	3.44827e-05	500.1
Ciclev10002716m.g.v1.0_400+200_bp_promoter	205	387	TACTTCCTT	M|:|x||||	-4.62581	+	3.44827e-05	500.1
Ciclev10002919m.g.v1.0_400+200_bp_promoter	47	545	TACTTCCTT	M|:|x||||	-4.62581	-	3.44827e-05	500.1
Ciclev10003157m.g.v1.0_400+200_bp_promoter	147	445	TACTTCCTT	M|:|x||||	-4.62581	+	3.44827e-05	500.1
Ciclev10003237m.g.v1.0_400+200_bp_promoter	234	358	TACTTCCTT	M|:|x||||	-4.62581	+	3.44827e-05	500.1
Ciclev10003271m.g.v1.0_400+200_bp_promoter	533	59	TACTTCCTT	M|:|x||||	-4.62581	-	3.44827e-05	500.1
Ciclev10003379m.g.v1.0_400+200_bp_promoter	38	554	TACTTCCTT	M|:|x||||	-4.62581	-	3.44827e-05	500.1
Ciclev10003451m.g.v1.0_400+200_bp_promoter	247	345	TACTTCCTT	M|:|x||||	-4.62581	-	3.44827e-05	500.1
Ciclev10003682m.g.v1.0_400+200_bp_promoter	500	92	TACTTCCTT	M|:|x||||	-4.62581	-	3.44827e-05	500.1
Ciclev10011083m.g.v1.0_400+200_bp_promoter	128	464	TACTTCCTT	M|:|x||||	-4.62581	+	3.44827e-05	500.1
Ciclev10011277m.g.v1.0_400+200_bp_promoter	166	426	TACTTCCTT	M|:|x||||	-4.62581	+	3.44827e-05	500.1
Ciclev10011371m.g.v1.0_400+200_bp_promoter	519	73	TACTTCCTT	M|:|x||||	-4.62581	+	3.44827e-05	500.1
Ciclev10011616m.g.v1.0_400+200_bp_promoter	550	42	TACTTCCTT	M|:|x||||	-4.62581	+	3.44827e-05	500.1
Ciclev10011857m.g.v1.0_400+200_bp_promoter	312	280	TACTTCCTT	M|:|x||||	-4.62581	-	3.44827e-05	500.1
Ciclev10011860m.g.v1.0_400+200_bp_promoter	30	562	TACTTCCTT	M|:|x||||	-4.62581	-	3.44827e-05	500.1
Ciclev10011983m.g.v1.0_400+200_bp_promoter	540	52	TACTTCCTT	M|:|x||||	-4.62581	+	3.44827e-05	500.1
Ciclev10012189m.g.v1.0_400+200_bp_promoter	57	535	TACTTCCTT	M|:|x||||	-4.62581	-	3.44827e-05	500.1
Ciclev10012285m.g.v1.0_400+200_bp_promoter	572	20	TACTTCCTT	M|:|x||||	-4.62581	-	3.44827e-05	500.1
Ciclev10012453m.g.v1.0_400+200_bp_promoter	356	236	TACTTCCTT	M|:|x||||	-4.62581	+	3.44827e-05	500.1
Ciclev10013015m.g.v1.0_400+200_bp_promoter	304	288	TACTTCCTT	M|:|x||||	-4.62581	-	3.44827e-05	500.1
Ciclev10013180m.g.v1.0_400+200_bp_promoter	384	208	TACTTCCTT	M|:|x||||	-4.62581	+	3.44827e-05	500.1
Ciclev10013199m.g.v1.0_400+200_bp_promoter	232	360	TACTTCCTT	M|:|x||||	-4.62581	-	3.44827e-05	500.1
Ciclev10013297m.g.v1.0_400+200_bp_promoter	248	344	TACTTCCTT	M|:|x||||	-4.62581	-	3.44827e-05	500.1
Ciclev10013396m.g.v1.0_400+200_bp_promoter	9	583	TACTTCCTT	M|:|x||||	-4.62581	-	3.44827e-05	500.1
Ciclev10013459m.g.v1.0_400+200_bp_promoter	87	505	TACTTCCTT	M|:|x||||	-4.62581	-	3.44827e-05	500.1
Ciclev10025160m.g.v1.0_400+200_bp_promoter	90	502	TACTTCCTT	M|:|x||||	-4.62581	+	3.44827e-05	500.1
Ciclev10025160m.g.v1.0_400+200_bp_promoter	555	37	TACTTCCTT	M|:|x||||	-4.62581	-	3.44827e-05	500.1
Ciclev10025161m.g.v1.0_400+200_bp_promoter	504	88	TACTTCCTT	M|:|x||||	-4.62581	+	3.44827e-05	500.1
Ciclev10025352m.g.v1.0_400+200_bp_promoter	186	406	TACTTCCTT	M|:|x||||	-4.62581	+	3.44827e-05	500.1
Ciclev10025359m.g.v1.0_400+200_bp_promoter	390	202	TACTTCCTT	M|:|x||||	-4.62581	-	3.44827e-05	500.1
Ciclev10025447m.g.v1.0_400+200_bp_promoter	390	202	TACTTCCTT	M|:|x||||	-4.62581	-	3.44827e-05	500.1
Ciclev10025935m.g.v1.0_400+200_bp_promoter	297	295	TACTTCCTT	M|:|x||||	-4.62581	+	3.44827e-05	500.1
Ciclev10026187m.g.v1.0_400+200_bp_promoter	247	345	TACTTCCTT	M|:|x||||	-4.62581	-	3.44827e-05	500.1
Ciclev10026702m.g.v1.0_400+200_bp_promoter	283	309	TACTTCCTT	M|:|x||||	-4.62581	-	3.44827e-05	500.1
Ciclev10026739m.g.v1.0_400+200_bp_promoter	160	432	TACTTCCTT	M|:|x||||	-4.62581	+	3.44827e-05	500.1
Ciclev10027188m.g.v1.0_400+200_bp_promoter	576	16	TACTTCCTT	M|:|x||||	-4.62581	+	3.44827e-05	500.1
Ciclev10027189m.g.v1.0_400+200_bp_promoter	549	43	TACTTCCTT	M|:|x||||	-4.62581	-	3.44827e-05	500.1
Ciclev10027448m.g.v1.0_400+200_bp_promoter	353	239	TACTTCCTT	M|:|x||||	-4.62581	+	3.44827e-05	500.1
Ciclev10027851m.g.v1.0_400+200_bp_promoter	535	57	TACTTCCTT	M|:|x||||	-4.62581	+	3.44827e-05	500.1
Ciclev10028004m.g.v1.0_400+200_bp_promoter	268	324	TACTTCCTT	M|:|x||||	-4.62581	+	3.44827e-05	500.1
Ciclev10028022m.g.v1.0_400+200_bp_promoter	496	96	TACTTCCTT	M|:|x||||	-4.62581	-	3.44827e-05	500.1
Ciclev10028039m.g.v1.0_400+200_bp_promoter	61	531	TACTTCCTT	M|:|x||||	-4.62581	-	3.44827e-05	500.1
Ciclev10028397m.g.v1.0_400+200_bp_promoter	473	119	TACTTCCTT	M|:|x||||	-4.62581	-	3.44827e-05	500.1
Ciclev10028538m.g.v1.0_400+200_bp_promoter	296	296	TACTTCCTT	M|:|x||||	-4.62581	-	3.44827e-05	500.1
Ciclev10029560m.g.v1.0_400+200_bp_promoter	333	259	TACTTCCTT	M|:|x||||	-4.62581	-	3.44827e-05	500.1
Ciclev10029876m.g.v1.0_400+200_bp_promoter	585	7	TACTTCCTT	M|:|x||||	-4.62581	-	3.44827e-05	500.1
Ciclev10030158m.g.v1.0_400+200_bp_promoter	588	4	TACTTCCTT	M|:|x||||	-4.62581	-	3.44827e-05	500.1
Ciclev10030389m.g.v1.0_400+200_bp_promoter	205	387	TACTTCCTT	M|:|x||||	-4.62581	+	3.44827e-05	500.1
Ciclev10004190m.g.v1.0_400+200_bp_promoter	124	468	TACTTCCTT	M|:|x||||	-4.62581	-	3.44827e-05	500.1
Ciclev10004901m.g.v1.0_400+200_bp_promoter	157	435	TACTTCCTT	M|:|x||||	-4.62581	-	3.44827e-05	500.1
Ciclev10005202m.g.v1.0_400+200_bp_promoter	470	122	TACTTCCTT	M|:|x||||	-4.62581	-	3.44827e-05	500.1
Ciclev10005659m.g.v1.0_400+200_bp_promoter	378	214	TACTTCCTT	M|:|x||||	-4.62581	-	3.44827e-05	500.1
Ciclev10005804m.g.v1.0_400+200_bp_promoter	150	442	TACTTCCTT	M|:|x||||	-4.62581	-	3.44827e-05	500.1
Ciclev10006159m.g.v1.0_400+200_bp_promoter	542	50	TACTTCCTT	M|:|x||||	-4.62581	+	3.44827e-05	500.1
Ciclev10006376m.g.v1.0_400+200_bp_promoter	182	410	TACTTCCTT	M|:|x||||	-4.62581	+	3.44827e-05	500.1
Ciclev10006398m.g.v1.0_400+200_bp_promoter	270	322	TACTTCCTT	M|:|x||||	-4.62581	+	3.44827e-05	500.1
Ciclev10006570m.g.v1.0_400+200_bp_promoter	324	268	TACTTCCTT	M|:|x||||	-4.62581	-	3.44827e-05	500.1
Ciclev10006663m.g.v1.0_400+200_bp_promoter	325	267	TACTTCCTT	M|:|x||||	-4.62581	-	3.44827e-05	500.1
Ciclev10006674m.g.v1.0_400+200_bp_promoter	108	484	TACTTCCTT	M|:|x||||	-4.62581	+	3.44827e-05	500.1
Ciclev10006923m.g.v1.0_400+200_bp_promoter	533	59	TACTTCCTT	M|:|x||||	-4.62581	-	3.44827e-05	500.1
Ciclev10007032m.g.v1.0_400+200_bp_promoter	4	588	TACTTCCTT	M|:|x||||	-4.62581	-	3.44827e-05	500.1
Ciclev10007295m.g.v1.0_400+200_bp_promoter	106	486	CACTACCTT	m|:|:||||	-4.66054	+	3.87922e-05	562.6
Ciclev10007399m.g.v1.0_400+200_bp_promoter	129	463	CACTACCTT	m|:|:||||	-4.66054	+	3.87922e-05	562.6
Ciclev10007827m.g.v1.0_400+200_bp_promoter	52	540	CACTACCTT	m|:|:||||	-4.66054	-	3.87922e-05	562.6
Ciclev10008272m.g.v1.0_400+200_bp_promoter	311	281	CACTACCTT	m|:|:||||	-4.66054	+	3.87922e-05	562.6
Ciclev10008274m.g.v1.0_400+200_bp_promoter	313	279	CACTACCTT	m|:|:||||	-4.66054	-	3.87922e-05	562.6
Ciclev10008876m.g.v1.0_400+200_bp_promoter	267	325	CACTACCTT	m|:|:||||	-4.66054	+	3.87922e-05	562.6
Ciclev10009504m.g.v1.0_400+200_bp_promoter	51	541	CACTACCTT	m|:|:||||	-4.66054	+	3.87922e-05	562.6
Ciclev10009604m.g.v1.0_400+200_bp_promoter	365	227	CACTACCTT	m|:|:||||	-4.66054	+	3.87922e-05	562.6
Ciclev10010276m.g.v1.0_400+200_bp_promoter	92	500	CACTACCTT	m|:|:||||	-4.66054	-	3.87922e-05	562.6
Ciclev10010497m.g.v1.0_400+200_bp_promoter	342	250	CACTACCTT	m|:|:||||	-4.66054	+	3.87922e-05	562.6
Ciclev10014129m.g.v1.0_400+200_bp_promoter	195	397	CACTACCTT	m|:|:||||	-4.66054	-	3.87922e-05	562.6
Ciclev10014149m.g.v1.0_400+200_bp_promoter	53	539	CACTACCTT	m|:|:||||	-4.66054	+	3.87922e-05	562.6
Ciclev10015583m.g.v1.0_400+200_bp_promoter	120	472	CACTACCTT	m|:|:||||	-4.66054	+	3.87922e-05	562.6
Ciclev10016453m.g.v1.0_400+200_bp_promoter	80	512	CACTACCTT	m|:|:||||	-4.66054	+	3.87922e-05	562.6
Ciclev10016788m.g.v1.0_400+200_bp_promoter	189	403	CACTACCTT	m|:|:||||	-4.66054	+	3.87922e-05	562.6
Ciclev10016788m.g.v1.0_400+200_bp_promoter	285	307	CACTACCTT	m|:|:||||	-4.66054	-	3.87922e-05	562.6
Ciclev10018207m.g.v1.0_400+200_bp_promoter	508	84	CACTACCTT	m|:|:||||	-4.66054	-	3.87922e-05	562.6
Ciclev10018374m.g.v1.0_400+200_bp_promoter	124	468	CACTACCTT	m|:|:||||	-4.66054	+	3.87922e-05	562.6
Ciclev10020755m.g.v1.0_400+200_bp_promoter	579	13	CACTACCTT	m|:|:||||	-4.66054	-	3.87922e-05	562.6
Ciclev10020909m.g.v1.0_400+200_bp_promoter	372	220	CACTACCTT	m|:|:||||	-4.66054	-	3.87922e-05	562.6
Ciclev10021282m.g.v1.0_400+200_bp_promoter	434	158	CACTACCTT	m|:|:||||	-4.66054	+	3.87922e-05	562.6
Ciclev10021621m.g.v1.0_400+200_bp_promoter	517	75	CACTACCTT	m|:|:||||	-4.66054	-	3.87922e-05	562.6
Ciclev10022077m.g.v1.0_400+200_bp_promoter	34	558	CACTACCTT	m|:|:||||	-4.66054	+	3.87922e-05	562.6
Ciclev10023103m.g.v1.0_400+200_bp_promoter	462	130	CACTACCTT	m|:|:||||	-4.66054	+	3.87922e-05	562.6
Ciclev10023346m.g.v1.0_400+200_bp_promoter	254	338	CACTACCTT	m|:|:||||	-4.66054	+	3.87922e-05	562.6
Ciclev10023346m.g.v1.0_400+200_bp_promoter	356	236	CACTACCTT	m|:|:||||	-4.66054	-	3.87922e-05	562.6
Ciclev10023351m.g.v1.0_400+200_bp_promoter	372	220	CACTACCTT	m|:|:||||	-4.66054	-	3.87922e-05	562.6
Ciclev10023583m.g.v1.0_400+200_bp_promoter	372	220	CACTACCTT	m|:|:||||	-4.66054	-	3.87922e-05	562.6
Ciclev10023708m.g.v1.0_400+200_bp_promoter	261	331	CACTACCTT	m|:|:||||	-4.66054	-	3.87922e-05	562.6
Ciclev10023763m.g.v1.0_400+200_bp_promoter	372	220	CACTACCTT	m|:|:||||	-4.66054	-	3.87922e-05	562.6
Ciclev10023952m.g.v1.0_400+200_bp_promoter	564	28	CACTACCTT	m|:|:||||	-4.66054	+	3.87922e-05	562.6
Ciclev10024058m.g.v1.0_400+200_bp_promoter	184	408	CACTACCTT	m|:|:||||	-4.66054	-	3.87922e-05	562.6
Ciclev10024325m.g.v1.0_400+200_bp_promoter	315	277	CACTACCTT	m|:|:||||	-4.66054	+	3.87922e-05	562.6
Ciclev10024501m.g.v1.0_400+200_bp_promoter	155	437	CACTACCTT	m|:|:||||	-4.66054	-	3.87922e-05	562.6
Ciclev10030560m.g.v1.0_400+200_bp_promoter	317	275	CACTACCTT	m|:|:||||	-4.66054	-	3.87922e-05	562.6
Ciclev10030677m.g.v1.0_400+200_bp_promoter	460	132	CACTACCTT	m|:|:||||	-4.66054	-	3.87922e-05	562.6
Ciclev10030717m.g.v1.0_400+200_bp_promoter	181	411	CACTACCTT	m|:|:||||	-4.66054	+	3.87922e-05	562.6
Ciclev10031262m.g.v1.0_400+200_bp_promoter	353	239	CACTACCTT	m|:|:||||	-4.66054	+	3.87922e-05	562.6
Ciclev10031437m.g.v1.0_400+200_bp_promoter	69	523	CACTACCTT	m|:|:||||	-4.66054	+	3.87922e-05	562.6
Ciclev10031769m.g.v1.0_400+200_bp_promoter	187	405	CACTACCTT	m|:|:||||	-4.66054	+	3.87922e-05	562.6
Ciclev10031947m.g.v1.0_400+200_bp_promoter	555	37	CACTACCTT	m|:|:||||	-4.66054	-	3.87922e-05	562.6
Ciclev10032341m.g.v1.0_400+200_bp_promoter	121	471	CACTACCTT	m|:|:||||	-4.66054	+	3.87922e-05	562.6
Ciclev10032601m.g.v1.0_400+200_bp_promoter	55	537	CACTACCTT	m|:|:||||	-4.66054	-	3.87922e-05	562.6
Ciclev10032827m.g.v1.0_400+200_bp_promoter	406	186	CACTACCTT	m|:|:||||	-4.66054	+	3.87922e-05	562.6
Ciclev10000769m.g.v1.0_400+200_bp_promoter	155	437	CACTACCTT	m|:|:||||	-4.66054	+	3.87922e-05	562.6
Ciclev10001454m.g.v1.0_400+200_bp_promoter	344	248	CACTACCTT	m|:|:||||	-4.66054	-	3.87922e-05	562.6
Ciclev10002227m.g.v1.0_400+200_bp_promoter	38	554	CACTACCTT	m|:|:||||	-4.66054	-	3.87922e-05	562.6
Ciclev10003462m.g.v1.0_400+200_bp_promoter	497	95	CACTACCTT	m|:|:||||	-4.66054	+	3.87922e-05	562.6
Ciclev10003586m.g.v1.0_400+200_bp_promoter	380	212	CACTACCTT	m|:|:||||	-4.66054	+	3.87922e-05	562.6
Ciclev10003666m.g.v1.0_400+200_bp_promoter	356	236	CACTACCTT	m|:|:||||	-4.66054	+	3.87922e-05	562.6
Ciclev10003985m.g.v1.0_400+200_bp_promoter	10	582	CACTACCTT	m|:|:||||	-4.66054	+	3.87922e-05	562.6
Ciclev10011398m.g.v1.0_400+200_bp_promoter	127	465	CACTACCTT	m|:|:||||	-4.66054	+	3.87922e-05	562.6
Ciclev10011398m.g.v1.0_400+200_bp_promoter	229	363	CACTACCTT	m|:|:||||	-4.66054	-	3.87922e-05	562.6
Ciclev10011761m.g.v1.0_400+200_bp_promoter	200	392	CACTACCTT	m|:|:||||	-4.66054	+	3.87922e-05	562.6
Ciclev10011860m.g.v1.0_400+200_bp_promoter	159	433	CACTACCTT	m|:|:||||	-4.66054	+	3.87922e-05	562.6
Ciclev10011860m.g.v1.0_400+200_bp_promoter	261	331	CACTACCTT	m|:|:||||	-4.66054	-	3.87922e-05	562.6
Ciclev10012726m.g.v1.0_400+200_bp_promoter	226	366	CACTACCTT	m|:|:||||	-4.66054	-	3.87922e-05	562.6
Ciclev10013694m.g.v1.0_400+200_bp_promoter	171	421	CACTACCTT	m|:|:||||	-4.66054	+	3.87922e-05	562.6
Ciclev10025373m.g.v1.0_400+200_bp_promoter	335	257	CACTACCTT	m|:|:||||	-4.66054	-	3.87922e-05	562.6
Ciclev10026544m.g.v1.0_400+200_bp_promoter	534	58	CACTACCTT	m|:|:||||	-4.66054	+	3.87922e-05	562.6
Ciclev10026775m.g.v1.0_400+200_bp_promoter	94	498	CACTACCTT	m|:|:||||	-4.66054	-	3.87922e-05	562.6
Ciclev10026801m.g.v1.0_400+200_bp_promoter	261	331	CACTACCTT	m|:|:||||	-4.66054	+	3.87922e-05	562.6
Ciclev10026863m.g.v1.0_400+200_bp_promoter	167	425	CACTACCTT	m|:|:||||	-4.66054	-	3.87922e-05	562.6
Ciclev10027088m.g.v1.0_400+200_bp_promoter	126	466	CACTACCTT	m|:|:||||	-4.66054	+	3.87922e-05	562.6
Ciclev10027154m.g.v1.0_400+200_bp_promoter	513	79	CACTACCTT	m|:|:||||	-4.66054	+	3.87922e-05	562.6
Ciclev10027764m.g.v1.0_400+200_bp_promoter	180	412	CACTACCTT	m|:|:||||	-4.66054	+	3.87922e-05	562.6
Ciclev10028271m.g.v1.0_400+200_bp_promoter	484	108	CACTACCTT	m|:|:||||	-4.66054	-	3.87922e-05	562.6
Ciclev10028715m.g.v1.0_400+200_bp_promoter	112	480	CACTACCTT	m|:|:||||	-4.66054	+	3.87922e-05	562.6
Ciclev10028859m.g.v1.0_400+200_bp_promoter	531	61	CACTACCTT	m|:|:||||	-4.66054	-	3.87922e-05	562.6
Ciclev10029397m.g.v1.0_400+200_bp_promoter	479	113	CACTACCTT	m|:|:||||	-4.66054	-	3.87922e-05	562.6
Ciclev10029835m.g.v1.0_400+200_bp_promoter	234	358	CACTACCTT	m|:|:||||	-4.66054	-	3.87922e-05	562.6
Ciclev10029933m.g.v1.0_400+200_bp_promoter	445	147	CACTACCTT	m|:|:||||	-4.66054	-	3.87922e-05	562.6
Ciclev10030302m.g.v1.0_400+200_bp_promoter	274	318	CACTACCTT	m|:|:||||	-4.66054	+	3.87922e-05	562.6
Ciclev10004418m.g.v1.0_400+200_bp_promoter	135	457	CACTACCTT	m|:|:||||	-4.66054	+	3.87922e-05	562.6
Ciclev10004431m.g.v1.0_400+200_bp_promoter	398	194	CACTACCTT	m|:|:||||	-4.66054	-	3.87922e-05	562.6
Ciclev10005436m.g.v1.0_400+200_bp_promoter	74	518	CACTACCTT	m|:|:||||	-4.66054	+	3.87922e-05	562.6
Ciclev10005527m.g.v1.0_400+200_bp_promoter	377	215	CACTACCTT	m|:|:||||	-4.66054	+	3.87922e-05	562.6
Ciclev10006497m.g.v1.0_400+200_bp_promoter	450	142	CACTACCTT	m|:|:||||	-4.66054	-	3.87922e-05	562.6
Ciclev10006586m.g.v1.0_400+200_bp_promoter	271	321	CACTACCTT	m|:|:||||	-4.66054	+	3.87922e-05	562.6
Ciclev10007166m.g.v1.0_400+200_bp_promoter	15	577	CACTACCTT	m|:|:||||	-4.66054	-	3.87922e-05	562.6
Ciclev10007550m.g.v1.0_400+200_bp_promoter	423	169	TACCACCTT	M|:x:||||	-4.66508	-	4.31016e-05	625.1
Ciclev10009223m.g.v1.0_400+200_bp_promoter	575	17	TACCACCTT	M|:x:||||	-4.66508	+	4.31016e-05	625.1
Ciclev10010264m.g.v1.0_400+200_bp_promoter	587	5	TACCACCTT	M|:x:||||	-4.66508	+	4.31016e-05	625.1
Ciclev10010614m.g.v1.0_400+200_bp_promoter	158	434	TACCACCTT	M|:x:||||	-4.66508	+	4.31016e-05	625.1
Ciclev10014407m.g.v1.0_400+200_bp_promoter	214	378	TACCACCTT	M|:x:||||	-4.66508	+	4.31016e-05	625.1
Ciclev10015015m.g.v1.0_400+200_bp_promoter	37	555	TACCACCTT	M|:x:||||	-4.66508	-	4.31016e-05	625.1
Ciclev10015265m.g.v1.0_400+200_bp_promoter	107	485	TACCACCTT	M|:x:||||	-4.66508	-	4.31016e-05	625.1
Ciclev10015874m.g.v1.0_400+200_bp_promoter	540	52	TACCACCTT	M|:x:||||	-4.66508	+	4.31016e-05	625.1
Ciclev10017306m.g.v1.0_400+200_bp_promoter	373	219	TACCACCTT	M|:x:||||	-4.66508	-	4.31016e-05	625.1
Ciclev10017674m.g.v1.0_400+200_bp_promoter	329	263	TACCACCTT	M|:x:||||	-4.66508	-	4.31016e-05	625.1
Ciclev10018751m.g.v1.0_400+200_bp_promoter	557	35	TACCACCTT	M|:x:||||	-4.66508	-	4.31016e-05	625.1
Ciclev10018803m.g.v1.0_400+200_bp_promoter	532	60	TACCACCTT	M|:x:||||	-4.66508	+	4.31016e-05	625.1
Ciclev10019516m.g.v1.0_400+200_bp_promoter	159	433	TACCACCTT	M|:x:||||	-4.66508	-	4.31016e-05	625.1
Ciclev10019801m.g.v1.0_400+200_bp_promoter	494	98	TACCACCTT	M|:x:||||	-4.66508	+	4.31016e-05	625.1
Ciclev10020350m.g.v1.0_400+200_bp_promoter	432	160	TACCACCTT	M|:x:||||	-4.66508	+	4.31016e-05	625.1
Ciclev10020515m.g.v1.0_400+200_bp_promoter	382	210	TACCACCTT	M|:x:||||	-4.66508	-	4.31016e-05	625.1
Ciclev10020964m.g.v1.0_400+200_bp_promoter	467	125	TACCACCTT	M|:x:||||	-4.66508	-	4.31016e-05	625.1
Ciclev10021271m.g.v1.0_400+200_bp_promoter	386	206	TACCACCTT	M|:x:||||	-4.66508	-	4.31016e-05	625.1
Ciclev10021891m.g.v1.0_400+200_bp_promoter	465	127	TACCACCTT	M|:x:||||	-4.66508	-	4.31016e-05	625.1
Ciclev10022629m.g.v1.0_400+200_bp_promoter	539	53	TACCACCTT	M|:x:||||	-4.66508	-	4.31016e-05	625.1
Ciclev10023200m.g.v1.0_400+200_bp_promoter	434	158	TACCACCTT	M|:x:||||	-4.66508	+	4.31016e-05	625.1
Ciclev10023575m.g.v1.0_400+200_bp_promoter	96	496	TACCACCTT	M|:x:||||	-4.66508	+	4.31016e-05	625.1
Ciclev10023575m.g.v1.0_400+200_bp_promoter	294	298	TACCACCTT	M|:x:||||	-4.66508	+	4.31016e-05	625.1
Ciclev10023617m.g.v1.0_400+200_bp_promoter	479	113	TACCACCTT	M|:x:||||	-4.66508	+	4.31016e-05	625.1
Ciclev10024468m.g.v1.0_400+200_bp_promoter	135	457	TACCACCTT	M|:x:||||	-4.66508	-	4.31016e-05	625.1
Ciclev10030805m.g.v1.0_400+200_bp_promoter	231	361	TACCACCTT	M|:x:||||	-4.66508	-	4.31016e-05	625.1
Ciclev10031003m.g.v1.0_400+200_bp_promoter	14	578	TACCACCTT	M|:x:||||	-4.66508	-	4.31016e-05	625.1
Ciclev10031237m.g.v1.0_400+200_bp_promoter	501	91	TACCACCTT	M|:x:||||	-4.66508	+	4.31016e-05	625.1
Ciclev10031289m.g.v1.0_400+200_bp_promoter	574	18	TACCACCTT	M|:x:||||	-4.66508	+	4.31016e-05	625.1
Ciclev10031332m.g.v1.0_400+200_bp_promoter	98	494	TACCACCTT	M|:x:||||	-4.66508	-	4.31016e-05	625.1
Ciclev10032126m.g.v1.0_400+200_bp_promoter	284	308	TACCACCTT	M|:x:||||	-4.66508	+	4.31016e-05	625.1
Ciclev10032412m.g.v1.0_400+200_bp_promoter	476	116	TACCACCTT	M|:x:||||	-4.66508	-	4.31016e-05	625.1
Ciclev10033344m.g.v1.0_400+200_bp_promoter	479	113	TACCACCTT	M|:x:||||	-4.66508	-	4.31016e-05	625.1
Ciclev10033353m.g.v1.0_400+200_bp_promoter	53	539	TACCACCTT	M|:x:||||	-4.66508	+	4.31016e-05	625.1
Ciclev10000276m.g.v1.0_400+200_bp_promoter	338	254	TACCACCTT	M|:x:||||	-4.66508	-	4.31016e-05	625.1
Ciclev10000286m.g.v1.0_400+200_bp_promoter	95	497	TACCACCTT	M|:x:||||	-4.66508	+	4.31016e-05	625.1
Ciclev10000297m.g.v1.0_400+200_bp_promoter	150	442	TACCACCTT	M|:x:||||	-4.66508	-	4.31016e-05	625.1
Ciclev10000597m.g.v1.0_400+200_bp_promoter	589	3	TACCACCTT	M|:x:||||	-4.66508	-	4.31016e-05	625.1
Ciclev10001095m.g.v1.0_400+200_bp_promoter	397	195	TACCACCTT	M|:x:||||	-4.66508	-	4.31016e-05	625.1
Ciclev10001138m.g.v1.0_400+200_bp_promoter	308	284	TACCACCTT	M|:x:||||	-4.66508	-	4.31016e-05	625.1
Ciclev10001213m.g.v1.0_400+200_bp_promoter	276	316	TACCACCTT	M|:x:||||	-4.66508	+	4.31016e-05	625.1
Ciclev10001239m.g.v1.0_400+200_bp_promoter	301	291	TACCACCTT	M|:x:||||	-4.66508	+	4.31016e-05	625.1
Ciclev10002422m.g.v1.0_400+200_bp_promoter	270	322	TACCACCTT	M|:x:||||	-4.66508	+	4.31016e-05	625.1
Ciclev10002538m.g.v1.0_400+200_bp_promoter	265	327	TACCACCTT	M|:x:||||	-4.66508	+	4.31016e-05	625.1
Ciclev10002596m.g.v1.0_400+200_bp_promoter	205	387	TACCACCTT	M|:x:||||	-4.66508	+	4.31016e-05	625.1
Ciclev10002748m.g.v1.0_400+200_bp_promoter	363	229	TACCACCTT	M|:x:||||	-4.66508	-	4.31016e-05	625.1
Ciclev10003717m.g.v1.0_400+200_bp_promoter	87	505	TACCACCTT	M|:x:||||	-4.66508	+	4.31016e-05	625.1
Ciclev10003738m.g.v1.0_400+200_bp_promoter	31	561	TACCACCTT	M|:x:||||	-4.66508	-	4.31016e-05	625.1
Ciclev10003778m.g.v1.0_400+200_bp_promoter	88	504	TACCACCTT	M|:x:||||	-4.66508	+	4.31016e-05	625.1
Ciclev10003943m.g.v1.0_400+200_bp_promoter	65	527	TACCACCTT	M|:x:||||	-4.66508	-	4.31016e-05	625.1
Ciclev10003970m.g.v1.0_400+200_bp_promoter	81	511	TACCACCTT	M|:x:||||	-4.66508	-	4.31016e-05	625.1
Ciclev10003970m.g.v1.0_400+200_bp_promoter	319	273	TACCACCTT	M|:x:||||	-4.66508	-	4.31016e-05	625.1
Ciclev10010999m.g.v1.0_400+200_bp_promoter	92	500	TACCACCTT	M|:x:||||	-4.66508	-	4.31016e-05	625.1
Ciclev10011731m.g.v1.0_400+200_bp_promoter	10	582	TACCACCTT	M|:x:||||	-4.66508	-	4.31016e-05	625.1
Ciclev10011808m.g.v1.0_400+200_bp_promoter	443	149	TACCACCTT	M|:x:||||	-4.66508	-	4.31016e-05	625.1
Ciclev10012286m.g.v1.0_400+200_bp_promoter	289	303	TACCACCTT	M|:x:||||	-4.66508	+	4.31016e-05	625.1
Ciclev10012654m.g.v1.0_400+200_bp_promoter	220	372	TACCACCTT	M|:x:||||	-4.66508	+	4.31016e-05	625.1
Ciclev10012663m.g.v1.0_400+200_bp_promoter	194	398	TACCACCTT	M|:x:||||	-4.66508	+	4.31016e-05	625.1
Ciclev10012835m.g.v1.0_400+200_bp_promoter	213	379	TACCACCTT	M|:x:||||	-4.66508	+	4.31016e-05	625.1
Ciclev10013273m.g.v1.0_400+200_bp_promoter	554	38	TACCACCTT	M|:x:||||	-4.66508	-	4.31016e-05	625.1
Ciclev10013767m.g.v1.0_400+200_bp_promoter	73	519	TACCACCTT	M|:x:||||	-4.66508	-	4.31016e-05	625.1
Ciclev10025602m.g.v1.0_400+200_bp_promoter	104	488	TACCACCTT	M|:x:||||	-4.66508	+	4.31016e-05	625.1
Ciclev10025906m.g.v1.0_400+200_bp_promoter	360	232	TACCACCTT	M|:x:||||	-4.66508	-	4.31016e-05	625.1
Ciclev10027449m.g.v1.0_400+200_bp_promoter	514	78	TACCACCTT	M|:x:||||	-4.66508	+	4.31016e-05	625.1
Ciclev10027553m.g.v1.0_400+200_bp_promoter	331	261	TACCACCTT	M|:x:||||	-4.66508	-	4.31016e-05	625.1
Ciclev10027893m.g.v1.0_400+200_bp_promoter	384	208	TACCACCTT	M|:x:||||	-4.66508	-	4.31016e-05	625.1
Ciclev10030196m.g.v1.0_400+200_bp_promoter	5	587	TACCACCTT	M|:x:||||	-4.66508	-	4.31016e-05	625.1
Ciclev10004389m.g.v1.0_400+200_bp_promoter	144	448	TACCACCTT	M|:x:||||	-4.66508	-	4.31016e-05	625.1
Ciclev10004536m.g.v1.0_400+200_bp_promoter	277	315	TACCACCTT	M|:x:||||	-4.66508	-	4.31016e-05	625.1
Ciclev10004902m.g.v1.0_400+200_bp_promoter	403	189	TACCACCTT	M|:x:||||	-4.66508	+	4.31016e-05	625.1
Ciclev10005215m.g.v1.0_400+200_bp_promoter	285	307	TACCACCTT	M|:x:||||	-4.66508	+	4.31016e-05	625.1
Ciclev10005544m.g.v1.0_400+200_bp_promoter	482	110	TACCACCTT	M|:x:||||	-4.66508	-	4.31016e-05	625.1
Ciclev10005716m.g.v1.0_400+200_bp_promoter	72	520	TACCACCTT	M|:x:||||	-4.66508	-	4.31016e-05	625.1
Ciclev10006017m.g.v1.0_400+200_bp_promoter	126	466	TACCACCTT	M|:x:||||	-4.66508	+	4.31016e-05	625.1
Ciclev10006189m.g.v1.0_400+200_bp_promoter	225	367	TACCACCTT	M|:x:||||	-4.66508	+	4.31016e-05	625.1
Ciclev10006265m.g.v1.0_400+200_bp_promoter	521	71	TACCACCTT	M|:x:||||	-4.66508	-	4.31016e-05	625.1
Ciclev10006400m.g.v1.0_400+200_bp_promoter	19	573	TACCACCTT	M|:x:||||	-4.66508	-	4.31016e-05	625.1
Ciclev10006404m.g.v1.0_400+200_bp_promoter	392	200	TACCACCTT	M|:x:||||	-4.66508	-	4.31016e-05	625.1
Ciclev10006532m.g.v1.0_400+200_bp_promoter	385	207	TACCACCTT	M|:x:||||	-4.66508	-	4.31016e-05	625.1
Ciclev10006584m.g.v1.0_400+200_bp_promoter	125	467	TACCACCTT	M|:x:||||	-4.66508	+	4.31016e-05	625.1
Ciclev10006901m.g.v1.0_400+200_bp_promoter	448	144	TACCACCTT	M|:x:||||	-4.66508	-	4.31016e-05	625.1
Ciclev10006979m.g.v1.0_400+200_bp_promoter	299	293	TACCACCTT	M|:x:||||	-4.66508	+	4.31016e-05	625.1
Ciclev10009329m.g.v1.0_400+200_bp_promoter	94	498	TACTACCCT	M|:|:||x|	-4.68286	+	4.41842e-05	640.8
Ciclev10010608m.g.v1.0_400+200_bp_promoter	180	412	TACTACCCT	M|:|:||x|	-4.68286	-	4.41842e-05	640.8
Ciclev10014353m.g.v1.0_400+200_bp_promoter	11	581	TACTACCCT	M|:|:||x|	-4.68286	+	4.41842e-05	640.8
Ciclev10016281m.g.v1.0_400+200_bp_promoter	54	538	TACTACCCT	M|:|:||x|	-4.68286	+	4.41842e-05	640.8
Ciclev10017122m.g.v1.0_400+200_bp_promoter	457	135	TACTACCCT	M|:|:||x|	-4.68286	+	4.41842e-05	640.8
Ciclev10018187m.g.v1.0_400+200_bp_promoter	392	200	TACTACCCT	M|:|:||x|	-4.68286	-	4.41842e-05	640.8
Ciclev10018527m.g.v1.0_400+200_bp_promoter	359	233	TACTACCCT	M|:|:||x|	-4.68286	+	4.41842e-05	640.8
Ciclev10020037m.g.v1.0_400+200_bp_promoter	269	323	TACTACCCT	M|:|:||x|	-4.68286	-	4.41842e-05	640.8
Ciclev10020104m.g.v1.0_400+200_bp_promoter	354	238	TACTACCCT	M|:|:||x|	-4.68286	+	4.41842e-05	640.8
Ciclev10021509m.g.v1.0_400+200_bp_promoter	354	238	TACTACCCT	M|:|:||x|	-4.68286	+	4.41842e-05	640.8
Ciclev10024283m.g.v1.0_400+200_bp_promoter	371	221	TACTACCCT	M|:|:||x|	-4.68286	-	4.41842e-05	640.8
Ciclev10031065m.g.v1.0_400+200_bp_promoter	559	33	TACTACCCT	M|:|:||x|	-4.68286	-	4.41842e-05	640.8
Ciclev10032313m.g.v1.0_400+200_bp_promoter	109	483	TACTACCCT	M|:|:||x|	-4.68286	-	4.41842e-05	640.8
Ciclev10032666m.g.v1.0_400+200_bp_promoter	157	435	TACTACCCT	M|:|:||x|	-4.68286	-	4.41842e-05	640.8
Ciclev10033098m.g.v1.0_400+200_bp_promoter	412	180	TACTACCCT	M|:|:||x|	-4.68286	-	4.41842e-05	640.8
Ciclev10033422m.g.v1.0_400+200_bp_promoter	251	341	TACTACCCT	M|:|:||x|	-4.68286	+	4.41842e-05	640.8
Ciclev10002948m.g.v1.0_400+200_bp_promoter	182	410	TACTACCCT	M|:|:||x|	-4.68286	-	4.41842e-05	640.8
Ciclev10024698m.g.v1.0_400+200_bp_promoter	21	571	TACTACCCT	M|:|:||x|	-4.68286	+	4.41842e-05	640.8
Ciclev10024919m.g.v1.0_400+200_bp_promoter	374	218	TACTACCCT	M|:|:||x|	-4.68286	-	4.41842e-05	640.8
Ciclev10025470m.g.v1.0_400+200_bp_promoter	580	12	TACTACCCT	M|:|:||x|	-4.68286	+	4.41842e-05	640.8
Ciclev10025821m.g.v1.0_400+200_bp_promoter	118	474	TACTACCCT	M|:|:||x|	-4.68286	+	4.41842e-05	640.8
Ciclev10026452m.g.v1.0_400+200_bp_promoter	371	221	TACTACCCT	M|:|:||x|	-4.68286	+	4.41842e-05	640.8
Ciclev10027200m.g.v1.0_400+200_bp_promoter	277	315	TACTACCCT	M|:|:||x|	-4.68286	+	4.41842e-05	640.8
Ciclev10027346m.g.v1.0_400+200_bp_promoter	533	59	TACTACCCT	M|:|:||x|	-4.68286	-	4.41842e-05	640.8
Ciclev10028818m.g.v1.0_400+200_bp_promoter	567	25	TACTACCCT	M|:|:||x|	-4.68286	+	4.41842e-05	640.8
Ciclev10028818m.g.v1.0_400+200_bp_promoter	588	4	TACTACCCT	M|:|:||x|	-4.68286	+	4.41842e-05	640.8
Ciclev10030366m.g.v1.0_400+200_bp_promoter	82	510	TACTACCCT	M|:|:||x|	-4.68286	+	4.41842e-05	640.8
Ciclev10004440m.g.v1.0_400+200_bp_promoter	356	236	TACTACCCT	M|:|:||x|	-4.68286	+	4.41842e-05	640.8
Ciclev10004524m.g.v1.0_400+200_bp_promoter	353	239	TACTACCCT	M|:|:||x|	-4.68286	+	4.41842e-05	640.8
Ciclev10005745m.g.v1.0_400+200_bp_promoter	27	565	TACTACCCT	M|:|:||x|	-4.68286	-	4.41842e-05	640.8
Ciclev10005980m.g.v1.0_400+200_bp_promoter	25	567	TACTACCCT	M|:|:||x|	-4.68286	-	4.41842e-05	640.8
Ciclev10007324m.g.v1.0_400+200_bp_promoter	66	526	TATTGCCTT	M|:|x||||	-4.70731	-	5.17206e-05	750.1
Ciclev10007677m.g.v1.0_400+200_bp_promoter	498	94	TATTGCCTT	M|:|x||||	-4.70731	+	5.17206e-05	750.1
Ciclev10007796m.g.v1.0_400+200_bp_promoter	522	70	TATTGCCTT	M|:|x||||	-4.70731	+	5.17206e-05	750.1
Ciclev10007841m.g.v1.0_400+200_bp_promoter	576	16	TATTGCCTT	M|:|x||||	-4.70731	+	5.17206e-05	750.1
Ciclev10007876m.g.v1.0_400+200_bp_promoter	166	426	TATTGCCTT	M|:|x||||	-4.70731	+	5.17206e-05	750.1
Ciclev10007959m.g.v1.0_400+200_bp_promoter	178	414	TATTGCCTT	M|:|x||||	-4.70731	-	5.17206e-05	750.1
Ciclev10008268m.g.v1.0_400+200_bp_promoter	497	95	TATTGCCTT	M|:|x||||	-4.70731	-	5.17206e-05	750.1
Ciclev10009205m.g.v1.0_400+200_bp_promoter	585	7	TATTGCCTT	M|:|x||||	-4.70731	+	5.17206e-05	750.1
Ciclev10009662m.g.v1.0_400+200_bp_promoter	366	226	TATTGCCTT	M|:|x||||	-4.70731	-	5.17206e-05	750.1
Ciclev10009827m.g.v1.0_400+200_bp_promoter	529	63	TATTGCCTT	M|:|x||||	-4.70731	-	5.17206e-05	750.1
Ciclev10009997m.g.v1.0_400+200_bp_promoter	385	207	TATTGCCTT	M|:|x||||	-4.70731	+	5.17206e-05	750.1
Ciclev10010030m.g.v1.0_400+200_bp_promoter	309	283	TATTGCCTT	M|:|x||||	-4.70731	+	5.17206e-05	750.1
Ciclev10010032m.g.v1.0_400+200_bp_promoter	168	424	TATTGCCTT	M|:|x||||	-4.70731	-	5.17206e-05	750.1
Ciclev10010114m.g.v1.0_400+200_bp_promoter	199	393	TATTGCCTT	M|:|x||||	-4.70731	-	5.17206e-05	750.1
Ciclev10010196m.g.v1.0_400+200_bp_promoter	350	242	TATTGCCTT	M|:|x||||	-4.70731	-	5.17206e-05	750.1
Ciclev10010251m.g.v1.0_400+200_bp_promoter	491	101	TATTGCCTT	M|:|x||||	-4.70731	-	5.17206e-05	750.1
Ciclev10010456m.g.v1.0_400+200_bp_promoter	118	474	TATTGCCTT	M|:|x||||	-4.70731	-	5.17206e-05	750.1
Ciclev10014129m.g.v1.0_400+200_bp_promoter	262	330	TATTGCCTT	M|:|x||||	-4.70731	+	5.17206e-05	750.1
Ciclev10014282m.g.v1.0_400+200_bp_promoter	17	575	TATTGCCTT	M|:|x||||	-4.70731	+	5.17206e-05	750.1
Ciclev10014808m.g.v1.0_400+200_bp_promoter	417	175	TATTGCCTT	M|:|x||||	-4.70731	+	5.17206e-05	750.1
Ciclev10014977m.g.v1.0_400+200_bp_promoter	362	230	TATTGCCTT	M|:|x||||	-4.70731	-	5.17206e-05	750.1
Ciclev10015925m.g.v1.0_400+200_bp_promoter	521	71	TATTGCCTT	M|:|x||||	-4.70731	-	5.17206e-05	750.1
Ciclev10016274m.g.v1.0_400+200_bp_promoter	140	452	TATTGCCTT	M|:|x||||	-4.70731	+	5.17206e-05	750.1
Ciclev10016666m.g.v1.0_400+200_bp_promoter	115	477	TATTGCCTT	M|:|x||||	-4.70731	-	5.17206e-05	750.1
Ciclev10016745m.g.v1.0_400+200_bp_promoter	214	378	TATTGCCTT	M|:|x||||	-4.70731	+	5.17206e-05	750.1
Ciclev10017073m.g.v1.0_400+200_bp_promoter	223	369	TATTGCCTT	M|:|x||||	-4.70731	-	5.17206e-05	750.1
Ciclev10017102m.g.v1.0_400+200_bp_promoter	513	79	TATTGCCTT	M|:|x||||	-4.70731	+	5.17206e-05	750.1
Ciclev10017335m.g.v1.0_400+200_bp_promoter	361	231	TATTGCCTT	M|:|x||||	-4.70731	-	5.17206e-05	750.1
Ciclev10017414m.g.v1.0_400+200_bp_promoter	177	415	TATTGCCTT	M|:|x||||	-4.70731	-	5.17206e-05	750.1
Ciclev10017619m.g.v1.0_400+200_bp_promoter	577	15	TATTGCCTT	M|:|x||||	-4.70731	+	5.17206e-05	750.1
Ciclev10017623m.g.v1.0_400+200_bp_promoter	484	108	TATTGCCTT	M|:|x||||	-4.70731	-	5.17206e-05	750.1
Ciclev10017681m.g.v1.0_400+200_bp_promoter	172	420	TATTGCCTT	M|:|x||||	-4.70731	-	5.17206e-05	750.1
Ciclev10017731m.g.v1.0_400+200_bp_promoter	454	138	TATTGCCTT	M|:|x||||	-4.70731	+	5.17206e-05	750.1
Ciclev10018013m.g.v1.0_400+200_bp_promoter	469	123	TATTGCCTT	M|:|x||||	-4.70731	+	5.17206e-05	750.1
Ciclev10018285m.g.v1.0_400+200_bp_promoter	108	484	TATTGCCTT	M|:|x||||	-4.70731	-	5.17206e-05	750.1
Ciclev10018317m.g.v1.0_400+200_bp_promoter	157	435	TATTGCCTT	M|:|x||||	-4.70731	+	5.17206e-05	750.1
Ciclev10019042m.g.v1.0_400+200_bp_promoter	390	202	TATTGCCTT	M|:|x||||	-4.70731	+	5.17206e-05	750.1
Ciclev10019053m.g.v1.0_400+200_bp_promoter	8	584	TATTGCCTT	M|:|x||||	-4.70731	+	5.17206e-05	750.1
Ciclev10019112m.g.v1.0_400+200_bp_promoter	128	464	TATTGCCTT	M|:|x||||	-4.70731	+	5.17206e-05	750.1
Ciclev10019231m.g.v1.0_400+200_bp_promoter	145	447	TATTGCCTT	M|:|x||||	-4.70731	+	5.17206e-05	750.1
Ciclev10019242m.g.v1.0_400+200_bp_promoter	102	490	TATTGCCTT	M|:|x||||	-4.70731	+	5.17206e-05	750.1
Ciclev10019319m.g.v1.0_400+200_bp_promoter	319	273	TATTGCCTT	M|:|x||||	-4.70731	+	5.17206e-05	750.1
Ciclev10019427m.g.v1.0_400+200_bp_promoter	259	333	TATTGCCTT	M|:|x||||	-4.70731	+	5.17206e-05	750.1
Ciclev10019510m.g.v1.0_400+200_bp_promoter	76	516	TATTGCCTT	M|:|x||||	-4.70731	+	5.17206e-05	750.1
Ciclev10019597m.g.v1.0_400+200_bp_promoter	529	63	TATTGCCTT	M|:|x||||	-4.70731	-	5.17206e-05	750.1
Ciclev10019759m.g.v1.0_400+200_bp_promoter	146	446	TATTGCCTT	M|:|x||||	-4.70731	+	5.17206e-05	750.1
Ciclev10019806m.g.v1.0_400+200_bp_promoter	458	134	TATTGCCTT	M|:|x||||	-4.70731	-	5.17206e-05	750.1
Ciclev10019975m.g.v1.0_400+200_bp_promoter	153	439	TATTGCCTT	M|:|x||||	-4.70731	+	5.17206e-05	750.1
Ciclev10020201m.g.v1.0_400+200_bp_promoter	258	334	TATTGCCTT	M|:|x||||	-4.70731	-	5.17206e-05	750.1
Ciclev10020496m.g.v1.0_400+200_bp_promoter	385	207	TATTGCCTT	M|:|x||||	-4.70731	-	5.17206e-05	750.1
Ciclev10020808m.g.v1.0_400+200_bp_promoter	364	228	TATTGCCTT	M|:|x||||	-4.70731	-	5.17206e-05	750.1
Ciclev10021006m.g.v1.0_400+200_bp_promoter	163	429	TATTGCCTT	M|:|x||||	-4.70731	-	5.17206e-05	750.1
Ciclev10021618m.g.v1.0_400+200_bp_promoter	539	53	TATTGCCTT	M|:|x||||	-4.70731	+	5.17206e-05	750.1
Ciclev10021714m.g.v1.0_400+200_bp_promoter	345	247	TATTGCCTT	M|:|x||||	-4.70731	-	5.17206e-05	750.1
Ciclev10021831m.g.v1.0_400+200_bp_promoter	138	454	TATTGCCTT	M|:|x||||	-4.70731	-	5.17206e-05	750.1
Ciclev10022792m.g.v1.0_400+200_bp_promoter	515	77	TATTGCCTT	M|:|x||||	-4.70731	-	5.17206e-05	750.1
Ciclev10022835m.g.v1.0_400+200_bp_promoter	40	552	TATTGCCTT	M|:|x||||	-4.70731	-	5.17206e-05	750.1
Ciclev10022885m.g.v1.0_400+200_bp_promoter	429	163	TATTGCCTT	M|:|x||||	-4.70731	+	5.17206e-05	750.1
Ciclev10022990m.g.v1.0_400+200_bp_promoter	79	513	TATTGCCTT	M|:|x||||	-4.70731	+	5.17206e-05	750.1
Ciclev10023098m.g.v1.0_400+200_bp_promoter	270	322	TATTGCCTT	M|:|x||||	-4.70731	+	5.17206e-05	750.1
Ciclev10023315m.g.v1.0_400+200_bp_promoter	180	412	TATTGCCTT	M|:|x||||	-4.70731	+	5.17206e-05	750.1
Ciclev10023456m.g.v1.0_400+200_bp_promoter	170	422	TATTGCCTT	M|:|x||||	-4.70731	-	5.17206e-05	750.1
Ciclev10023607m.g.v1.0_400+200_bp_promoter	299	293	TATTGCCTT	M|:|x||||	-4.70731	-	5.17206e-05	750.1
Ciclev10023618m.g.v1.0_400+200_bp_promoter	249	343	TATTGCCTT	M|:|x||||	-4.70731	+	5.17206e-05	750.1
Ciclev10023840m.g.v1.0_400+200_bp_promoter	17	575	TATTGCCTT	M|:|x||||	-4.70731	-	5.17206e-05	750.1
Ciclev10023968m.g.v1.0_400+200_bp_promoter	350	242	TATTGCCTT	M|:|x||||	-4.70731	-	5.17206e-05	750.1
Ciclev10024026m.g.v1.0_400+200_bp_promoter	197	395	TATTGCCTT	M|:|x||||	-4.70731	-	5.17206e-05	750.1
Ciclev10024269m.g.v1.0_400+200_bp_promoter	340	252	TATTGCCTT	M|:|x||||	-4.70731	+	5.17206e-05	750.1
Ciclev10024443m.g.v1.0_400+200_bp_promoter	532	60	TATTGCCTT	M|:|x||||	-4.70731	+	5.17206e-05	750.1
Ciclev10030711m.g.v1.0_400+200_bp_promoter	191	401	TATTGCCTT	M|:|x||||	-4.70731	+	5.17206e-05	750.1
Ciclev10030747m.g.v1.0_400+200_bp_promoter	439	153	TATTGCCTT	M|:|x||||	-4.70731	-	5.17206e-05	750.1
Ciclev10030848m.g.v1.0_400+200_bp_promoter	230	362	TATTGCCTT	M|:|x||||	-4.70731	+	5.17206e-05	750.1
Ciclev10031104m.g.v1.0_400+200_bp_promoter	275	317	TATTGCCTT	M|:|x||||	-4.70731	-	5.17206e-05	750.1
Ciclev10031377m.g.v1.0_400+200_bp_promoter	387	205	TATTGCCTT	M|:|x||||	-4.70731	+	5.17206e-05	750.1
Ciclev10032402m.g.v1.0_400+200_bp_promoter	407	185	TATTGCCTT	M|:|x||||	-4.70731	-	5.17206e-05	750.1
Ciclev10032402m.g.v1.0_400+200_bp_promoter	425	167	TATTGCCTT	M|:|x||||	-4.70731	-	5.17206e-05	750.1
Ciclev10033065m.g.v1.0_400+200_bp_promoter	557	35	TATTGCCTT	M|:|x||||	-4.70731	+	5.17206e-05	750.1
Ciclev10033085m.g.v1.0_400+200_bp_promoter	406	186	TATTGCCTT	M|:|x||||	-4.70731	+	5.17206e-05	750.1
Ciclev10033200m.g.v1.0_400+200_bp_promoter	313	279	TATTGCCTT	M|:|x||||	-4.70731	-	5.17206e-05	750.1
Ciclev10033237m.g.v1.0_400+200_bp_promoter	71	521	TATTGCCTT	M|:|x||||	-4.70731	+	5.17206e-05	750.1
Ciclev10033386m.g.v1.0_400+200_bp_promoter	342	250	TATTGCCTT	M|:|x||||	-4.70731	-	5.17206e-05	750.1
Ciclev10033391m.g.v1.0_400+200_bp_promoter	29	563	TATTGCCTT	M|:|x||||	-4.70731	+	5.17206e-05	750.1
Ciclev10033584m.g.v1.0_400+200_bp_promoter	97	495	TATTGCCTT	M|:|x||||	-4.70731	+	5.17206e-05	750.1
Ciclev10033708m.g.v1.0_400+200_bp_promoter	184	408	TATTGCCTT	M|:|x||||	-4.70731	-	5.17206e-05	750.1
Ciclev10033825m.g.v1.0_400+200_bp_promoter	426	166	TATTGCCTT	M|:|x||||	-4.70731	-	5.17206e-05	750.1
Ciclev10000784m.g.v1.0_400+200_bp_promoter	199	393	TATTGCCTT	M|:|x||||	-4.70731	+	5.17206e-05	750.1
Ciclev10000975m.g.v1.0_400+200_bp_promoter	587	5	TATTGCCTT	M|:|x||||	-4.70731	-	5.17206e-05	750.1
Ciclev10001325m.g.v1.0_400+200_bp_promoter	484	108	TATTGCCTT	M|:|x||||	-4.70731	-	5.17206e-05	750.1
Ciclev10001572m.g.v1.0_400+200_bp_promoter	450	142	TATTGCCTT	M|:|x||||	-4.70731	+	5.17206e-05	750.1
Ciclev10002011m.g.v1.0_400+200_bp_promoter	192	400	TATTGCCTT	M|:|x||||	-4.70731	-	5.17206e-05	750.1
Ciclev10002520m.g.v1.0_400+200_bp_promoter	475	117	TATTGCCTT	M|:|x||||	-4.70731	-	5.17206e-05	750.1
Ciclev10002868m.g.v1.0_400+200_bp_promoter	439	153	TATTGCCTT	M|:|x||||	-4.70731	-	5.17206e-05	750.1
Ciclev10002882m.g.v1.0_400+200_bp_promoter	2	590	TATTGCCTT	M|:|x||||	-4.70731	-	5.17206e-05	750.1
Ciclev10002895m.g.v1.0_400+200_bp_promoter	250	342	TATTGCCTT	M|:|x||||	-4.70731	+	5.17206e-05	750.1
Ciclev10003335m.g.v1.0_400+200_bp_promoter	474	118	TATTGCCTT	M|:|x||||	-4.70731	+	5.17206e-05	750.1
Ciclev10003405m.g.v1.0_400+200_bp_promoter	586	6	TATTGCCTT	M|:|x||||	-4.70731	-	5.17206e-05	750.1
Ciclev10003417m.g.v1.0_400+200_bp_promoter	100	492	TATTGCCTT	M|:|x||||	-4.70731	-	5.17206e-05	750.1
Ciclev10003431m.g.v1.0_400+200_bp_promoter	251	341	TATTGCCTT	M|:|x||||	-4.70731	+	5.17206e-05	750.1
Ciclev10003724m.g.v1.0_400+200_bp_promoter	206	386	TATTGCCTT	M|:|x||||	-4.70731	-	5.17206e-05	750.1
Ciclev10003906m.g.v1.0_400+200_bp_promoter	146	446	TATTGCCTT	M|:|x||||	-4.70731	-	5.17206e-05	750.1
Ciclev10003976m.g.v1.0_400+200_bp_promoter	200	392	TATTGCCTT	M|:|x||||	-4.70731	+	5.17206e-05	750.1
Ciclev10011146m.g.v1.0_400+200_bp_promoter	239	353	TATTGCCTT	M|:|x||||	-4.70731	-	5.17206e-05	750.1
Ciclev10011597m.g.v1.0_400+200_bp_promoter	423	169	TATTGCCTT	M|:|x||||	-4.70731	+	5.17206e-05	750.1
Ciclev10011933m.g.v1.0_400+200_bp_promoter	406	186	TATTGCCTT	M|:|x||||	-4.70731	+	5.17206e-05	750.1
Ciclev10012127m.g.v1.0_400+200_bp_promoter	521	71	TATTGCCTT	M|:|x||||	-4.70731	+	5.17206e-05	750.1
Ciclev10012185m.g.v1.0_400+200_bp_promoter	529	63	TATTGCCTT	M|:|x||||	-4.70731	+	5.17206e-05	750.1
Ciclev10012370m.g.v1.0_400+200_bp_promoter	268	324	TATTGCCTT	M|:|x||||	-4.70731	-	5.17206e-05	750.1
Ciclev10012638m.g.v1.0_400+200_bp_promoter	279	313	TATTGCCTT	M|:|x||||	-4.70731	+	5.17206e-05	750.1
Ciclev10013013m.g.v1.0_400+200_bp_promoter	243	349	TATTGCCTT	M|:|x||||	-4.70731	+	5.17206e-05	750.1
Ciclev10013277m.g.v1.0_400+200_bp_promoter	369	223	TATTGCCTT	M|:|x||||	-4.70731	-	5.17206e-05	750.1
Ciclev10013298m.g.v1.0_400+200_bp_promoter	574	18	TATTGCCTT	M|:|x||||	-4.70731	+	5.17206e-05	750.1
Ciclev10013529m.g.v1.0_400+200_bp_promoter	200	392	TATTGCCTT	M|:|x||||	-4.70731	-	5.17206e-05	750.1
Ciclev10013870m.g.v1.0_400+200_bp_promoter	195	397	TATTGCCTT	M|:|x||||	-4.70731	+	5.17206e-05	750.1
Ciclev10025009m.g.v1.0_400+200_bp_promoter	357	235	TATTGCCTT	M|:|x||||	-4.70731	-	5.17206e-05	750.1
Ciclev10025253m.g.v1.0_400+200_bp_promoter	200	392	TATTGCCTT	M|:|x||||	-4.70731	-	5.17206e-05	750.1
Ciclev10025646m.g.v1.0_400+200_bp_promoter	374	218	TATTGCCTT	M|:|x||||	-4.70731	-	5.17206e-05	750.1
Ciclev10025829m.g.v1.0_400+200_bp_promoter	261	331	TATTGCCTT	M|:|x||||	-4.70731	+	5.17206e-05	750.1
Ciclev10025845m.g.v1.0_400+200_bp_promoter	235	357	TATTGCCTT	M|:|x||||	-4.70731	+	5.17206e-05	750.1
Ciclev10025926m.g.v1.0_400+200_bp_promoter	508	84	TATTGCCTT	M|:|x||||	-4.70731	-	5.17206e-05	750.1
Ciclev10026351m.g.v1.0_400+200_bp_promoter	499	93	TATTGCCTT	M|:|x||||	-4.70731	+	5.17206e-05	750.1
Ciclev10026493m.g.v1.0_400+200_bp_promoter	57	535	TATTGCCTT	M|:|x||||	-4.70731	-	5.17206e-05	750.1
Ciclev10027031m.g.v1.0_400+200_bp_promoter	228	364	TATTGCCTT	M|:|x||||	-4.70731	+	5.17206e-05	750.1
Ciclev10027063m.g.v1.0_400+200_bp_promoter	60	532	TATTGCCTT	M|:|x||||	-4.70731	-	5.17206e-05	750.1
Ciclev10027452m.g.v1.0_400+200_bp_promoter	507	85	TATTGCCTT	M|:|x||||	-4.70731	+	5.17206e-05	750.1
Ciclev10027579m.g.v1.0_400+200_bp_promoter	299	293	TATTGCCTT	M|:|x||||	-4.70731	+	5.17206e-05	750.1
Ciclev10028089m.g.v1.0_400+200_bp_promoter	257	335	TATTGCCTT	M|:|x||||	-4.70731	+	5.17206e-05	750.1
Ciclev10028726m.g.v1.0_400+200_bp_promoter	136	456	TATTGCCTT	M|:|x||||	-4.70731	-	5.17206e-05	750.1
Ciclev10028769m.g.v1.0_400+200_bp_promoter	91	501	TATTGCCTT	M|:|x||||	-4.70731	-	5.17206e-05	750.1
Ciclev10029021m.g.v1.0_400+200_bp_promoter	340	252	TATTGCCTT	M|:|x||||	-4.70731	+	5.17206e-05	750.1
Ciclev10029047m.g.v1.0_400+200_bp_promoter	417	175	TATTGCCTT	M|:|x||||	-4.70731	-	5.17206e-05	750.1
Ciclev10029477m.g.v1.0_400+200_bp_promoter	301	291	TATTGCCTT	M|:|x||||	-4.70731	-	5.17206e-05	750.1
Ciclev10029576m.g.v1.0_400+200_bp_promoter	214	378	TATTGCCTT	M|:|x||||	-4.70731	-	5.17206e-05	750.1
Ciclev10029636m.g.v1.0_400+200_bp_promoter	279	313	TATTGCCTT	M|:|x||||	-4.70731	-	5.17206e-05	750.1
Ciclev10029836m.g.v1.0_400+200_bp_promoter	325	267	TATTGCCTT	M|:|x||||	-4.70731	+	5.17206e-05	750.1
Ciclev10029846m.g.v1.0_400+200_bp_promoter	491	101	TATTGCCTT	M|:|x||||	-4.70731	+	5.17206e-05	750.1
Ciclev10029892m.g.v1.0_400+200_bp_promoter	403	189	TATTGCCTT	M|:|x||||	-4.70731	+	5.17206e-05	750.1
Ciclev10029990m.g.v1.0_400+200_bp_promoter	297	295	TATTGCCTT	M|:|x||||	-4.70731	+	5.17206e-05	750.1
Ciclev10004634m.g.v1.0_400+200_bp_promoter	496	96	TATTGCCTT	M|:|x||||	-4.70731	+	5.17206e-05	750.1
Ciclev10004647m.g.v1.0_400+200_bp_promoter	139	453	TATTGCCTT	M|:|x||||	-4.70731	-	5.17206e-05	750.1
Ciclev10004698m.g.v1.0_400+200_bp_promoter	557	35	TATTGCCTT	M|:|x||||	-4.70731	-	5.17206e-05	750.1
Ciclev10004933m.g.v1.0_400+200_bp_promoter	193	399	TATTGCCTT	M|:|x||||	-4.70731	+	5.17206e-05	750.1
Ciclev10005216m.g.v1.0_400+200_bp_promoter	238	354	TATTGCCTT	M|:|x||||	-4.70731	+	5.17206e-05	750.1
Ciclev10005370m.g.v1.0_400+200_bp_promoter	517	75	TATTGCCTT	M|:|x||||	-4.70731	+	5.17206e-05	750.1
Ciclev10005506m.g.v1.0_400+200_bp_promoter	2	590	TATTGCCTT	M|:|x||||	-4.70731	+	5.17206e-05	750.1
Ciclev10006442m.g.v1.0_400+200_bp_promoter	192	400	TATTGCCTT	M|:|x||||	-4.70731	+	5.17206e-05	750.1
Ciclev10006476m.g.v1.0_400+200_bp_promoter	465	127	TATTGCCTT	M|:|x||||	-4.70731	+	5.17206e-05	750.1
Ciclev10006633m.g.v1.0_400+200_bp_promoter	509	83	TATTGCCTT	M|:|x||||	-4.70731	-	5.17206e-05	750.1
Ciclev10006639m.g.v1.0_400+200_bp_promoter	284	308	TATTGCCTT	M|:|x||||	-4.70731	+	5.17206e-05	750.1
Ciclev10006645m.g.v1.0_400+200_bp_promoter	199	393	TATTGCCTT	M|:|x||||	-4.70731	+	5.17206e-05	750.1
Ciclev10006744m.g.v1.0_400+200_bp_promoter	574	18	TATTGCCTT	M|:|x||||	-4.70731	-	5.17206e-05	750.1
Ciclev10006860m.g.v1.0_400+200_bp_promoter	131	461	TATTGCCTT	M|:|x||||	-4.70731	+	5.17206e-05	750.1
Ciclev10007165m.g.v1.0_400+200_bp_promoter	581	11	TATTGCCTT	M|:|x||||	-4.70731	-	5.17206e-05	750.1
Ciclev10007205m.g.v1.0_400+200_bp_promoter	413	179	TATTGCCTT	M|:|x||||	-4.70731	+	5.17206e-05	750.1
Ciclev10007215m.g.v1.0_400+200_bp_promoter	386	206	TATTGCCTT	M|:|x||||	-4.70731	+	5.17206e-05	750.1
Ciclev10007263m.g.v1.0_400+200_bp_promoter	121	471	TACTACATT	M|:|:|x||	-4.8095	-	5.38788e-05	781.4
Ciclev10007695m.g.v1.0_400+200_bp_promoter	27	565	TACTACATT	M|:|:|x||	-4.8095	-	5.38788e-05	781.4
Ciclev10007869m.g.v1.0_400+200_bp_promoter	356	236	TACTACATT	M|:|:|x||	-4.8095	-	5.38788e-05	781.4
Ciclev10008293m.g.v1.0_400+200_bp_promoter	111	481	TACTACATT	M|:|:|x||	-4.8095	+	5.38788e-05	781.4
Ciclev10009573m.g.v1.0_400+200_bp_promoter	39	553	TACTACATT	M|:|:|x||	-4.8095	-	5.38788e-05	781.4
Ciclev10009680m.g.v1.0_400+200_bp_promoter	173	419	TACTACATT	M|:|:|x||	-4.8095	+	5.38788e-05	781.4
Ciclev10010196m.g.v1.0_400+200_bp_promoter	140	452	TACTACATT	M|:|:|x||	-4.8095	-	5.38788e-05	781.4
Ciclev10010473m.g.v1.0_400+200_bp_promoter	176	416	TACTACATT	M|:|:|x||	-4.8095	-	5.38788e-05	781.4
Ciclev10010590m.g.v1.0_400+200_bp_promoter	457	135	TACTACATT	M|:|:|x||	-4.8095	+	5.38788e-05	781.4
Ciclev10014072m.g.v1.0_400+200_bp_promoter	250	342	TACTACATT	M|:|:|x||	-4.8095	+	5.38788e-05	781.4
Ciclev10014743m.g.v1.0_400+200_bp_promoter	396	196	TACTACATT	M|:|:|x||	-4.8095	-	5.38788e-05	781.4
Ciclev10014848m.g.v1.0_400+200_bp_promoter	73	519	TACTACATT	M|:|:|x||	-4.8095	-	5.38788e-05	781.4
Ciclev10015143m.g.v1.0_400+200_bp_promoter	102	490	TACTACATT	M|:|:|x||	-4.8095	+	5.38788e-05	781.4
Ciclev10015168m.g.v1.0_400+200_bp_promoter	188	404	TACTACATT	M|:|:|x||	-4.8095	-	5.38788e-05	781.4
Ciclev10015189m.g.v1.0_400+200_bp_promoter	212	380	TACTACATT	M|:|:|x||	-4.8095	-	5.38788e-05	781.4
Ciclev10015330m.g.v1.0_400+200_bp_promoter	163	429	TACTACATT	M|:|:|x||	-4.8095	+	5.38788e-05	781.4
Ciclev10015584m.g.v1.0_400+200_bp_promoter	52	540	TACTACATT	M|:|:|x||	-4.8095	-	5.38788e-05	781.4
Ciclev10015778m.g.v1.0_400+200_bp_promoter	101	491	TACTACATT	M|:|:|x||	-4.8095	-	5.38788e-05	781.4
Ciclev10016422m.g.v1.0_400+200_bp_promoter	34	558	TACTACATT	M|:|:|x||	-4.8095	-	5.38788e-05	781.4
Ciclev10016885m.g.v1.0_400+200_bp_promoter	55	537	TACTACATT	M|:|:|x||	-4.8095	-	5.38788e-05	781.4
Ciclev10016894m.g.v1.0_400+200_bp_promoter	75	517	TACTACATT	M|:|:|x||	-4.8095	-	5.38788e-05	781.4
Ciclev10016899m.g.v1.0_400+200_bp_promoter	446	146	TACTACATT	M|:|:|x||	-4.8095	-	5.38788e-05	781.4
Ciclev10016995m.g.v1.0_400+200_bp_promoter	0	592	TACTACATT	M|:|:|x||	-4.8095	+	5.38788e-05	781.4
Ciclev10017047m.g.v1.0_400+200_bp_promoter	353	239	TACTACATT	M|:|:|x||	-4.8095	-	5.38788e-05	781.4
Ciclev10017342m.g.v1.0_400+200_bp_promoter	382	210	TACTACATT	M|:|:|x||	-4.8095	-	5.38788e-05	781.4
Ciclev10017351m.g.v1.0_400+200_bp_promoter	561	31	TACTACATT	M|:|:|x||	-4.8095	+	5.38788e-05	781.4
Ciclev10017409m.g.v1.0_400+200_bp_promoter	38	554	TACTACATT	M|:|:|x||	-4.8095	+	5.38788e-05	781.4
Ciclev10017524m.g.v1.0_400+200_bp_promoter	308	284	TACTACATT	M|:|:|x||	-4.8095	-	5.38788e-05	781.4
Ciclev10017610m.g.v1.0_400+200_bp_promoter	466	126	TACTACATT	M|:|:|x||	-4.8095	+	5.38788e-05	781.4
Ciclev10017632m.g.v1.0_400+200_bp_promoter	34	558	TACTACATT	M|:|:|x||	-4.8095	+	5.38788e-05	781.4
Ciclev10017675m.g.v1.0_400+200_bp_promoter	140	452	TACTACATT	M|:|:|x||	-4.8095	+	5.38788e-05	781.4
Ciclev10017767m.g.v1.0_400+200_bp_promoter	96	496	TACTACATT	M|:|:|x||	-4.8095	+	5.38788e-05	781.4
Ciclev10017857m.g.v1.0_400+200_bp_promoter	362	230	TACTACATT	M|:|:|x||	-4.8095	-	5.38788e-05	781.4
Ciclev10018088m.g.v1.0_400+200_bp_promoter	103	489	TACTACATT	M|:|:|x||	-4.8095	+	5.38788e-05	781.4
Ciclev10018327m.g.v1.0_400+200_bp_promoter	117	475	TACTACATT	M|:|:|x||	-4.8095	+	5.38788e-05	781.4
Ciclev10018376m.g.v1.0_400+200_bp_promoter	419	173	TACTACATT	M|:|:|x||	-4.8095	+	5.38788e-05	781.4
Ciclev10018853m.g.v1.0_400+200_bp_promoter	310	282	TACTACATT	M|:|:|x||	-4.8095	+	5.38788e-05	781.4
Ciclev10018980m.g.v1.0_400+200_bp_promoter	13	579	TACTACATT	M|:|:|x||	-4.8095	-	5.38788e-05	781.4
Ciclev10019035m.g.v1.0_400+200_bp_promoter	2	590	TACTACATT	M|:|:|x||	-4.8095	+	5.38788e-05	781.4
Ciclev10019217m.g.v1.0_400+200_bp_promoter	142	450	TACTACATT	M|:|:|x||	-4.8095	-	5.38788e-05	781.4
Ciclev10019543m.g.v1.0_400+200_bp_promoter	23	569	TACTACATT	M|:|:|x||	-4.8095	+	5.38788e-05	781.4
Ciclev10019729m.g.v1.0_400+200_bp_promoter	22	570	TACTACATT	M|:|:|x||	-4.8095	-	5.38788e-05	781.4
Ciclev10020012m.g.v1.0_400+200_bp_promoter	281	311	TACTACATT	M|:|:|x||	-4.8095	-	5.38788e-05	781.4
Ciclev10020068m.g.v1.0_400+200_bp_promoter	325	267	TACTACATT	M|:|:|x||	-4.8095	-	5.38788e-05	781.4
Ciclev10020074m.g.v1.0_400+200_bp_promoter	222	370	TACTACATT	M|:|:|x||	-4.8095	+	5.38788e-05	781.4
Ciclev10020182m.g.v1.0_400+200_bp_promoter	108	484	TACTACATT	M|:|:|x||	-4.8095	+	5.38788e-05	781.4
Ciclev10020519m.g.v1.0_400+200_bp_promoter	249	343	TACTACATT	M|:|:|x||	-4.8095	+	5.38788e-05	781.4
Ciclev10021571m.g.v1.0_400+200_bp_promoter	558	34	TACTACATT	M|:|:|x||	-4.8095	-	5.38788e-05	781.4
Ciclev10021916m.g.v1.0_400+200_bp_promoter	278	314	TACTACATT	M|:|:|x||	-4.8095	-	5.38788e-05	781.4
Ciclev10022337m.g.v1.0_400+200_bp_promoter	9	583	TACTACATT	M|:|:|x||	-4.8095	+	5.38788e-05	781.4
Ciclev10022444m.g.v1.0_400+200_bp_promoter	168	424	TACTACATT	M|:|:|x||	-4.8095	+	5.38788e-05	781.4
Ciclev10023261m.g.v1.0_400+200_bp_promoter	241	351	TACTACATT	M|:|:|x||	-4.8095	-	5.38788e-05	781.4
Ciclev10023476m.g.v1.0_400+200_bp_promoter	424	168	TACTACATT	M|:|:|x||	-4.8095	-	5.38788e-05	781.4
Ciclev10023477m.g.v1.0_400+200_bp_promoter	200	392	TACTACATT	M|:|:|x||	-4.8095	-	5.38788e-05	781.4
Ciclev10023776m.g.v1.0_400+200_bp_promoter	256	336	TACTACATT	M|:|:|x||	-4.8095	+	5.38788e-05	781.4
Ciclev10024125m.g.v1.0_400+200_bp_promoter	40	552	TACTACATT	M|:|:|x||	-4.8095	+	5.38788e-05	781.4
Ciclev10024205m.g.v1.0_400+200_bp_promoter	84	508	TACTACATT	M|:|:|x||	-4.8095	+	5.38788e-05	781.4
Ciclev10024279m.g.v1.0_400+200_bp_promoter	343	249	TACTACATT	M|:|:|x||	-4.8095	-	5.38788e-05	781.4
Ciclev10024505m.g.v1.0_400+200_bp_promoter	99	493	TACTACATT	M|:|:|x||	-4.8095	+	5.38788e-05	781.4
Ciclev10031038m.g.v1.0_400+200_bp_promoter	156	436	TACTACATT	M|:|:|x||	-4.8095	+	5.38788e-05	781.4
Ciclev10031085m.g.v1.0_400+200_bp_promoter	452	140	TACTACATT	M|:|:|x||	-4.8095	-	5.38788e-05	781.4
Ciclev10031163m.g.v1.0_400+200_bp_promoter	412	180	TACTACATT	M|:|:|x||	-4.8095	-	5.38788e-05	781.4
Ciclev10031445m.g.v1.0_400+200_bp_promoter	121	471	TACTACATT	M|:|:|x||	-4.8095	+	5.38788e-05	781.4
Ciclev10031476m.g.v1.0_400+200_bp_promoter	154	438	TACTACATT	M|:|:|x||	-4.8095	-	5.38788e-05	781.4
Ciclev10032832m.g.v1.0_400+200_bp_promoter	274	318	TACTACATT	M|:|:|x||	-4.8095	-	5.38788e-05	781.4
Ciclev10032932m.g.v1.0_400+200_bp_promoter	67	525	TACTACATT	M|:|:|x||	-4.8095	-	5.38788e-05	781.4
Ciclev10032949m.g.v1.0_400+200_bp_promoter	511	81	TACTACATT	M|:|:|x||	-4.8095	+	5.38788e-05	781.4
Ciclev10033388m.g.v1.0_400+200_bp_promoter	226	366	TACTACATT	M|:|:|x||	-4.8095	+	5.38788e-05	781.4
Ciclev10033500m.g.v1.0_400+200_bp_promoter	290	302	TACTACATT	M|:|:|x||	-4.8095	-	5.38788e-05	781.4
Ciclev10033509m.g.v1.0_400+200_bp_promoter	367	225	TACTACATT	M|:|:|x||	-4.8095	+	5.38788e-05	781.4
Ciclev10033565m.g.v1.0_400+200_bp_promoter	96	496	TACTACATT	M|:|:|x||	-4.8095	+	5.38788e-05	781.4
Ciclev10033870m.g.v1.0_400+200_bp_promoter	85	507	TACTACATT	M|:|:|x||	-4.8095	-	5.38788e-05	781.4
Ciclev10000010m.g.v1.0_400+200_bp_promoter	10	582	TACTACATT	M|:|:|x||	-4.8095	+	5.38788e-05	781.4
Ciclev10000077m.g.v1.0_400+200_bp_promoter	590	2	TACTACATT	M|:|:|x||	-4.8095	+	5.38788e-05	781.4
Ciclev10000451m.g.v1.0_400+200_bp_promoter	19	573	TACTACATT	M|:|:|x||	-4.8095	-	5.38788e-05	781.4
Ciclev10000554m.g.v1.0_400+200_bp_promoter	159	433	TACTACATT	M|:|:|x||	-4.8095	-	5.38788e-05	781.4
Ciclev10001200m.g.v1.0_400+200_bp_promoter	165	427	TACTACATT	M|:|:|x||	-4.8095	-	5.38788e-05	781.4
Ciclev10001489m.g.v1.0_400+200_bp_promoter	65	527	TACTACATT	M|:|:|x||	-4.8095	-	5.38788e-05	781.4
Ciclev10001652m.g.v1.0_400+200_bp_promoter	237	355	TACTACATT	M|:|:|x||	-4.8095	-	5.38788e-05	781.4
Ciclev10001894m.g.v1.0_400+200_bp_promoter	18	574	TACTACATT	M|:|:|x||	-4.8095	-	5.38788e-05	781.4
Ciclev10002261m.g.v1.0_400+200_bp_promoter	241	351	TACTACATT	M|:|:|x||	-4.8095	+	5.38788e-05	781.4
Ciclev10002326m.g.v1.0_400+200_bp_promoter	245	347	TACTACATT	M|:|:|x||	-4.8095	+	5.38788e-05	781.4
Ciclev10002574m.g.v1.0_400+200_bp_promoter	94	498	TACTACATT	M|:|:|x||	-4.8095	-	5.38788e-05	781.4
Ciclev10002655m.g.v1.0_400+200_bp_promoter	58	534	TACTACATT	M|:|:|x||	-4.8095	-	5.38788e-05	781.4
Ciclev10002730m.g.v1.0_400+200_bp_promoter	517	75	TACTACATT	M|:|:|x||	-4.8095	+	5.38788e-05	781.4
Ciclev10002740m.g.v1.0_400+200_bp_promoter	294	298	TACTACATT	M|:|:|x||	-4.8095	+	5.38788e-05	781.4
Ciclev10003170m.g.v1.0_400+200_bp_promoter	313	279	TACTACATT	M|:|:|x||	-4.8095	-	5.38788e-05	781.4
Ciclev10003319m.g.v1.0_400+200_bp_promoter	3	589	TACTACATT	M|:|:|x||	-4.8095	+	5.38788e-05	781.4
Ciclev10003387m.g.v1.0_400+200_bp_promoter	28	564	TACTACATT	M|:|:|x||	-4.8095	-	5.38788e-05	781.4
Ciclev10003493m.g.v1.0_400+200_bp_promoter	406	186	TACTACATT	M|:|:|x||	-4.8095	-	5.38788e-05	781.4
Ciclev10003577m.g.v1.0_400+200_bp_promoter	530	62	TACTACATT	M|:|:|x||	-4.8095	-	5.38788e-05	781.4
Ciclev10010918m.g.v1.0_400+200_bp_promoter	109	483	TACTACATT	M|:|:|x||	-4.8095	+	5.38788e-05	781.4
Ciclev10011421m.g.v1.0_400+200_bp_promoter	278	314	TACTACATT	M|:|:|x||	-4.8095	-	5.38788e-05	781.4
Ciclev10011477m.g.v1.0_400+200_bp_promoter	325	267	TACTACATT	M|:|:|x||	-4.8095	+	5.38788e-05	781.4
Ciclev10011556m.g.v1.0_400+200_bp_promoter	226	366	TACTACATT	M|:|:|x||	-4.8095	+	5.38788e-05	781.4
Ciclev10011721m.g.v1.0_400+200_bp_promoter	278	314	TACTACATT	M|:|:|x||	-4.8095	-	5.38788e-05	781.4
Ciclev10012028m.g.v1.0_400+200_bp_promoter	334	258	TACTACATT	M|:|:|x||	-4.8095	+	5.38788e-05	781.4
Ciclev10012570m.g.v1.0_400+200_bp_promoter	189	403	TACTACATT	M|:|:|x||	-4.8095	-	5.38788e-05	781.4
Ciclev10012610m.g.v1.0_400+200_bp_promoter	129	463	TACTACATT	M|:|:|x||	-4.8095	+	5.38788e-05	781.4
Ciclev10012891m.g.v1.0_400+200_bp_promoter	58	534	TACTACATT	M|:|:|x||	-4.8095	-	5.38788e-05	781.4
Ciclev10013286m.g.v1.0_400+200_bp_promoter	412	180	TACTACATT	M|:|:|x||	-4.8095	+	5.38788e-05	781.4
Ciclev10013321m.g.v1.0_400+200_bp_promoter	260	332	TACTACATT	M|:|:|x||	-4.8095	-	5.38788e-05	781.4
Ciclev10013809m.g.v1.0_400+200_bp_promoter	371	221	TACTACATT	M|:|:|x||	-4.8095	-	5.38788e-05	781.4
Ciclev10013814m.g.v1.0_400+200_bp_promoter	83	509	TACTACATT	M|:|:|x||	-4.8095	+	5.38788e-05	781.4
Ciclev10013856m.g.v1.0_400+200_bp_promoter	391	201	TACTACATT	M|:|:|x||	-4.8095	-	5.38788e-05	781.4
Ciclev10024701m.g.v1.0_400+200_bp_promoter	214	378	TACTACATT	M|:|:|x||	-4.8095	+	5.38788e-05	781.4
Ciclev10025599m.g.v1.0_400+200_bp_promoter	231	361	TACTACATT	M|:|:|x||	-4.8095	+	5.38788e-05	781.4
Ciclev10025866m.g.v1.0_400+200_bp_promoter	424	168	TACTACATT	M|:|:|x||	-4.8095	+	5.38788e-05	781.4
Ciclev10026022m.g.v1.0_400+200_bp_promoter	207	385	TACTACATT	M|:|:|x||	-4.8095	+	5.38788e-05	781.4
Ciclev10026145m.g.v1.0_400+200_bp_promoter	135	457	TACTACATT	M|:|:|x||	-4.8095	-	5.38788e-05	781.4
Ciclev10026695m.g.v1.0_400+200_bp_promoter	157	435	TACTACATT	M|:|:|x||	-4.8095	+	5.38788e-05	781.4
Ciclev10026871m.g.v1.0_400+200_bp_promoter	254	338	TACTACATT	M|:|:|x||	-4.8095	+	5.38788e-05	781.4
Ciclev10026872m.g.v1.0_400+200_bp_promoter	124	468	TACTACATT	M|:|:|x||	-4.8095	+	5.38788e-05	781.4
Ciclev10026902m.g.v1.0_400+200_bp_promoter	425	167	TACTACATT	M|:|:|x||	-4.8095	+	5.38788e-05	781.4
Ciclev10027231m.g.v1.0_400+200_bp_promoter	131	461	TACTACATT	M|:|:|x||	-4.8095	-	5.38788e-05	781.4
Ciclev10027241m.g.v1.0_400+200_bp_promoter	583	9	TACTACATT	M|:|:|x||	-4.8095	-	5.38788e-05	781.4
Ciclev10027357m.g.v1.0_400+200_bp_promoter	189	403	TACTACATT	M|:|:|x||	-4.8095	+	5.38788e-05	781.4
Ciclev10028702m.g.v1.0_400+200_bp_promoter	287	305	TACTACATT	M|:|:|x||	-4.8095	-	5.38788e-05	781.4
Ciclev10028803m.g.v1.0_400+200_bp_promoter	256	336	TACTACATT	M|:|:|x||	-4.8095	-	5.38788e-05	781.4
Ciclev10029536m.g.v1.0_400+200_bp_promoter	103	489	TACTACATT	M|:|:|x||	-4.8095	+	5.38788e-05	781.4
Ciclev10029554m.g.v1.0_400+200_bp_promoter	326	266	TACTACATT	M|:|:|x||	-4.8095	-	5.38788e-05	781.4
Ciclev10029721m.g.v1.0_400+200_bp_promoter	157	435	TACTACATT	M|:|:|x||	-4.8095	+	5.38788e-05	781.4
Ciclev10029836m.g.v1.0_400+200_bp_promoter	276	316	TACTACATT	M|:|:|x||	-4.8095	-	5.38788e-05	781.4
Ciclev10030121m.g.v1.0_400+200_bp_promoter	97	495	TACTACATT	M|:|:|x||	-4.8095	-	5.38788e-05	781.4
Ciclev10004387m.g.v1.0_400+200_bp_promoter	307	285	TACTACATT	M|:|:|x||	-4.8095	+	5.38788e-05	781.4
Ciclev10004741m.g.v1.0_400+200_bp_promoter	103	489	TACTACATT	M|:|:|x||	-4.8095	-	5.38788e-05	781.4
Ciclev10004769m.g.v1.0_400+200_bp_promoter	242	350	TACTACATT	M|:|:|x||	-4.8095	+	5.38788e-05	781.4
Ciclev10004917m.g.v1.0_400+200_bp_promoter	131	461	TACTACATT	M|:|:|x||	-4.8095	-	5.38788e-05	781.4
Ciclev10005239m.g.v1.0_400+200_bp_promoter	259	333	TACTACATT	M|:|:|x||	-4.8095	+	5.38788e-05	781.4
Ciclev10005998m.g.v1.0_400+200_bp_promoter	281	311	TACTACATT	M|:|:|x||	-4.8095	+	5.38788e-05	781.4
Ciclev10006210m.g.v1.0_400+200_bp_promoter	163	429	TACTACATT	M|:|:|x||	-4.8095	-	5.38788e-05	781.4
Ciclev10006391m.g.v1.0_400+200_bp_promoter	404	188	TACTACATT	M|:|:|x||	-4.8095	+	5.38788e-05	781.4
Ciclev10006712m.g.v1.0_400+200_bp_promoter	147	445	TACTACATT	M|:|:|x||	-4.8095	+	5.38788e-05	781.4
Ciclev10006731m.g.v1.0_400+200_bp_promoter	265	327	TACTACATT	M|:|:|x||	-4.8095	-	5.38788e-05	781.4
Ciclev10006746m.g.v1.0_400+200_bp_promoter	244	348	TACTACATT	M|:|:|x||	-4.8095	+	5.38788e-05	781.4
Ciclev10006810m.g.v1.0_400+200_bp_promoter	176	416	TACTACATT	M|:|:|x||	-4.8095	-	5.38788e-05	781.4
Ciclev10006830m.g.v1.0_400+200_bp_promoter	371	221	TACTACATT	M|:|:|x||	-4.8095	-	5.38788e-05	781.4
Ciclev10006886m.g.v1.0_400+200_bp_promoter	14	578	TACTACATT	M|:|:|x||	-4.8095	+	5.38788e-05	781.4
Ciclev10006892m.g.v1.0_400+200_bp_promoter	44	548	TACTACATT	M|:|:|x||	-4.8095	+	5.38788e-05	781.4
Ciclev10006942m.g.v1.0_400+200_bp_promoter	183	409	TACTACATT	M|:|:|x||	-4.8095	-	5.38788e-05	781.4
Ciclev10007043m.g.v1.0_400+200_bp_promoter	181	411	TACTACATT	M|:|:|x||	-4.8095	-	5.38788e-05	781.4
Ciclev10007106m.g.v1.0_400+200_bp_promoter	46	546	TACTACATT	M|:|:|x||	-4.8095	+	5.38788e-05	781.4
Ciclev10007469m.g.v1.0_400+200_bp_promoter	214	378	TACTAACTT	M|:|:x|||	-4.81832	-	5.60301e-05	812.6
Ciclev10007707m.g.v1.0_400+200_bp_promoter	102	490	TACTAACTT	M|:|:x|||	-4.81832	-	5.60301e-05	812.6
Ciclev10007835m.g.v1.0_400+200_bp_promoter	229	363	TACTAACTT	M|:|:x|||	-4.81832	+	5.60301e-05	812.6
Ciclev10007878m.g.v1.0_400+200_bp_promoter	131	461	TACTAACTT	M|:|:x|||	-4.81832	-	5.60301e-05	812.6
Ciclev10008816m.g.v1.0_400+200_bp_promoter	161	431	TACTAACTT	M|:|:x|||	-4.81832	-	5.60301e-05	812.6
Ciclev10009242m.g.v1.0_400+200_bp_promoter	542	50	TACTAACTT	M|:|:x|||	-4.81832	+	5.60301e-05	812.6
Ciclev10010693m.g.v1.0_400+200_bp_promoter	19	573	TACTAACTT	M|:|:x|||	-4.81832	-	5.60301e-05	812.6
Ciclev10014098m.g.v1.0_400+200_bp_promoter	585	7	TACTAACTT	M|:|:x|||	-4.81832	-	5.60301e-05	812.6
Ciclev10014108m.g.v1.0_400+200_bp_promoter	251	341	TACTAACTT	M|:|:x|||	-4.81832	-	5.60301e-05	812.6
Ciclev10014122m.g.v1.0_400+200_bp_promoter	126	466	TACTAACTT	M|:|:x|||	-4.81832	+	5.60301e-05	812.6
Ciclev10014136m.g.v1.0_400+200_bp_promoter	531	61	TACTAACTT	M|:|:x|||	-4.81832	+	5.60301e-05	812.6
Ciclev10014480m.g.v1.0_400+200_bp_promoter	241	351	TACTAACTT	M|:|:x|||	-4.81832	-	5.60301e-05	812.6
Ciclev10015575m.g.v1.0_400+200_bp_promoter	52	540	TACTAACTT	M|:|:x|||	-4.81832	-	5.60301e-05	812.6
Ciclev10015772m.g.v1.0_400+200_bp_promoter	279	313	TACTAACTT	M|:|:x|||	-4.81832	-	5.60301e-05	812.6
Ciclev10016144m.g.v1.0_400+200_bp_promoter	76	516	TACTAACTT	M|:|:x|||	-4.81832	-	5.60301e-05	812.6
Ciclev10016267m.g.v1.0_400+200_bp_promoter	319	273	TACTAACTT	M|:|:x|||	-4.81832	-	5.60301e-05	812.6
Ciclev10016417m.g.v1.0_400+200_bp_promoter	161	431	TACTAACTT	M|:|:x|||	-4.81832	-	5.60301e-05	812.6
Ciclev10017007m.g.v1.0_400+200_bp_promoter	293	299	TACTAACTT	M|:|:x|||	-4.81832	+	5.60301e-05	812.6
Ciclev10017081m.g.v1.0_400+200_bp_promoter	64	528	TACTAACTT	M|:|:x|||	-4.81832	-	5.60301e-05	812.6
Ciclev10017452m.g.v1.0_400+200_bp_promoter	286	306	TACTAACTT	M|:|:x|||	-4.81832	+	5.60301e-05	812.6
Ciclev10017586m.g.v1.0_400+200_bp_promoter	308	284	TACTAACTT	M|:|:x|||	-4.81832	+	5.60301e-05	812.6
Ciclev10017994m.g.v1.0_400+200_bp_promoter	24	568	TACTAACTT	M|:|:x|||	-4.81832	-	5.60301e-05	812.6
Ciclev10018203m.g.v1.0_400+200_bp_promoter	8	584	TACTAACTT	M|:|:x|||	-4.81832	+	5.60301e-05	812.6
Ciclev10018263m.g.v1.0_400+200_bp_promoter	115	477	TACTAACTT	M|:|:x|||	-4.81832	+	5.60301e-05	812.6
Ciclev10018312m.g.v1.0_400+200_bp_promoter	14	578	TACTAACTT	M|:|:x|||	-4.81832	-	5.60301e-05	812.6
Ciclev10018368m.g.v1.0_400+200_bp_promoter	179	413	TACTAACTT	M|:|:x|||	-4.81832	+	5.60301e-05	812.6
Ciclev10018400m.g.v1.0_400+200_bp_promoter	188	404	TACTAACTT	M|:|:x|||	-4.81832	+	5.60301e-05	812.6
Ciclev10018803m.g.v1.0_400+200_bp_promoter	365	227	TACTAACTT	M|:|:x|||	-4.81832	-	5.60301e-05	812.6
Ciclev10019333m.g.v1.0_400+200_bp_promoter	62	530	TACTAACTT	M|:|:x|||	-4.81832	-	5.60301e-05	812.6
Ciclev10019344m.g.v1.0_400+200_bp_promoter	570	22	TACTAACTT	M|:|:x|||	-4.81832	+	5.60301e-05	812.6
Ciclev10019349m.g.v1.0_400+200_bp_promoter	388	204	TACTAACTT	M|:|:x|||	-4.81832	-	5.60301e-05	812.6
Ciclev10019789m.g.v1.0_400+200_bp_promoter	19	573	TACTAACTT	M|:|:x|||	-4.81832	-	5.60301e-05	812.6
Ciclev10019927m.g.v1.0_400+200_bp_promoter	215	377	TACTAACTT	M|:|:x|||	-4.81832	-	5.60301e-05	812.6
Ciclev10019927m.g.v1.0_400+200_bp_promoter	502	90	TACTAACTT	M|:|:x|||	-4.81832	-	5.60301e-05	812.6
Ciclev10020935m.g.v1.0_400+200_bp_promoter	402	190	TACTAACTT	M|:|:x|||	-4.81832	-	5.60301e-05	812.6
Ciclev10020988m.g.v1.0_400+200_bp_promoter	10	582	TACTAACTT	M|:|:x|||	-4.81832	+	5.60301e-05	812.6
Ciclev10021493m.g.v1.0_400+200_bp_promoter	233	359	TACTAACTT	M|:|:x|||	-4.81832	-	5.60301e-05	812.6
Ciclev10022331m.g.v1.0_400+200_bp_promoter	171	421	TACTAACTT	M|:|:x|||	-4.81832	-	5.60301e-05	812.6
Ciclev10022460m.g.v1.0_400+200_bp_promoter	491	101	TACTAACTT	M|:|:x|||	-4.81832	+	5.60301e-05	812.6
Ciclev10022740m.g.v1.0_400+200_bp_promoter	228	364	TACTAACTT	M|:|:x|||	-4.81832	+	5.60301e-05	812.6
Ciclev10023178m.g.v1.0_400+200_bp_promoter	582	10	TACTAACTT	M|:|:x|||	-4.81832	+	5.60301e-05	812.6
Ciclev10024250m.g.v1.0_400+200_bp_promoter	501	91	TACTAACTT	M|:|:x|||	-4.81832	+	5.60301e-05	812.6
Ciclev10031060m.g.v1.0_400+200_bp_promoter	533	59	TACTAACTT	M|:|:x|||	-4.81832	+	5.60301e-05	812.6
Ciclev10031344m.g.v1.0_400+200_bp_promoter	85	507	TACTAACTT	M|:|:x|||	-4.81832	-	5.60301e-05	812.6
Ciclev10032310m.g.v1.0_400+200_bp_promoter	34	558	TACTAACTT	M|:|:x|||	-4.81832	-	5.60301e-05	812.6
Ciclev10032628m.g.v1.0_400+200_bp_promoter	71	521	TACTAACTT	M|:|:x|||	-4.81832	+	5.60301e-05	812.6
Ciclev10032673m.g.v1.0_400+200_bp_promoter	58	534	TACTAACTT	M|:|:x|||	-4.81832	-	5.60301e-05	812.6
Ciclev10032870m.g.v1.0_400+200_bp_promoter	35	557	TACTAACTT	M|:|:x|||	-4.81832	+	5.60301e-05	812.6
Ciclev10033098m.g.v1.0_400+200_bp_promoter	388	204	TACTAACTT	M|:|:x|||	-4.81832	-	5.60301e-05	812.6
Ciclev10033120m.g.v1.0_400+200_bp_promoter	288	304	TACTAACTT	M|:|:x|||	-4.81832	-	5.60301e-05	812.6
Ciclev10033143m.g.v1.0_400+200_bp_promoter	115	477	TACTAACTT	M|:|:x|||	-4.81832	+	5.60301e-05	812.6
Ciclev10033216m.g.v1.0_400+200_bp_promoter	34	558	TACTAACTT	M|:|:x|||	-4.81832	+	5.60301e-05	812.6
Ciclev10033667m.g.v1.0_400+200_bp_promoter	58	534	TACTAACTT	M|:|:x|||	-4.81832	+	5.60301e-05	812.6
Ciclev10033936m.g.v1.0_400+200_bp_promoter	285	307	TACTAACTT	M|:|:x|||	-4.81832	-	5.60301e-05	812.6
Ciclev10000066m.g.v1.0_400+200_bp_promoter	4	588	TACTAACTT	M|:|:x|||	-4.81832	-	5.60301e-05	812.6
Ciclev10000947m.g.v1.0_400+200_bp_promoter	121	471	TACTAACTT	M|:|:x|||	-4.81832	-	5.60301e-05	812.6
Ciclev10000984m.g.v1.0_400+200_bp_promoter	382	210	TACTAACTT	M|:|:x|||	-4.81832	+	5.60301e-05	812.6
Ciclev10001162m.g.v1.0_400+200_bp_promoter	75	517	TACTAACTT	M|:|:x|||	-4.81832	+	5.60301e-05	812.6
Ciclev10001384m.g.v1.0_400+200_bp_promoter	325	267	TACTAACTT	M|:|:x|||	-4.81832	-	5.60301e-05	812.6
Ciclev10001489m.g.v1.0_400+200_bp_promoter	272	320	TACTAACTT	M|:|:x|||	-4.81832	+	5.60301e-05	812.6
Ciclev10001742m.g.v1.0_400+200_bp_promoter	312	280	TACTAACTT	M|:|:x|||	-4.81832	-	5.60301e-05	812.6
Ciclev10001743m.g.v1.0_400+200_bp_promoter	128	464	TACTAACTT	M|:|:x|||	-4.81832	+	5.60301e-05	812.6
Ciclev10001860m.g.v1.0_400+200_bp_promoter	142	450	TACTAACTT	M|:|:x|||	-4.81832	+	5.60301e-05	812.6
Ciclev10002104m.g.v1.0_400+200_bp_promoter	135	457	TACTAACTT	M|:|:x|||	-4.81832	+	5.60301e-05	812.6
Ciclev10002254m.g.v1.0_400+200_bp_promoter	372	220	TACTAACTT	M|:|:x|||	-4.81832	-	5.60301e-05	812.6
Ciclev10002449m.g.v1.0_400+200_bp_promoter	68	524	TACTAACTT	M|:|:x|||	-4.81832	-	5.60301e-05	812.6
Ciclev10002831m.g.v1.0_400+200_bp_promoter	123	469	TACTAACTT	M|:|:x|||	-4.81832	-	5.60301e-05	812.6
Ciclev10003287m.g.v1.0_400+200_bp_promoter	250	342	TACTAACTT	M|:|:x|||	-4.81832	+	5.60301e-05	812.6
Ciclev10003287m.g.v1.0_400+200_bp_promoter	449	143	TACTAACTT	M|:|:x|||	-4.81832	-	5.60301e-05	812.6
Ciclev10003828m.g.v1.0_400+200_bp_promoter	87	505	TACTAACTT	M|:|:x|||	-4.81832	+	5.60301e-05	812.6
Ciclev10004089m.g.v1.0_400+200_bp_promoter	25	567	TACTAACTT	M|:|:x|||	-4.81832	-	5.60301e-05	812.6
Ciclev10010929m.g.v1.0_400+200_bp_promoter	84	508	TACTAACTT	M|:|:x|||	-4.81832	-	5.60301e-05	812.6
Ciclev10010962m.g.v1.0_400+200_bp_promoter	384	208	TACTAACTT	M|:|:x|||	-4.81832	+	5.60301e-05	812.6
Ciclev10011117m.g.v1.0_400+200_bp_promoter	121	471	TACTAACTT	M|:|:x|||	-4.81832	-	5.60301e-05	812.6
Ciclev10011799m.g.v1.0_400+200_bp_promoter	363	229	TACTAACTT	M|:|:x|||	-4.81832	+	5.60301e-05	812.6
Ciclev10011936m.g.v1.0_400+200_bp_promoter	18	574	TACTAACTT	M|:|:x|||	-4.81832	-	5.60301e-05	812.6
Ciclev10013047m.g.v1.0_400+200_bp_promoter	197	395	TACTAACTT	M|:|:x|||	-4.81832	+	5.60301e-05	812.6
Ciclev10013286m.g.v1.0_400+200_bp_promoter	260	332	TACTAACTT	M|:|:x|||	-4.81832	-	5.60301e-05	812.6
Ciclev10013305m.g.v1.0_400+200_bp_promoter	197	395	TACTAACTT	M|:|:x|||	-4.81832	+	5.60301e-05	812.6
Ciclev10013622m.g.v1.0_400+200_bp_promoter	197	395	TACTAACTT	M|:|:x|||	-4.81832	+	5.60301e-05	812.6
Ciclev10024930m.g.v1.0_400+200_bp_promoter	470	122	TACTAACTT	M|:|:x|||	-4.81832	-	5.60301e-05	812.6
Ciclev10025146m.g.v1.0_400+200_bp_promoter	61	531	TACTAACTT	M|:|:x|||	-4.81832	+	5.60301e-05	812.6
Ciclev10025568m.g.v1.0_400+200_bp_promoter	157	435	TACTAACTT	M|:|:x|||	-4.81832	-	5.60301e-05	812.6
Ciclev10025604m.g.v1.0_400+200_bp_promoter	9	583	TACTAACTT	M|:|:x|||	-4.81832	-	5.60301e-05	812.6
Ciclev10026125m.g.v1.0_400+200_bp_promoter	203	389	TACTAACTT	M|:|:x|||	-4.81832	+	5.60301e-05	812.6
Ciclev10026130m.g.v1.0_400+200_bp_promoter	250	342	TACTAACTT	M|:|:x|||	-4.81832	-	5.60301e-05	812.6
Ciclev10026781m.g.v1.0_400+200_bp_promoter	68	524	TACTAACTT	M|:|:x|||	-4.81832	-	5.60301e-05	812.6
Ciclev10026985m.g.v1.0_400+200_bp_promoter	344	248	TACTAACTT	M|:|:x|||	-4.81832	-	5.60301e-05	812.6
Ciclev10027209m.g.v1.0_400+200_bp_promoter	576	16	TACTAACTT	M|:|:x|||	-4.81832	+	5.60301e-05	812.6
Ciclev10027223m.g.v1.0_400+200_bp_promoter	292	300	TACTAACTT	M|:|:x|||	-4.81832	+	5.60301e-05	812.6
Ciclev10027332m.g.v1.0_400+200_bp_promoter	547	45	TACTAACTT	M|:|:x|||	-4.81832	-	5.60301e-05	812.6
Ciclev10027416m.g.v1.0_400+200_bp_promoter	118	474	TACTAACTT	M|:|:x|||	-4.81832	+	5.60301e-05	812.6
Ciclev10028277m.g.v1.0_400+200_bp_promoter	138	454	TACTAACTT	M|:|:x|||	-4.81832	+	5.60301e-05	812.6
Ciclev10028881m.g.v1.0_400+200_bp_promoter	61	531	TACTAACTT	M|:|:x|||	-4.81832	-	5.60301e-05	812.6
Ciclev10028903m.g.v1.0_400+200_bp_promoter	171	421	TACTAACTT	M|:|:x|||	-4.81832	+	5.60301e-05	812.6
Ciclev10028974m.g.v1.0_400+200_bp_promoter	112	480	TACTAACTT	M|:|:x|||	-4.81832	-	5.60301e-05	812.6
Ciclev10028992m.g.v1.0_400+200_bp_promoter	16	576	TACTAACTT	M|:|:x|||	-4.81832	+	5.60301e-05	812.6
Ciclev10029093m.g.v1.0_400+200_bp_promoter	92	500	TACTAACTT	M|:|:x|||	-4.81832	-	5.60301e-05	812.6
Ciclev10029368m.g.v1.0_400+200_bp_promoter	469	123	TACTAACTT	M|:|:x|||	-4.81832	+	5.60301e-05	812.6
Ciclev10029548m.g.v1.0_400+200_bp_promoter	230	362	TACTAACTT	M|:|:x|||	-4.81832	+	5.60301e-05	812.6
Ciclev10029730m.g.v1.0_400+200_bp_promoter	81	511	TACTAACTT	M|:|:x|||	-4.81832	-	5.60301e-05	812.6
Ciclev10030217m.g.v1.0_400+200_bp_promoter	372	220	TACTAACTT	M|:|:x|||	-4.81832	+	5.60301e-05	812.6
Ciclev10030405m.g.v1.0_400+200_bp_promoter	266	326	TACTAACTT	M|:|:x|||	-4.81832	+	5.60301e-05	812.6
Ciclev10030430m.g.v1.0_400+200_bp_promoter	84	508	TACTAACTT	M|:|:x|||	-4.81832	-	5.60301e-05	812.6
Ciclev10004211m.g.v1.0_400+200_bp_promoter	222	370	TACTAACTT	M|:|:x|||	-4.81832	+	5.60301e-05	812.6
Ciclev10004246m.g.v1.0_400+200_bp_promoter	270	322	TACTAACTT	M|:|:x|||	-4.81832	-	5.60301e-05	812.6
Ciclev10004394m.g.v1.0_400+200_bp_promoter	186	406	TACTAACTT	M|:|:x|||	-4.81832	+	5.60301e-05	812.6
Ciclev10005353m.g.v1.0_400+200_bp_promoter	39	553	TACTAACTT	M|:|:x|||	-4.81832	-	5.60301e-05	812.6
Ciclev10005378m.g.v1.0_400+200_bp_promoter	339	253	TACTAACTT	M|:|:x|||	-4.81832	+	5.60301e-05	812.6
Ciclev10005809m.g.v1.0_400+200_bp_promoter	49	543	TACTAACTT	M|:|:x|||	-4.81832	+	5.60301e-05	812.6
Ciclev10005876m.g.v1.0_400+200_bp_promoter	63	529	TACTAACTT	M|:|:x|||	-4.81832	-	5.60301e-05	812.6
Ciclev10005971m.g.v1.0_400+200_bp_promoter	490	102	TACTAACTT	M|:|:x|||	-4.81832	-	5.60301e-05	812.6
Ciclev10006345m.g.v1.0_400+200_bp_promoter	415	177	TACTAACTT	M|:|:x|||	-4.81832	-	5.60301e-05	812.6
Ciclev10006361m.g.v1.0_400+200_bp_promoter	344	248	TACTAACTT	M|:|:x|||	-4.81832	-	5.60301e-05	812.6
Ciclev10006588m.g.v1.0_400+200_bp_promoter	173	419	TACTAACTT	M|:|:x|||	-4.81832	-	5.60301e-05	812.6
Ciclev10006810m.g.v1.0_400+200_bp_promoter	427	165	TACTAACTT	M|:|:x|||	-4.81832	-	5.60301e-05	812.6
Ciclev10007040m.g.v1.0_400+200_bp_promoter	175	417	TACTAACTT	M|:|:x|||	-4.81832	+	5.60301e-05	812.6
Ciclev10007214m.g.v1.0_400+200_bp_promoter	92	500	TACTAACTT	M|:|:x|||	-4.81832	+	5.60301e-05	812.6
Ciclev10007530m.g.v1.0_400+200_bp_promoter	422	170	TAATCCCTT	M|x|x||||	-4.83182	-	6.03395e-05	875.1
Ciclev10007600m.g.v1.0_400+200_bp_promoter	257	335	TAATCCCTT	M|x|x||||	-4.83182	-	6.03395e-05	875.1
Ciclev10008059m.g.v1.0_400+200_bp_promoter	506	86	TAATCCCTT	M|x|x||||	-4.83182	-	6.03395e-05	875.1
Ciclev10009466m.g.v1.0_400+200_bp_promoter	209	383	TAATCCCTT	M|x|x||||	-4.83182	+	6.03395e-05	875.1
Ciclev10009522m.g.v1.0_400+200_bp_promoter	247	345	TAATCCCTT	M|x|x||||	-4.83182	+	6.03395e-05	875.1
Ciclev10009733m.g.v1.0_400+200_bp_promoter	63	529	TAATCCCTT	M|x|x||||	-4.83182	+	6.03395e-05	875.1
Ciclev10010394m.g.v1.0_400+200_bp_promoter	86	506	TAATCCCTT	M|x|x||||	-4.83182	+	6.03395e-05	875.1
Ciclev10010428m.g.v1.0_400+200_bp_promoter	312	280	TAATCCCTT	M|x|x||||	-4.83182	-	6.03395e-05	875.1
Ciclev10013933m.g.v1.0_400+200_bp_promoter	482	110	TAATCCCTT	M|x|x||||	-4.83182	+	6.03395e-05	875.1
Ciclev10014169m.g.v1.0_400+200_bp_promoter	462	130	TAATCCCTT	M|x|x||||	-4.83182	-	6.03395e-05	875.1
Ciclev10014464m.g.v1.0_400+200_bp_promoter	199	393	TAATCCCTT	M|x|x||||	-4.83182	+	6.03395e-05	875.1
Ciclev10014700m.g.v1.0_400+200_bp_promoter	233	359	TAATCCCTT	M|x|x||||	-4.83182	+	6.03395e-05	875.1
Ciclev10014856m.g.v1.0_400+200_bp_promoter	551	41	TAATCCCTT	M|x|x||||	-4.83182	+	6.03395e-05	875.1
Ciclev10015019m.g.v1.0_400+200_bp_promoter	455	137	TAATCCCTT	M|x|x||||	-4.83182	+	6.03395e-05	875.1
Ciclev10015037m.g.v1.0_400+200_bp_promoter	20	572	TAATCCCTT	M|x|x||||	-4.83182	+	6.03395e-05	875.1
Ciclev10015040m.g.v1.0_400+200_bp_promoter	210	382	TAATCCCTT	M|x|x||||	-4.83182	-	6.03395e-05	875.1
Ciclev10015056m.g.v1.0_400+200_bp_promoter	455	137	TAATCCCTT	M|x|x||||	-4.83182	+	6.03395e-05	875.1
Ciclev10015064m.g.v1.0_400+200_bp_promoter	239	353	TAATCCCTT	M|x|x||||	-4.83182	-	6.03395e-05	875.1
Ciclev10015214m.g.v1.0_400+200_bp_promoter	391	201	TAATCCCTT	M|x|x||||	-4.83182	+	6.03395e-05	875.1
Ciclev10015469m.g.v1.0_400+200_bp_promoter	15	577	TAATCCCTT	M|x|x||||	-4.83182	+	6.03395e-05	875.1
Ciclev10015577m.g.v1.0_400+200_bp_promoter	32	560	TAATCCCTT	M|x|x||||	-4.83182	-	6.03395e-05	875.1
Ciclev10016454m.g.v1.0_400+200_bp_promoter	59	533	TAATCCCTT	M|x|x||||	-4.83182	-	6.03395e-05	875.1
Ciclev10016664m.g.v1.0_400+200_bp_promoter	261	331	TAATCCCTT	M|x|x||||	-4.83182	+	6.03395e-05	875.1
Ciclev10016810m.g.v1.0_400+200_bp_promoter	553	39	TAATCCCTT	M|x|x||||	-4.83182	+	6.03395e-05	875.1
Ciclev10017251m.g.v1.0_400+200_bp_promoter	486	106	TAATCCCTT	M|x|x||||	-4.83182	+	6.03395e-05	875.1
Ciclev10017340m.g.v1.0_400+200_bp_promoter	383	209	TAATCCCTT	M|x|x||||	-4.83182	+	6.03395e-05	875.1
Ciclev10017372m.g.v1.0_400+200_bp_promoter	577	15	TAATCCCTT	M|x|x||||	-4.83182	-	6.03395e-05	875.1
Ciclev10017422m.g.v1.0_400+200_bp_promoter	568	24	TAATCCCTT	M|x|x||||	-4.83182	+	6.03395e-05	875.1
Ciclev10017522m.g.v1.0_400+200_bp_promoter	444	148	TAATCCCTT	M|x|x||||	-4.83182	+	6.03395e-05	875.1
Ciclev10017853m.g.v1.0_400+200_bp_promoter	44	548	TAATCCCTT	M|x|x||||	-4.83182	+	6.03395e-05	875.1
Ciclev10017875m.g.v1.0_400+200_bp_promoter	343	249	TAATCCCTT	M|x|x||||	-4.83182	-	6.03395e-05	875.1
Ciclev10017937m.g.v1.0_400+200_bp_promoter	455	137	TAATCCCTT	M|x|x||||	-4.83182	+	6.03395e-05	875.1
Ciclev10017945m.g.v1.0_400+200_bp_promoter	455	137	TAATCCCTT	M|x|x||||	-4.83182	+	6.03395e-05	875.1
Ciclev10018250m.g.v1.0_400+200_bp_promoter	50	542	TAATCCCTT	M|x|x||||	-4.83182	+	6.03395e-05	875.1
Ciclev10018590m.g.v1.0_400+200_bp_promoter	59	533	TAATCCCTT	M|x|x||||	-4.83182	+	6.03395e-05	875.1
Ciclev10018709m.g.v1.0_400+200_bp_promoter	169	423	TAATCCCTT	M|x|x||||	-4.83182	-	6.03395e-05	875.1
Ciclev10018975m.g.v1.0_400+200_bp_promoter	223	369	TAATCCCTT	M|x|x||||	-4.83182	-	6.03395e-05	875.1
Ciclev10020502m.g.v1.0_400+200_bp_promoter	34	558	TAATCCCTT	M|x|x||||	-4.83182	+	6.03395e-05	875.1
Ciclev10020781m.g.v1.0_400+200_bp_promoter	298	294	TAATCCCTT	M|x|x||||	-4.83182	+	6.03395e-05	875.1
Ciclev10021108m.g.v1.0_400+200_bp_promoter	264	328	TAATCCCTT	M|x|x||||	-4.83182	+	6.03395e-05	875.1
Ciclev10021244m.g.v1.0_400+200_bp_promoter	246	346	TAATCCCTT	M|x|x||||	-4.83182	+	6.03395e-05	875.1
Ciclev10022698m.g.v1.0_400+200_bp_promoter	301	291	TAATCCCTT	M|x|x||||	-4.83182	+	6.03395e-05	875.1
Ciclev10022769m.g.v1.0_400+200_bp_promoter	216	376	TAATCCCTT	M|x|x||||	-4.83182	-	6.03395e-05	875.1
Ciclev10023290m.g.v1.0_400+200_bp_promoter	306	286	TAATCCCTT	M|x|x||||	-4.83182	-	6.03395e-05	875.1
Ciclev10023739m.g.v1.0_400+200_bp_promoter	351	241	TAATCCCTT	M|x|x||||	-4.83182	+	6.03395e-05	875.1
Ciclev10023788m.g.v1.0_400+200_bp_promoter	354	238	TAATCCCTT	M|x|x||||	-4.83182	+	6.03395e-05	875.1
Ciclev10023885m.g.v1.0_400+200_bp_promoter	36	556	TAATCCCTT	M|x|x||||	-4.83182	-	6.03395e-05	875.1
Ciclev10023964m.g.v1.0_400+200_bp_promoter	339	253	TAATCCCTT	M|x|x||||	-4.83182	+	6.03395e-05	875.1
Ciclev10024028m.g.v1.0_400+200_bp_promoter	278	314	TAATCCCTT	M|x|x||||	-4.83182	-	6.03395e-05	875.1
Ciclev10024343m.g.v1.0_400+200_bp_promoter	335	257	TAATCCCTT	M|x|x||||	-4.83182	+	6.03395e-05	875.1
Ciclev10024547m.g.v1.0_400+200_bp_promoter	40	552	TAATCCCTT	M|x|x||||	-4.83182	-	6.03395e-05	875.1
Ciclev10024556m.g.v1.0_400+200_bp_promoter	583	9	TAATCCCTT	M|x|x||||	-4.83182	+	6.03395e-05	875.1
Ciclev10030746m.g.v1.0_400+200_bp_promoter	53	539	TAATCCCTT	M|x|x||||	-4.83182	-	6.03395e-05	875.1
Ciclev10030919m.g.v1.0_400+200_bp_promoter	21	571	TAATCCCTT	M|x|x||||	-4.83182	+	6.03395e-05	875.1
Ciclev10031369m.g.v1.0_400+200_bp_promoter	277	315	TAATCCCTT	M|x|x||||	-4.83182	-	6.03395e-05	875.1
Ciclev10031605m.g.v1.0_400+200_bp_promoter	196	396	TAATCCCTT	M|x|x||||	-4.83182	+	6.03395e-05	875.1
Ciclev10032370m.g.v1.0_400+200_bp_promoter	348	244	TAATCCCTT	M|x|x||||	-4.83182	+	6.03395e-05	875.1
Ciclev10032989m.g.v1.0_400+200_bp_promoter	563	29	TAATCCCTT	M|x|x||||	-4.83182	+	6.03395e-05	875.1
Ciclev10033292m.g.v1.0_400+200_bp_promoter	221	371	TAATCCCTT	M|x|x||||	-4.83182	+	6.03395e-05	875.1
Ciclev10033302m.g.v1.0_400+200_bp_promoter	323	269	TAATCCCTT	M|x|x||||	-4.83182	+	6.03395e-05	875.1
Ciclev10033439m.g.v1.0_400+200_bp_promoter	35	557	TAATCCCTT	M|x|x||||	-4.83182	-	6.03395e-05	875.1
Ciclev10033623m.g.v1.0_400+200_bp_promoter	24	568	TAATCCCTT	M|x|x||||	-4.83182	+	6.03395e-05	875.1
Ciclev10001638m.g.v1.0_400+200_bp_promoter	517	75	TAATCCCTT	M|x|x||||	-4.83182	-	6.03395e-05	875.1
Ciclev10002003m.g.v1.0_400+200_bp_promoter	453	139	TAATCCCTT	M|x|x||||	-4.83182	-	6.03395e-05	875.1
Ciclev10002397m.g.v1.0_400+200_bp_promoter	141	451	TAATCCCTT	M|x|x||||	-4.83182	+	6.03395e-05	875.1
Ciclev10002432m.g.v1.0_400+200_bp_promoter	172	420	TAATCCCTT	M|x|x||||	-4.83182	+	6.03395e-05	875.1
Ciclev10002498m.g.v1.0_400+200_bp_promoter	115	477	TAATCCCTT	M|x|x||||	-4.83182	+	6.03395e-05	875.1
Ciclev10002625m.g.v1.0_400+200_bp_promoter	89	503	TAATCCCTT	M|x|x||||	-4.83182	-	6.03395e-05	875.1
Ciclev10002831m.g.v1.0_400+200_bp_promoter	429	163	TAATCCCTT	M|x|x||||	-4.83182	+	6.03395e-05	875.1
Ciclev10002965m.g.v1.0_400+200_bp_promoter	266	326	TAATCCCTT	M|x|x||||	-4.83182	+	6.03395e-05	875.1
Ciclev10003558m.g.v1.0_400+200_bp_promoter	4	588	TAATCCCTT	M|x|x||||	-4.83182	+	6.03395e-05	875.1
Ciclev10003674m.g.v1.0_400+200_bp_promoter	375	217	TAATCCCTT	M|x|x||||	-4.83182	+	6.03395e-05	875.1
Ciclev10003678m.g.v1.0_400+200_bp_promoter	287	305	TAATCCCTT	M|x|x||||	-4.83182	+	6.03395e-05	875.1
Ciclev10011265m.g.v1.0_400+200_bp_promoter	477	115	TAATCCCTT	M|x|x||||	-4.83182	-	6.03395e-05	875.1
Ciclev10011406m.g.v1.0_400+200_bp_promoter	69	523	TAATCCCTT	M|x|x||||	-4.83182	-	6.03395e-05	875.1
Ciclev10011475m.g.v1.0_400+200_bp_promoter	152	440	TAATCCCTT	M|x|x||||	-4.83182	-	6.03395e-05	875.1
Ciclev10011480m.g.v1.0_400+200_bp_promoter	539	53	TAATCCCTT	M|x|x||||	-4.83182	+	6.03395e-05	875.1
Ciclev10011482m.g.v1.0_400+200_bp_promoter	203	389	TAATCCCTT	M|x|x||||	-4.83182	-	6.03395e-05	875.1
Ciclev10011596m.g.v1.0_400+200_bp_promoter	265	327	TAATCCCTT	M|x|x||||	-4.83182	+	6.03395e-05	875.1
Ciclev10011790m.g.v1.0_400+200_bp_promoter	279	313	TAATCCCTT	M|x|x||||	-4.83182	-	6.03395e-05	875.1
Ciclev10012616m.g.v1.0_400+200_bp_promoter	141	451	TAATCCCTT	M|x|x||||	-4.83182	-	6.03395e-05	875.1
Ciclev10013118m.g.v1.0_400+200_bp_promoter	424	168	TAATCCCTT	M|x|x||||	-4.83182	-	6.03395e-05	875.1
Ciclev10013335m.g.v1.0_400+200_bp_promoter	168	424	TAATCCCTT	M|x|x||||	-4.83182	+	6.03395e-05	875.1
Ciclev10013502m.g.v1.0_400+200_bp_promoter	344	248	TAATCCCTT	M|x|x||||	-4.83182	+	6.03395e-05	875.1
Ciclev10024857m.g.v1.0_400+200_bp_promoter	12	580	TAATCCCTT	M|x|x||||	-4.83182	-	6.03395e-05	875.1
Ciclev10025412m.g.v1.0_400+200_bp_promoter	7	585	TAATCCCTT	M|x|x||||	-4.83182	-	6.03395e-05	875.1
Ciclev10025828m.g.v1.0_400+200_bp_promoter	5	587	TAATCCCTT	M|x|x||||	-4.83182	-	6.03395e-05	875.1
Ciclev10025967m.g.v1.0_400+200_bp_promoter	148	444	TAATCCCTT	M|x|x||||	-4.83182	-	6.03395e-05	875.1
Ciclev10026034m.g.v1.0_400+200_bp_promoter	429	163	TAATCCCTT	M|x|x||||	-4.83182	+	6.03395e-05	875.1
Ciclev10026193m.g.v1.0_400+200_bp_promoter	507	85	TAATCCCTT	M|x|x||||	-4.83182	+	6.03395e-05	875.1
Ciclev10026431m.g.v1.0_400+200_bp_promoter	31	561	TAATCCCTT	M|x|x||||	-4.83182	+	6.03395e-05	875.1
Ciclev10026432m.g.v1.0_400+200_bp_promoter	401	191	TAATCCCTT	M|x|x||||	-4.83182	-	6.03395e-05	875.1
Ciclev10026816m.g.v1.0_400+200_bp_promoter	537	55	TAATCCCTT	M|x|x||||	-4.83182	+	6.03395e-05	875.1
Ciclev10026876m.g.v1.0_400+200_bp_promoter	541	51	TAATCCCTT	M|x|x||||	-4.83182	+	6.03395e-05	875.1
Ciclev10026954m.g.v1.0_400+200_bp_promoter	35	557	TAATCCCTT	M|x|x||||	-4.83182	-	6.03395e-05	875.1
Ciclev10027052m.g.v1.0_400+200_bp_promoter	384	208	TAATCCCTT	M|x|x||||	-4.83182	+	6.03395e-05	875.1
Ciclev10027109m.g.v1.0_400+200_bp_promoter	452	140	TAATCCCTT	M|x|x||||	-4.83182	+	6.03395e-05	875.1
Ciclev10027176m.g.v1.0_400+200_bp_promoter	557	35	TAATCCCTT	M|x|x||||	-4.83182	-	6.03395e-05	875.1
Ciclev10027265m.g.v1.0_400+200_bp_promoter	355	237	TAATCCCTT	M|x|x||||	-4.83182	+	6.03395e-05	875.1
Ciclev10027670m.g.v1.0_400+200_bp_promoter	276	316	TAATCCCTT	M|x|x||||	-4.83182	+	6.03395e-05	875.1
Ciclev10027745m.g.v1.0_400+200_bp_promoter	483	109	TAATCCCTT	M|x|x||||	-4.83182	+	6.03395e-05	875.1
Ciclev10027962m.g.v1.0_400+200_bp_promoter	482	110	TAATCCCTT	M|x|x||||	-4.83182	+	6.03395e-05	875.1
Ciclev10028323m.g.v1.0_400+200_bp_promoter	178	414	TAATCCCTT	M|x|x||||	-4.83182	-	6.03395e-05	875.1
Ciclev10028492m.g.v1.0_400+200_bp_promoter	409	183	TAATCCCTT	M|x|x||||	-4.83182	+	6.03395e-05	875.1
Ciclev10028751m.g.v1.0_400+200_bp_promoter	288	304	TAATCCCTT	M|x|x||||	-4.83182	-	6.03395e-05	875.1
Ciclev10028906m.g.v1.0_400+200_bp_promoter	492	100	TAATCCCTT	M|x|x||||	-4.83182	-	6.03395e-05	875.1
Ciclev10028991m.g.v1.0_400+200_bp_promoter	115	477	TAATCCCTT	M|x|x||||	-4.83182	-	6.03395e-05	875.1
Ciclev10029729m.g.v1.0_400+200_bp_promoter	408	184	TAATCCCTT	M|x|x||||	-4.83182	-	6.03395e-05	875.1
Ciclev10029836m.g.v1.0_400+200_bp_promoter	235	357	TAATCCCTT	M|x|x||||	-4.83182	+	6.03395e-05	875.1
Ciclev10029839m.g.v1.0_400+200_bp_promoter	46	546	TAATCCCTT	M|x|x||||	-4.83182	+	6.03395e-05	875.1
Ciclev10030148m.g.v1.0_400+200_bp_promoter	57	535	TAATCCCTT	M|x|x||||	-4.83182	-	6.03395e-05	875.1
Ciclev10030195m.g.v1.0_400+200_bp_promoter	46	546	TAATCCCTT	M|x|x||||	-4.83182	+	6.03395e-05	875.1
Ciclev10030263m.g.v1.0_400+200_bp_promoter	206	386	TAATCCCTT	M|x|x||||	-4.83182	-	6.03395e-05	875.1
Ciclev10030291m.g.v1.0_400+200_bp_promoter	131	461	TAATCCCTT	M|x|x||||	-4.83182	-	6.03395e-05	875.1
Ciclev10030301m.g.v1.0_400+200_bp_promoter	553	39	TAATCCCTT	M|x|x||||	-4.83182	+	6.03395e-05	875.1
Ciclev10030356m.g.v1.0_400+200_bp_promoter	494	98	TAATCCCTT	M|x|x||||	-4.83182	-	6.03395e-05	875.1
Ciclev10030380m.g.v1.0_400+200_bp_promoter	81	511	TAATCCCTT	M|x|x||||	-4.83182	-	6.03395e-05	875.1
Ciclev10004207m.g.v1.0_400+200_bp_promoter	219	373	TAATCCCTT	M|x|x||||	-4.83182	-	6.03395e-05	875.1
Ciclev10004506m.g.v1.0_400+200_bp_promoter	293	299	TAATCCCTT	M|x|x||||	-4.83182	+	6.03395e-05	875.1
Ciclev10004724m.g.v1.0_400+200_bp_promoter	75	517	TAATCCCTT	M|x|x||||	-4.83182	-	6.03395e-05	875.1
Ciclev10004733m.g.v1.0_400+200_bp_promoter	27	565	TAATCCCTT	M|x|x||||	-4.83182	-	6.03395e-05	875.1
Ciclev10004933m.g.v1.0_400+200_bp_promoter	492	100	TAATCCCTT	M|x|x||||	-4.83182	+	6.03395e-05	875.1
Ciclev10005100m.g.v1.0_400+200_bp_promoter	395	197	TAATCCCTT	M|x|x||||	-4.83182	+	6.03395e-05	875.1
Ciclev10005859m.g.v1.0_400+200_bp_promoter	20	572	TAATCCCTT	M|x|x||||	-4.83182	+	6.03395e-05	875.1
Ciclev10005980m.g.v1.0_400+200_bp_promoter	191	401	TAATCCCTT	M|x|x||||	-4.83182	-	6.03395e-05	875.1
Ciclev10006032m.g.v1.0_400+200_bp_promoter	238	354	TAATCCCTT	M|x|x||||	-4.83182	-	6.03395e-05	875.1
Ciclev10006187m.g.v1.0_400+200_bp_promoter	489	103	TAATCCCTT	M|x|x||||	-4.83182	+	6.03395e-05	875.1
Ciclev10006622m.g.v1.0_400+200_bp_promoter	268	324	TAATCCCTT	M|x|x||||	-4.83182	+	6.03395e-05	875.1
Ciclev10006748m.g.v1.0_400+200_bp_promoter	7	585	TAATCCCTT	M|x|x||||	-4.83182	-	6.03395e-05	875.1
Ciclev10006860m.g.v1.0_400+200_bp_promoter	82	510	TAATCCCTT	M|x|x||||	-4.83182	+	6.03395e-05	875.1
Ciclev10006875m.g.v1.0_400+200_bp_promoter	112	480	TAATCCCTT	M|x|x||||	-4.83182	-	6.03395e-05	875.1
Ciclev10006906m.g.v1.0_400+200_bp_promoter	111	481	TAATCCCTT	M|x|x||||	-4.83182	-	6.03395e-05	875.1
Ciclev10007083m.g.v1.0_400+200_bp_promoter	18	574	TAATCCCTT	M|x|x||||	-4.83182	+	6.03395e-05	875.1
Ciclev10007119m.g.v1.0_400+200_bp_promoter	200	392	TAATCCCTT	M|x|x||||	-4.83182	+	6.03395e-05	875.1
Ciclev10007301m.g.v1.0_400+200_bp_promoter	47	545	TATTTCCTT	M|:|x||||	-5.03447	-	6.94343e-05	1007
Ciclev10007321m.g.v1.0_400+200_bp_promoter	570	22	TATTTCCTT	M|:|x||||	-5.03447	-	6.94343e-05	1007
Ciclev10007495m.g.v1.0_400+200_bp_promoter	568	24	TATTTCCTT	M|:|x||||	-5.03447	+	6.94343e-05	1007
Ciclev10007563m.g.v1.0_400+200_bp_promoter	366	226	TATTTCCTT	M|:|x||||	-5.03447	-	6.94343e-05	1007
Ciclev10007793m.g.v1.0_400+200_bp_promoter	368	224	TATTTCCTT	M|:|x||||	-5.03447	-	6.94343e-05	1007
Ciclev10007802m.g.v1.0_400+200_bp_promoter	541	51	TATTTCCTT	M|:|x||||	-5.03447	+	6.94343e-05	1007
Ciclev10007805m.g.v1.0_400+200_bp_promoter	163	429	TATTTCCTT	M|:|x||||	-5.03447	-	6.94343e-05	1007
Ciclev10007965m.g.v1.0_400+200_bp_promoter	70	522	TATTTCCTT	M|:|x||||	-5.03447	+	6.94343e-05	1007
Ciclev10008086m.g.v1.0_400+200_bp_promoter	448	144	TATTTCCTT	M|:|x||||	-5.03447	-	6.94343e-05	1007
Ciclev10008167m.g.v1.0_400+200_bp_promoter	66	526	TATTTCCTT	M|:|x||||	-5.03447	+	6.94343e-05	1007
Ciclev10008259m.g.v1.0_400+200_bp_promoter	553	39	TATTTCCTT	M|:|x||||	-5.03447	+	6.94343e-05	1007
Ciclev10008396m.g.v1.0_400+200_bp_promoter	440	152	TATTTCCTT	M|:|x||||	-5.03447	+	6.94343e-05	1007
Ciclev10008437m.g.v1.0_400+200_bp_promoter	471	121	TATTTCCTT	M|:|x||||	-5.03447	+	6.94343e-05	1007
Ciclev10008524m.g.v1.0_400+200_bp_promoter	80	512	TATTTCCTT	M|:|x||||	-5.03447	-	6.94343e-05	1007
Ciclev10008677m.g.v1.0_400+200_bp_promoter	156	436	TATTTCCTT	M|:|x||||	-5.03447	-	6.94343e-05	1007
Ciclev10009049m.g.v1.0_400+200_bp_promoter	32	560	TATTTCCTT	M|:|x||||	-5.03447	+	6.94343e-05	1007
Ciclev10009052m.g.v1.0_400+200_bp_promoter	150	442	TATTTCCTT	M|:|x||||	-5.03447	-	6.94343e-05	1007
Ciclev10009076m.g.v1.0_400+200_bp_promoter	437	155	TATTTCCTT	M|:|x||||	-5.03447	+	6.94343e-05	1007
Ciclev10009099m.g.v1.0_400+200_bp_promoter	440	152	TATTTCCTT	M|:|x||||	-5.03447	-	6.94343e-05	1007
Ciclev10009188m.g.v1.0_400+200_bp_promoter	142	450	TATTTCCTT	M|:|x||||	-5.03447	-	6.94343e-05	1007
Ciclev10009355m.g.v1.0_400+200_bp_promoter	521	71	TATTTCCTT	M|:|x||||	-5.03447	+	6.94343e-05	1007
Ciclev10009521m.g.v1.0_400+200_bp_promoter	305	287	TATTTCCTT	M|:|x||||	-5.03447	+	6.94343e-05	1007
Ciclev10009604m.g.v1.0_400+200_bp_promoter	246	346	TATTTCCTT	M|:|x||||	-5.03447	-	6.94343e-05	1007
Ciclev10009663m.g.v1.0_400+200_bp_promoter	519	73	TATTTCCTT	M|:|x||||	-5.03447	+	6.94343e-05	1007
Ciclev10009739m.g.v1.0_400+200_bp_promoter	543	49	TATTTCCTT	M|:|x||||	-5.03447	+	6.94343e-05	1007
Ciclev10009827m.g.v1.0_400+200_bp_promoter	485	107	TATTTCCTT	M|:|x||||	-5.03447	-	6.94343e-05	1007
Ciclev10009913m.g.v1.0_400+200_bp_promoter	307	285	TATTTCCTT	M|:|x||||	-5.03447	-	6.94343e-05	1007
Ciclev10009962m.g.v1.0_400+200_bp_promoter	131	461	TATTTCCTT	M|:|x||||	-5.03447	-	6.94343e-05	1007
Ciclev10010069m.g.v1.0_400+200_bp_promoter	185	407	TATTTCCTT	M|:|x||||	-5.03447	+	6.94343e-05	1007
Ciclev10010135m.g.v1.0_400+200_bp_promoter	122	470	TATTTCCTT	M|:|x||||	-5.03447	-	6.94343e-05	1007
Ciclev10010142m.g.v1.0_400+200_bp_promoter	205	387	TATTTCCTT	M|:|x||||	-5.03447	+	6.94343e-05	1007
Ciclev10010157m.g.v1.0_400+200_bp_promoter	479	113	TATTTCCTT	M|:|x||||	-5.03447	-	6.94343e-05	1007
Ciclev10010357m.g.v1.0_400+200_bp_promoter	120	472	TATTTCCTT	M|:|x||||	-5.03447	-	6.94343e-05	1007
Ciclev10010426m.g.v1.0_400+200_bp_promoter	239	353	TATTTCCTT	M|:|x||||	-5.03447	+	6.94343e-05	1007
Ciclev10010475m.g.v1.0_400+200_bp_promoter	365	227	TATTTCCTT	M|:|x||||	-5.03447	+	6.94343e-05	1007
Ciclev10010493m.g.v1.0_400+200_bp_promoter	403	189	TATTTCCTT	M|:|x||||	-5.03447	-	6.94343e-05	1007
Ciclev10010495m.g.v1.0_400+200_bp_promoter	304	288	TATTTCCTT	M|:|x||||	-5.03447	+	6.94343e-05	1007
Ciclev10010633m.g.v1.0_400+200_bp_promoter	517	75	TATTTCCTT	M|:|x||||	-5.03447	-	6.94343e-05	1007
Ciclev10010651m.g.v1.0_400+200_bp_promoter	344	248	TATTTCCTT	M|:|x||||	-5.03447	+	6.94343e-05	1007
Ciclev10010676m.g.v1.0_400+200_bp_promoter	117	475	TATTTCCTT	M|:|x||||	-5.03447	-	6.94343e-05	1007
Ciclev10010751m.g.v1.0_400+200_bp_promoter	438	154	TATTTCCTT	M|:|x||||	-5.03447	+	6.94343e-05	1007
Ciclev10010773m.g.v1.0_400+200_bp_promoter	45	547	TATTTCCTT	M|:|x||||	-5.03447	-	6.94343e-05	1007
Ciclev10010853m.g.v1.0_400+200_bp_promoter	519	73	TATTTCCTT	M|:|x||||	-5.03447	+	6.94343e-05	1007
Ciclev10013944m.g.v1.0_400+200_bp_promoter	81	511	TATTTCCTT	M|:|x||||	-5.03447	+	6.94343e-05	1007
Ciclev10014389m.g.v1.0_400+200_bp_promoter	541	51	TATTTCCTT	M|:|x||||	-5.03447	-	6.94343e-05	1007
Ciclev10014393m.g.v1.0_400+200_bp_promoter	190	402	TATTTCCTT	M|:|x||||	-5.03447	-	6.94343e-05	1007
Ciclev10014424m.g.v1.0_400+200_bp_promoter	61	531	TATTTCCTT	M|:|x||||	-5.03447	+	6.94343e-05	1007
Ciclev10014463m.g.v1.0_400+200_bp_promoter	371	221	TATTTCCTT	M|:|x||||	-5.03447	+	6.94343e-05	1007
Ciclev10014467m.g.v1.0_400+200_bp_promoter	273	319	TATTTCCTT	M|:|x||||	-5.03447	-	6.94343e-05	1007
Ciclev10014653m.g.v1.0_400+200_bp_promoter	255	337	TATTTCCTT	M|:|x||||	-5.03447	+	6.94343e-05	1007
Ciclev10014716m.g.v1.0_400+200_bp_promoter	375	217	TATTTCCTT	M|:|x||||	-5.03447	+	6.94343e-05	1007
Ciclev10014735m.g.v1.0_400+200_bp_promoter	259	333	TATTTCCTT	M|:|x||||	-5.03447	-	6.94343e-05	1007
Ciclev10014879m.g.v1.0_400+200_bp_promoter	78	514	TATTTCCTT	M|:|x||||	-5.03447	+	6.94343e-05	1007
Ciclev10014884m.g.v1.0_400+200_bp_promoter	43	549	TATTTCCTT	M|:|x||||	-5.03447	+	6.94343e-05	1007
Ciclev10014891m.g.v1.0_400+200_bp_promoter	352	240	TATTTCCTT	M|:|x||||	-5.03447	-	6.94343e-05	1007
Ciclev10014898m.g.v1.0_400+200_bp_promoter	575	17	TATTTCCTT	M|:|x||||	-5.03447	+	6.94343e-05	1007
Ciclev10014913m.g.v1.0_400+200_bp_promoter	73	519	TATTTCCTT	M|:|x||||	-5.03447	+	6.94343e-05	1007
Ciclev10014930m.g.v1.0_400+200_bp_promoter	447	145	TATTTCCTT	M|:|x||||	-5.03447	+	6.94343e-05	1007
Ciclev10014965m.g.v1.0_400+200_bp_promoter	515	77	TATTTCCTT	M|:|x||||	-5.03447	-	6.94343e-05	1007
Ciclev10015032m.g.v1.0_400+200_bp_promoter	260	332	TATTTCCTT	M|:|x||||	-5.03447	-	6.94343e-05	1007
Ciclev10015076m.g.v1.0_400+200_bp_promoter	154	438	TATTTCCTT	M|:|x||||	-5.03447	+	6.94343e-05	1007
Ciclev10015083m.g.v1.0_400+200_bp_promoter	460	132	TATTTCCTT	M|:|x||||	-5.03447	-	6.94343e-05	1007
Ciclev10015089m.g.v1.0_400+200_bp_promoter	7	585	TATTTCCTT	M|:|x||||	-5.03447	+	6.94343e-05	1007
Ciclev10015144m.g.v1.0_400+200_bp_promoter	544	48	TATTTCCTT	M|:|x||||	-5.03447	+	6.94343e-05	1007
Ciclev10015289m.g.v1.0_400+200_bp_promoter	235	357	TATTTCCTT	M|:|x||||	-5.03447	+	6.94343e-05	1007
Ciclev10015416m.g.v1.0_400+200_bp_promoter	559	33	TATTTCCTT	M|:|x||||	-5.03447	+	6.94343e-05	1007
Ciclev10015490m.g.v1.0_400+200_bp_promoter	297	295	TATTTCCTT	M|:|x||||	-5.03447	-	6.94343e-05	1007
Ciclev10015499m.g.v1.0_400+200_bp_promoter	302	290	TATTTCCTT	M|:|x||||	-5.03447	-	6.94343e-05	1007
Ciclev10015524m.g.v1.0_400+200_bp_promoter	273	319	TATTTCCTT	M|:|x||||	-5.03447	-	6.94343e-05	1007
Ciclev10015539m.g.v1.0_400+200_bp_promoter	367	225	TATTTCCTT	M|:|x||||	-5.03447	+	6.94343e-05	1007
Ciclev10015603m.g.v1.0_400+200_bp_promoter	284	308	TATTTCCTT	M|:|x||||	-5.03447	+	6.94343e-05	1007
Ciclev10015603m.g.v1.0_400+200_bp_promoter	312	280	TATTTCCTT	M|:|x||||	-5.03447	+	6.94343e-05	1007
Ciclev10015670m.g.v1.0_400+200_bp_promoter	314	278	TATTTCCTT	M|:|x||||	-5.03447	+	6.94343e-05	1007
Ciclev10015813m.g.v1.0_400+200_bp_promoter	379	213	TATTTCCTT	M|:|x||||	-5.03447	-	6.94343e-05	1007
Ciclev10015864m.g.v1.0_400+200_bp_promoter	49	543	TATTTCCTT	M|:|x||||	-5.03447	-	6.94343e-05	1007
Ciclev10015876m.g.v1.0_400+200_bp_promoter	40	552	TATTTCCTT	M|:|x||||	-5.03447	-	6.94343e-05	1007
Ciclev10015912m.g.v1.0_400+200_bp_promoter	363	229	TATTTCCTT	M|:|x||||	-5.03447	+	6.94343e-05	1007
Ciclev10015986m.g.v1.0_400+200_bp_promoter	196	396	TATTTCCTT	M|:|x||||	-5.03447	-	6.94343e-05	1007
Ciclev10016087m.g.v1.0_400+200_bp_promoter	380	212	TATTTCCTT	M|:|x||||	-5.03447	+	6.94343e-05	1007
Ciclev10016159m.g.v1.0_400+200_bp_promoter	26	566	TATTTCCTT	M|:|x||||	-5.03447	-	6.94343e-05	1007
Ciclev10016178m.g.v1.0_400+200_bp_promoter	67	525	TATTTCCTT	M|:|x||||	-5.03447	-	6.94343e-05	1007
Ciclev10016252m.g.v1.0_400+200_bp_promoter	237	355	TATTTCCTT	M|:|x||||	-5.03447	-	6.94343e-05	1007
Ciclev10016279m.g.v1.0_400+200_bp_promoter	492	100	TATTTCCTT	M|:|x||||	-5.03447	-	6.94343e-05	1007
Ciclev10016300m.g.v1.0_400+200_bp_promoter	575	17	TATTTCCTT	M|:|x||||	-5.03447	-	6.94343e-05	1007
Ciclev10016381m.g.v1.0_400+200_bp_promoter	100	492	TATTTCCTT	M|:|x||||	-5.03447	-	6.94343e-05	1007
Ciclev10016395m.g.v1.0_400+200_bp_promoter	232	360	TATTTCCTT	M|:|x||||	-5.03447	+	6.94343e-05	1007
Ciclev10016575m.g.v1.0_400+200_bp_promoter	54	538	TATTTCCTT	M|:|x||||	-5.03447	-	6.94343e-05	1007
Ciclev10016575m.g.v1.0_400+200_bp_promoter	443	149	TATTTCCTT	M|:|x||||	-5.03447	-	6.94343e-05	1007
Ciclev10017045m.g.v1.0_400+200_bp_promoter	403	189	TATTTCCTT	M|:|x||||	-5.03447	-	6.94343e-05	1007
Ciclev10017268m.g.v1.0_400+200_bp_promoter	552	40	TATTTCCTT	M|:|x||||	-5.03447	+	6.94343e-05	1007
Ciclev10017273m.g.v1.0_400+200_bp_promoter	3	589	TATTTCCTT	M|:|x||||	-5.03447	+	6.94343e-05	1007
Ciclev10017428m.g.v1.0_400+200_bp_promoter	381	211	TATTTCCTT	M|:|x||||	-5.03447	+	6.94343e-05	1007
Ciclev10017462m.g.v1.0_400+200_bp_promoter	162	430	TATTTCCTT	M|:|x||||	-5.03447	+	6.94343e-05	1007
Ciclev10017496m.g.v1.0_400+200_bp_promoter	256	336	TATTTCCTT	M|:|x||||	-5.03447	-	6.94343e-05	1007
Ciclev10017496m.g.v1.0_400+200_bp_promoter	275	317	TATTTCCTT	M|:|x||||	-5.03447	-	6.94343e-05	1007
Ciclev10017501m.g.v1.0_400+200_bp_promoter	295	297	TATTTCCTT	M|:|x||||	-5.03447	-	6.94343e-05	1007
Ciclev10017523m.g.v1.0_400+200_bp_promoter	404	188	TATTTCCTT	M|:|x||||	-5.03447	-	6.94343e-05	1007
Ciclev10017639m.g.v1.0_400+200_bp_promoter	541	51	TATTTCCTT	M|:|x||||	-5.03447	-	6.94343e-05	1007
Ciclev10017651m.g.v1.0_400+200_bp_promoter	257	335	TATTTCCTT	M|:|x||||	-5.03447	+	6.94343e-05	1007
Ciclev10017659m.g.v1.0_400+200_bp_promoter	73	519	TATTTCCTT	M|:|x||||	-5.03447	+	6.94343e-05	1007
Ciclev10017661m.g.v1.0_400+200_bp_promoter	90	502	TATTTCCTT	M|:|x||||	-5.03447	+	6.94343e-05	1007
Ciclev10017663m.g.v1.0_400+200_bp_promoter	435	157	TATTTCCTT	M|:|x||||	-5.03447	+	6.94343e-05	1007
Ciclev10017673m.g.v1.0_400+200_bp_promoter	410	182	TATTTCCTT	M|:|x||||	-5.03447	-	6.94343e-05	1007
Ciclev10017684m.g.v1.0_400+200_bp_promoter	230	362	TATTTCCTT	M|:|x||||	-5.03447	+	6.94343e-05	1007
Ciclev10017815m.g.v1.0_400+200_bp_promoter	140	452	TATTTCCTT	M|:|x||||	-5.03447	+	6.94343e-05	1007
Ciclev10017909m.g.v1.0_400+200_bp_promoter	79	513	TATTTCCTT	M|:|x||||	-5.03447	+	6.94343e-05	1007
Ciclev10017946m.g.v1.0_400+200_bp_promoter	541	51	TATTTCCTT	M|:|x||||	-5.03447	-	6.94343e-05	1007
Ciclev10018010m.g.v1.0_400+200_bp_promoter	15	577	TATTTCCTT	M|:|x||||	-5.03447	+	6.94343e-05	1007
Ciclev10018019m.g.v1.0_400+200_bp_promoter	295	297	TATTTCCTT	M|:|x||||	-5.03447	+	6.94343e-05	1007
Ciclev10018057m.g.v1.0_400+200_bp_promoter	373	219	TATTTCCTT	M|:|x||||	-5.03447	+	6.94343e-05	1007
Ciclev10018122m.g.v1.0_400+200_bp_promoter	137	455	TATTTCCTT	M|:|x||||	-5.03447	-	6.94343e-05	1007
Ciclev10018147m.g.v1.0_400+200_bp_promoter	423	169	TATTTCCTT	M|:|x||||	-5.03447	+	6.94343e-05	1007
Ciclev10018182m.g.v1.0_400+200_bp_promoter	30	562	TATTTCCTT	M|:|x||||	-5.03447	+	6.94343e-05	1007
Ciclev10018185m.g.v1.0_400+200_bp_promoter	54	538	TATTTCCTT	M|:|x||||	-5.03447	-	6.94343e-05	1007
Ciclev10018214m.g.v1.0_400+200_bp_promoter	99	493	TATTTCCTT	M|:|x||||	-5.03447	+	6.94343e-05	1007
Ciclev10018243m.g.v1.0_400+200_bp_promoter	203	389	TATTTCCTT	M|:|x||||	-5.03447	+	6.94343e-05	1007
Ciclev10018285m.g.v1.0_400+200_bp_promoter	140	452	TATTTCCTT	M|:|x||||	-5.03447	-	6.94343e-05	1007
Ciclev10018441m.g.v1.0_400+200_bp_promoter	282	310	TATTTCCTT	M|:|x||||	-5.03447	-	6.94343e-05	1007
Ciclev10018446m.g.v1.0_400+200_bp_promoter	50	542	TATTTCCTT	M|:|x||||	-5.03447	+	6.94343e-05	1007
Ciclev10018488m.g.v1.0_400+200_bp_promoter	32	560	TATTTCCTT	M|:|x||||	-5.03447	-	6.94343e-05	1007
Ciclev10018574m.g.v1.0_400+200_bp_promoter	287	305	TATTTCCTT	M|:|x||||	-5.03447	+	6.94343e-05	1007
Ciclev10018932m.g.v1.0_400+200_bp_promoter	468	124	TATTTCCTT	M|:|x||||	-5.03447	+	6.94343e-05	1007
Ciclev10018999m.g.v1.0_400+200_bp_promoter	242	350	TATTTCCTT	M|:|x||||	-5.03447	-	6.94343e-05	1007
Ciclev10019028m.g.v1.0_400+200_bp_promoter	9	583	TATTTCCTT	M|:|x||||	-5.03447	-	6.94343e-05	1007
Ciclev10019098m.g.v1.0_400+200_bp_promoter	255	337	TATTTCCTT	M|:|x||||	-5.03447	-	6.94343e-05	1007
Ciclev10019134m.g.v1.0_400+200_bp_promoter	103	489	TATTTCCTT	M|:|x||||	-5.03447	+	6.94343e-05	1007
Ciclev10019149m.g.v1.0_400+200_bp_promoter	246	346	TATTTCCTT	M|:|x||||	-5.03447	-	6.94343e-05	1007
Ciclev10019258m.g.v1.0_400+200_bp_promoter	332	260	TATTTCCTT	M|:|x||||	-5.03447	-	6.94343e-05	1007
Ciclev10019315m.g.v1.0_400+200_bp_promoter	153	439	TATTTCCTT	M|:|x||||	-5.03447	+	6.94343e-05	1007
Ciclev10019371m.g.v1.0_400+200_bp_promoter	189	403	TATTTCCTT	M|:|x||||	-5.03447	-	6.94343e-05	1007
Ciclev10019638m.g.v1.0_400+200_bp_promoter	269	323	TATTTCCTT	M|:|x||||	-5.03447	+	6.94343e-05	1007
Ciclev10019641m.g.v1.0_400+200_bp_promoter	159	433	TATTTCCTT	M|:|x||||	-5.03447	+	6.94343e-05	1007
Ciclev10019727m.g.v1.0_400+200_bp_promoter	312	280	TATTTCCTT	M|:|x||||	-5.03447	-	6.94343e-05	1007
Ciclev10019883m.g.v1.0_400+200_bp_promoter	98	494	TATTTCCTT	M|:|x||||	-5.03447	+	6.94343e-05	1007
Ciclev10019948m.g.v1.0_400+200_bp_promoter	260	332	TATTTCCTT	M|:|x||||	-5.03447	+	6.94343e-05	1007
Ciclev10019989m.g.v1.0_400+200_bp_promoter	1	591	TATTTCCTT	M|:|x||||	-5.03447	+	6.94343e-05	1007
Ciclev10020017m.g.v1.0_400+200_bp_promoter	239	353	TATTTCCTT	M|:|x||||	-5.03447	-	6.94343e-05	1007
Ciclev10020076m.g.v1.0_400+200_bp_promoter	322	270	TATTTCCTT	M|:|x||||	-5.03447	-	6.94343e-05	1007
Ciclev10020166m.g.v1.0_400+200_bp_promoter	382	210	TATTTCCTT	M|:|x||||	-5.03447	-	6.94343e-05	1007
Ciclev10020177m.g.v1.0_400+200_bp_promoter	381	211	TATTTCCTT	M|:|x||||	-5.03447	-	6.94343e-05	1007
Ciclev10020212m.g.v1.0_400+200_bp_promoter	127	465	TATTTCCTT	M|:|x||||	-5.03447	-	6.94343e-05	1007
Ciclev10020251m.g.v1.0_400+200_bp_promoter	360	232	TATTTCCTT	M|:|x||||	-5.03447	-	6.94343e-05	1007
Ciclev10020546m.g.v1.0_400+200_bp_promoter	237	355	TATTTCCTT	M|:|x||||	-5.03447	-	6.94343e-05	1007
Ciclev10020600m.g.v1.0_400+200_bp_promoter	5	587	TATTTCCTT	M|:|x||||	-5.03447	-	6.94343e-05	1007
Ciclev10020713m.g.v1.0_400+200_bp_promoter	413	179	TATTTCCTT	M|:|x||||	-5.03447	+	6.94343e-05	1007
Ciclev10020761m.g.v1.0_400+200_bp_promoter	11	581	TATTTCCTT	M|:|x||||	-5.03447	+	6.94343e-05	1007
Ciclev10020769m.g.v1.0_400+200_bp_promoter	589	3	TATTTCCTT	M|:|x||||	-5.03447	+	6.94343e-05	1007
Ciclev10020794m.g.v1.0_400+200_bp_promoter	137	455	TATTTCCTT	M|:|x||||	-5.03447	+	6.94343e-05	1007
Ciclev10020889m.g.v1.0_400+200_bp_promoter	37	555	TATTTCCTT	M|:|x||||	-5.03447	+	6.94343e-05	1007
Ciclev10020967m.g.v1.0_400+200_bp_promoter	485	107	TATTTCCTT	M|:|x||||	-5.03447	-	6.94343e-05	1007
Ciclev10021017m.g.v1.0_400+200_bp_promoter	179	413	TATTTCCTT	M|:|x||||	-5.03447	+	6.94343e-05	1007
Ciclev10021114m.g.v1.0_400+200_bp_promoter	335	257	TATTTCCTT	M|:|x||||	-5.03447	-	6.94343e-05	1007
Ciclev10021153m.g.v1.0_400+200_bp_promoter	564	28	TATTTCCTT	M|:|x||||	-5.03447	+	6.94343e-05	1007
Ciclev10021199m.g.v1.0_400+200_bp_promoter	119	473	TATTTCCTT	M|:|x||||	-5.03447	+	6.94343e-05	1007
Ciclev10021254m.g.v1.0_400+200_bp_promoter	453	139	TATTTCCTT	M|:|x||||	-5.03447	-	6.94343e-05	1007
Ciclev10021282m.g.v1.0_400+200_bp_promoter	141	451	TATTTCCTT	M|:|x||||	-5.03447	+	6.94343e-05	1007
Ciclev10021301m.g.v1.0_400+200_bp_promoter	134	458	TATTTCCTT	M|:|x||||	-5.03447	+	6.94343e-05	1007
Ciclev10021400m.g.v1.0_400+200_bp_promoter	494	98	TATTTCCTT	M|:|x||||	-5.03447	-	6.94343e-05	1007
Ciclev10021471m.g.v1.0_400+200_bp_promoter	182	410	TATTTCCTT	M|:|x||||	-5.03447	-	6.94343e-05	1007
Ciclev10021478m.g.v1.0_400+200_bp_promoter	382	210	TATTTCCTT	M|:|x||||	-5.03447	+	6.94343e-05	1007
Ciclev10021490m.g.v1.0_400+200_bp_promoter	470	122	TATTTCCTT	M|:|x||||	-5.03447	+	6.94343e-05	1007
Ciclev10021491m.g.v1.0_400+200_bp_promoter	164	428	TATTTCCTT	M|:|x||||	-5.03447	-	6.94343e-05	1007
Ciclev10021732m.g.v1.0_400+200_bp_promoter	563	29	TATTTCCTT	M|:|x||||	-5.03447	+	6.94343e-05	1007
Ciclev10021835m.g.v1.0_400+200_bp_promoter	170	422	TATTTCCTT	M|:|x||||	-5.03447	-	6.94343e-05	1007
Ciclev10021875m.g.v1.0_400+200_bp_promoter	19	573	TATTTCCTT	M|:|x||||	-5.03447	-	6.94343e-05	1007
Ciclev10021912m.g.v1.0_400+200_bp_promoter	227	365	TATTTCCTT	M|:|x||||	-5.03447	-	6.94343e-05	1007
Ciclev10022028m.g.v1.0_400+200_bp_promoter	567	25	TATTTCCTT	M|:|x||||	-5.03447	+	6.94343e-05	1007
Ciclev10022137m.g.v1.0_400+200_bp_promoter	492	100	TATTTCCTT	M|:|x||||	-5.03447	+	6.94343e-05	1007
Ciclev10022189m.g.v1.0_400+200_bp_promoter	123	469	TATTTCCTT	M|:|x||||	-5.03447	-	6.94343e-05	1007
Ciclev10022248m.g.v1.0_400+200_bp_promoter	239	353	TATTTCCTT	M|:|x||||	-5.03447	+	6.94343e-05	1007
Ciclev10022438m.g.v1.0_400+200_bp_promoter	184	408	TATTTCCTT	M|:|x||||	-5.03447	-	6.94343e-05	1007
Ciclev10022521m.g.v1.0_400+200_bp_promoter	159	433	TATTTCCTT	M|:|x||||	-5.03447	+	6.94343e-05	1007
Ciclev10022804m.g.v1.0_400+200_bp_promoter	318	274	TATTTCCTT	M|:|x||||	-5.03447	+	6.94343e-05	1007
Ciclev10022924m.g.v1.0_400+200_bp_promoter	124	468	TATTTCCTT	M|:|x||||	-5.03447	+	6.94343e-05	1007
Ciclev10022962m.g.v1.0_400+200_bp_promoter	414	178	TATTTCCTT	M|:|x||||	-5.03447	+	6.94343e-05	1007
Ciclev10022991m.g.v1.0_400+200_bp_promoter	30	562	TATTTCCTT	M|:|x||||	-5.03447	+	6.94343e-05	1007
Ciclev10023037m.g.v1.0_400+200_bp_promoter	378	214	TATTTCCTT	M|:|x||||	-5.03447	-	6.94343e-05	1007
Ciclev10023164m.g.v1.0_400+200_bp_promoter	255	337	TATTTCCTT	M|:|x||||	-5.03447	-	6.94343e-05	1007
Ciclev10023262m.g.v1.0_400+200_bp_promoter	77	515	TATTTCCTT	M|:|x||||	-5.03447	+	6.94343e-05	1007
Ciclev10023285m.g.v1.0_400+200_bp_promoter	121	471	TATTTCCTT	M|:|x||||	-5.03447	-	6.94343e-05	1007
Ciclev10023309m.g.v1.0_400+200_bp_promoter	179	413	TATTTCCTT	M|:|x||||	-5.03447	-	6.94343e-05	1007
Ciclev10023345m.g.v1.0_400+200_bp_promoter	435	157	TATTTCCTT	M|:|x||||	-5.03447	-	6.94343e-05	1007
Ciclev10023405m.g.v1.0_400+200_bp_promoter	121	471	TATTTCCTT	M|:|x||||	-5.03447	-	6.94343e-05	1007
Ciclev10023469m.g.v1.0_400+200_bp_promoter	592	0	TATTTCCTT	M|:|x||||	-5.03447	-	6.94343e-05	1007
Ciclev10023476m.g.v1.0_400+200_bp_promoter	269	323	TATTTCCTT	M|:|x||||	-5.03447	-	6.94343e-05	1007
Ciclev10023497m.g.v1.0_400+200_bp_promoter	372	220	TATTTCCTT	M|:|x||||	-5.03447	+	6.94343e-05	1007
Ciclev10023617m.g.v1.0_400+200_bp_promoter	62	530	TATTTCCTT	M|:|x||||	-5.03447	+	6.94343e-05	1007
Ciclev10023638m.g.v1.0_400+200_bp_promoter	258	334	TATTTCCTT	M|:|x||||	-5.03447	+	6.94343e-05	1007
Ciclev10023774m.g.v1.0_400+200_bp_promoter	307	285	TATTTCCTT	M|:|x||||	-5.03447	-	6.94343e-05	1007
Ciclev10024028m.g.v1.0_400+200_bp_promoter	303	289	TATTTCCTT	M|:|x||||	-5.03447	-	6.94343e-05	1007
Ciclev10024068m.g.v1.0_400+200_bp_promoter	425	167	TATTTCCTT	M|:|x||||	-5.03447	-	6.94343e-05	1007
Ciclev10024161m.g.v1.0_400+200_bp_promoter	310	282	TATTTCCTT	M|:|x||||	-5.03447	+	6.94343e-05	1007
Ciclev10024187m.g.v1.0_400+200_bp_promoter	307	285	TATTTCCTT	M|:|x||||	-5.03447	-	6.94343e-05	1007
Ciclev10024190m.g.v1.0_400+200_bp_promoter	309	283	TATTTCCTT	M|:|x||||	-5.03447	-	6.94343e-05	1007
Ciclev10024226m.g.v1.0_400+200_bp_promoter	281	311	TATTTCCTT	M|:|x||||	-5.03447	-	6.94343e-05	1007
Ciclev10024241m.g.v1.0_400+200_bp_promoter	38	554	TATTTCCTT	M|:|x||||	-5.03447	-	6.94343e-05	1007
Ciclev10024327m.g.v1.0_400+200_bp_promoter	495	97	TATTTCCTT	M|:|x||||	-5.03447	+	6.94343e-05	1007
Ciclev10024363m.g.v1.0_400+200_bp_promoter	520	72	TATTTCCTT	M|:|x||||	-5.03447	+	6.94343e-05	1007
Ciclev10024443m.g.v1.0_400+200_bp_promoter	283	309	TATTTCCTT	M|:|x||||	-5.03447	-	6.94343e-05	1007
Ciclev10024494m.g.v1.0_400+200_bp_promoter	392	200	TATTTCCTT	M|:|x||||	-5.03447	-	6.94343e-05	1007
Ciclev10024570m.g.v1.0_400+200_bp_promoter	217	375	TATTTCCTT	M|:|x||||	-5.03447	+	6.94343e-05	1007
Ciclev10024644m.g.v1.0_400+200_bp_promoter	158	434	TATTTCCTT	M|:|x||||	-5.03447	+	6.94343e-05	1007
Ciclev10010867m.g.v1.0_400+200_bp_promoter	126	466	TATTTCCTT	M|:|x||||	-5.03447	-	6.94343e-05	1007
Ciclev10030593m.g.v1.0_400+200_bp_promoter	297	295	TATTTCCTT	M|:|x||||	-5.03447	+	6.94343e-05	1007
Ciclev10030753m.g.v1.0_400+200_bp_promoter	434	158	TATTTCCTT	M|:|x||||	-5.03447	-	6.94343e-05	1007
Ciclev10030762m.g.v1.0_400+200_bp_promoter	356	236	TATTTCCTT	M|:|x||||	-5.03447	+	6.94343e-05	1007
Ciclev10030800m.g.v1.0_400+200_bp_promoter	499	93	TATTTCCTT	M|:|x||||	-5.03447	-	6.94343e-05	1007
Ciclev10030847m.g.v1.0_400+200_bp_promoter	445	147	TATTTCCTT	M|:|x||||	-5.03447	+	6.94343e-05	1007
Ciclev10031022m.g.v1.0_400+200_bp_promoter	561	31	TATTTCCTT	M|:|x||||	-5.03447	-	6.94343e-05	1007
Ciclev10031037m.g.v1.0_400+200_bp_promoter	118	474	TATTTCCTT	M|:|x||||	-5.03447	-	6.94343e-05	1007
Ciclev10031208m.g.v1.0_400+200_bp_promoter	563	29	TATTTCCTT	M|:|x||||	-5.03447	-	6.94343e-05	1007
Ciclev10031262m.g.v1.0_400+200_bp_promoter	452	140	TATTTCCTT	M|:|x||||	-5.03447	-	6.94343e-05	1007
Ciclev10031263m.g.v1.0_400+200_bp_promoter	311	281	TATTTCCTT	M|:|x||||	-5.03447	+	6.94343e-05	1007
Ciclev10031300m.g.v1.0_400+200_bp_promoter	362	230	TATTTCCTT	M|:|x||||	-5.03447	-	6.94343e-05	1007
Ciclev10031509m.g.v1.0_400+200_bp_promoter	444	148	TATTTCCTT	M|:|x||||	-5.03447	-	6.94343e-05	1007
Ciclev10031670m.g.v1.0_400+200_bp_promoter	295	297	TATTTCCTT	M|:|x||||	-5.03447	+	6.94343e-05	1007
Ciclev10031770m.g.v1.0_400+200_bp_promoter	314	278	TATTTCCTT	M|:|x||||	-5.03447	-	6.94343e-05	1007
Ciclev10031846m.g.v1.0_400+200_bp_promoter	288	304	TATTTCCTT	M|:|x||||	-5.03447	-	6.94343e-05	1007
Ciclev10031870m.g.v1.0_400+200_bp_promoter	502	90	TATTTCCTT	M|:|x||||	-5.03447	-	6.94343e-05	1007
Ciclev10031937m.g.v1.0_400+200_bp_promoter	192	400	TATTTCCTT	M|:|x||||	-5.03447	-	6.94343e-05	1007
Ciclev10032023m.g.v1.0_400+200_bp_promoter	483	109	TATTTCCTT	M|:|x||||	-5.03447	-	6.94343e-05	1007
Ciclev10032024m.g.v1.0_400+200_bp_promoter	197	395	TATTTCCTT	M|:|x||||	-5.03447	+	6.94343e-05	1007
Ciclev10032213m.g.v1.0_400+200_bp_promoter	48	544	TATTTCCTT	M|:|x||||	-5.03447	+	6.94343e-05	1007
Ciclev10032226m.g.v1.0_400+200_bp_promoter	274	318	TATTTCCTT	M|:|x||||	-5.03447	+	6.94343e-05	1007
Ciclev10032266m.g.v1.0_400+200_bp_promoter	431	161	TATTTCCTT	M|:|x||||	-5.03447	-	6.94343e-05	1007
Ciclev10032302m.g.v1.0_400+200_bp_promoter	256	336	TATTTCCTT	M|:|x||||	-5.03447	+	6.94343e-05	1007
Ciclev10032329m.g.v1.0_400+200_bp_promoter	144	448	TATTTCCTT	M|:|x||||	-5.03447	+	6.94343e-05	1007
Ciclev10032426m.g.v1.0_400+200_bp_promoter	185	407	TATTTCCTT	M|:|x||||	-5.03447	+	6.94343e-05	1007
Ciclev10032490m.g.v1.0_400+200_bp_promoter	345	247	TATTTCCTT	M|:|x||||	-5.03447	+	6.94343e-05	1007
Ciclev10032576m.g.v1.0_400+200_bp_promoter	478	114	TATTTCCTT	M|:|x||||	-5.03447	+	6.94343e-05	1007
Ciclev10032684m.g.v1.0_400+200_bp_promoter	257	335	TATTTCCTT	M|:|x||||	-5.03447	+	6.94343e-05	1007
Ciclev10032818m.g.v1.0_400+200_bp_promoter	110	482	TATTTCCTT	M|:|x||||	-5.03447	-	6.94343e-05	1007
Ciclev10032994m.g.v1.0_400+200_bp_promoter	243	349	TATTTCCTT	M|:|x||||	-5.03447	-	6.94343e-05	1007
Ciclev10033155m.g.v1.0_400+200_bp_promoter	476	116	TATTTCCTT	M|:|x||||	-5.03447	+	6.94343e-05	1007
Ciclev10033186m.g.v1.0_400+200_bp_promoter	178	414	TATTTCCTT	M|:|x||||	-5.03447	-	6.94343e-05	1007
Ciclev10033219m.g.v1.0_400+200_bp_promoter	252	340	TATTTCCTT	M|:|x||||	-5.03447	+	6.94343e-05	1007
Ciclev10033347m.g.v1.0_400+200_bp_promoter	283	309	TATTTCCTT	M|:|x||||	-5.03447	+	6.94343e-05	1007
Ciclev10033517m.g.v1.0_400+200_bp_promoter	39	553	TATTTCCTT	M|:|x||||	-5.03447	+	6.94343e-05	1007
Ciclev10033556m.g.v1.0_400+200_bp_promoter	128	464	TATTTCCTT	M|:|x||||	-5.03447	+	6.94343e-05	1007
Ciclev10033841m.g.v1.0_400+200_bp_promoter	457	135	TATTTCCTT	M|:|x||||	-5.03447	+	6.94343e-05	1007
Ciclev10033875m.g.v1.0_400+200_bp_promoter	16	576	TATTTCCTT	M|:|x||||	-5.03447	-	6.94343e-05	1007
Ciclev10033877m.g.v1.0_400+200_bp_promoter	454	138	TATTTCCTT	M|:|x||||	-5.03447	+	6.94343e-05	1007
Ciclev10033923m.g.v1.0_400+200_bp_promoter	464	128	TATTTCCTT	M|:|x||||	-5.03447	-	6.94343e-05	1007
Ciclev10033931m.g.v1.0_400+200_bp_promoter	464	128	TATTTCCTT	M|:|x||||	-5.03447	-	6.94343e-05	1007
Ciclev10033943m.g.v1.0_400+200_bp_promoter	189	403	TATTTCCTT	M|:|x||||	-5.03447	+	6.94343e-05	1007
Ciclev10033988m.g.v1.0_400+200_bp_promoter	579	13	TATTTCCTT	M|:|x||||	-5.03447	+	6.94343e-05	1007
Ciclev10000054m.g.v1.0_400+200_bp_promoter	439	153	TATTTCCTT	M|:|x||||	-5.03447	+	6.94343e-05	1007
Ciclev10000092m.g.v1.0_400+200_bp_promoter	94	498	TATTTCCTT	M|:|x||||	-5.03447	+	6.94343e-05	1007
Ciclev10000225m.g.v1.0_400+200_bp_promoter	338	254	TATTTCCTT	M|:|x||||	-5.03447	+	6.94343e-05	1007
Ciclev10000263m.g.v1.0_400+200_bp_promoter	309	283	TATTTCCTT	M|:|x||||	-5.03447	+	6.94343e-05	1007
Ciclev10000306m.g.v1.0_400+200_bp_promoter	403	189	TATTTCCTT	M|:|x||||	-5.03447	+	6.94343e-05	1007
Ciclev10000349m.g.v1.0_400+200_bp_promoter	433	159	TATTTCCTT	M|:|x||||	-5.03447	+	6.94343e-05	1007
Ciclev10000354m.g.v1.0_400+200_bp_promoter	0	592	TATTTCCTT	M|:|x||||	-5.03447	+	6.94343e-05	1007
Ciclev10000511m.g.v1.0_400+200_bp_promoter	88	504	TATTTCCTT	M|:|x||||	-5.03447	+	6.94343e-05	1007
Ciclev10000570m.g.v1.0_400+200_bp_promoter	285	307	TATTTCCTT	M|:|x||||	-5.03447	+	6.94343e-05	1007
Ciclev10000635m.g.v1.0_400+200_bp_promoter	253	339	TATTTCCTT	M|:|x||||	-5.03447	-	6.94343e-05	1007
Ciclev10000664m.g.v1.0_400+200_bp_promoter	249	343	TATTTCCTT	M|:|x||||	-5.03447	-	6.94343e-05	1007
Ciclev10000740m.g.v1.0_400+200_bp_promoter	250	342	TATTTCCTT	M|:|x||||	-5.03447	-	6.94343e-05	1007
Ciclev10000831m.g.v1.0_400+200_bp_promoter	538	54	TATTTCCTT	M|:|x||||	-5.03447	-	6.94343e-05	1007
Ciclev10000992m.g.v1.0_400+200_bp_promoter	117	475	TATTTCCTT	M|:|x||||	-5.03447	-	6.94343e-05	1007
Ciclev10001043m.g.v1.0_400+200_bp_promoter	358	234	TATTTCCTT	M|:|x||||	-5.03447	+	6.94343e-05	1007
Ciclev10001140m.g.v1.0_400+200_bp_promoter	384	208	TATTTCCTT	M|:|x||||	-5.03447	+	6.94343e-05	1007
Ciclev10001268m.g.v1.0_400+200_bp_promoter	590	2	TATTTCCTT	M|:|x||||	-5.03447	+	6.94343e-05	1007
Ciclev10001434m.g.v1.0_400+200_bp_promoter	54	538	TATTTCCTT	M|:|x||||	-5.03447	-	6.94343e-05	1007
Ciclev10001581m.g.v1.0_400+200_bp_promoter	82	510	TATTTCCTT	M|:|x||||	-5.03447	-	6.94343e-05	1007
Ciclev10001613m.g.v1.0_400+200_bp_promoter	332	260	TATTTCCTT	M|:|x||||	-5.03447	-	6.94343e-05	1007
Ciclev10001658m.g.v1.0_400+200_bp_promoter	436	156	TATTTCCTT	M|:|x||||	-5.03447	+	6.94343e-05	1007
Ciclev10001796m.g.v1.0_400+200_bp_promoter	254	338	TATTTCCTT	M|:|x||||	-5.03447	+	6.94343e-05	1007
Ciclev10001823m.g.v1.0_400+200_bp_promoter	425	167	TATTTCCTT	M|:|x||||	-5.03447	+	6.94343e-05	1007
Ciclev10001997m.g.v1.0_400+200_bp_promoter	149	443	TATTTCCTT	M|:|x||||	-5.03447	+	6.94343e-05	1007
Ciclev10002011m.g.v1.0_400+200_bp_promoter	312	280	TATTTCCTT	M|:|x||||	-5.03447	+	6.94343e-05	1007
Ciclev10002268m.g.v1.0_400+200_bp_promoter	287	305	TATTTCCTT	M|:|x||||	-5.03447	+	6.94343e-05	1007
Ciclev10002310m.g.v1.0_400+200_bp_promoter	45	547	TATTTCCTT	M|:|x||||	-5.03447	-	6.94343e-05	1007
Ciclev10002369m.g.v1.0_400+200_bp_promoter	404	188	TATTTCCTT	M|:|x||||	-5.03447	+	6.94343e-05	1007
Ciclev10002509m.g.v1.0_400+200_bp_promoter	216	376	TATTTCCTT	M|:|x||||	-5.03447	-	6.94343e-05	1007
Ciclev10002520m.g.v1.0_400+200_bp_promoter	214	378	TATTTCCTT	M|:|x||||	-5.03447	-	6.94343e-05	1007
Ciclev10002532m.g.v1.0_400+200_bp_promoter	109	483	TATTTCCTT	M|:|x||||	-5.03447	-	6.94343e-05	1007
Ciclev10002597m.g.v1.0_400+200_bp_promoter	96	496	TATTTCCTT	M|:|x||||	-5.03447	-	6.94343e-05	1007
Ciclev10002701m.g.v1.0_400+200_bp_promoter	486	106	TATTTCCTT	M|:|x||||	-5.03447	+	6.94343e-05	1007
Ciclev10002844m.g.v1.0_400+200_bp_promoter	454	138	TATTTCCTT	M|:|x||||	-5.03447	+	6.94343e-05	1007
Ciclev10002955m.g.v1.0_400+200_bp_promoter	548	44	TATTTCCTT	M|:|x||||	-5.03447	-	6.94343e-05	1007
Ciclev10002964m.g.v1.0_400+200_bp_promoter	36	556	TATTTCCTT	M|:|x||||	-5.03447	+	6.94343e-05	1007
Ciclev10002976m.g.v1.0_400+200_bp_promoter	272	320	TATTTCCTT	M|:|x||||	-5.03447	-	6.94343e-05	1007
Ciclev10003056m.g.v1.0_400+200_bp_promoter	63	529	TATTTCCTT	M|:|x||||	-5.03447	+	6.94343e-05	1007
Ciclev10003117m.g.v1.0_400+200_bp_promoter	83	509	TATTTCCTT	M|:|x||||	-5.03447	+	6.94343e-05	1007
Ciclev10003118m.g.v1.0_400+200_bp_promoter	75	517	TATTTCCTT	M|:|x||||	-5.03447	-	6.94343e-05	1007
Ciclev10003120m.g.v1.0_400+200_bp_promoter	358	234	TATTTCCTT	M|:|x||||	-5.03447	+	6.94343e-05	1007
Ciclev10003129m.g.v1.0_400+200_bp_promoter	27	565	TATTTCCTT	M|:|x||||	-5.03447	-	6.94343e-05	1007
Ciclev10003140m.g.v1.0_400+200_bp_promoter	59	533	TATTTCCTT	M|:|x||||	-5.03447	+	6.94343e-05	1007
Ciclev10003189m.g.v1.0_400+200_bp_promoter	218	374	TATTTCCTT	M|:|x||||	-5.03447	+	6.94343e-05	1007
Ciclev10003200m.g.v1.0_400+200_bp_promoter	17	575	TATTTCCTT	M|:|x||||	-5.03447	-	6.94343e-05	1007
Ciclev10003202m.g.v1.0_400+200_bp_promoter	381	211	TATTTCCTT	M|:|x||||	-5.03447	+	6.94343e-05	1007
Ciclev10003290m.g.v1.0_400+200_bp_promoter	401	191	TATTTCCTT	M|:|x||||	-5.03447	-	6.94343e-05	1007
Ciclev10003315m.g.v1.0_400+200_bp_promoter	274	318	TATTTCCTT	M|:|x||||	-5.03447	+	6.94343e-05	1007
Ciclev10003330m.g.v1.0_400+200_bp_promoter	19	573	TATTTCCTT	M|:|x||||	-5.03447	-	6.94343e-05	1007
Ciclev10003401m.g.v1.0_400+200_bp_promoter	186	406	TATTTCCTT	M|:|x||||	-5.03447	+	6.94343e-05	1007
Ciclev10003443m.g.v1.0_400+200_bp_promoter	118	474	TATTTCCTT	M|:|x||||	-5.03447	+	6.94343e-05	1007
Ciclev10003538m.g.v1.0_400+200_bp_promoter	498	94	TATTTCCTT	M|:|x||||	-5.03447	+	6.94343e-05	1007
Ciclev10003557m.g.v1.0_400+200_bp_promoter	267	325	TATTTCCTT	M|:|x||||	-5.03447	-	6.94343e-05	1007
Ciclev10003588m.g.v1.0_400+200_bp_promoter	479	113	TATTTCCTT	M|:|x||||	-5.03447	-	6.94343e-05	1007
Ciclev10003634m.g.v1.0_400+200_bp_promoter	8	584	TATTTCCTT	M|:|x||||	-5.03447	-	6.94343e-05	1007
Ciclev10003648m.g.v1.0_400+200_bp_promoter	168	424	TATTTCCTT	M|:|x||||	-5.03447	+	6.94343e-05	1007
Ciclev10003764m.g.v1.0_400+200_bp_promoter	265	327	TATTTCCTT	M|:|x||||	-5.03447	+	6.94343e-05	1007
Ciclev10003795m.g.v1.0_400+200_bp_promoter	558	34	TATTTCCTT	M|:|x||||	-5.03447	+	6.94343e-05	1007
Ciclev10003805m.g.v1.0_400+200_bp_promoter	592	0	TATTTCCTT	M|:|x||||	-5.03447	+	6.94343e-05	1007
Ciclev10003807m.g.v1.0_400+200_bp_promoter	118	474	TATTTCCTT	M|:|x||||	-5.03447	-	6.94343e-05	1007
Ciclev10003815m.g.v1.0_400+200_bp_promoter	165	427	TATTTCCTT	M|:|x||||	-5.03447	+	6.94343e-05	1007
Ciclev10003890m.g.v1.0_400+200_bp_promoter	356	236	TATTTCCTT	M|:|x||||	-5.03447	-	6.94343e-05	1007
Ciclev10003924m.g.v1.0_400+200_bp_promoter	413	179	TATTTCCTT	M|:|x||||	-5.03447	-	6.94343e-05	1007
Ciclev10003926m.g.v1.0_400+200_bp_promoter	189	403	TATTTCCTT	M|:|x||||	-5.03447	+	6.94343e-05	1007
Ciclev10003945m.g.v1.0_400+200_bp_promoter	35	557	TATTTCCTT	M|:|x||||	-5.03447	-	6.94343e-05	1007
Ciclev10003992m.g.v1.0_400+200_bp_promoter	95	497	TATTTCCTT	M|:|x||||	-5.03447	+	6.94343e-05	1007
Ciclev10004026m.g.v1.0_400+200_bp_promoter	36	556	TATTTCCTT	M|:|x||||	-5.03447	-	6.94343e-05	1007
Ciclev10004047m.g.v1.0_400+200_bp_promoter	91	501	TATTTCCTT	M|:|x||||	-5.03447	+	6.94343e-05	1007
Ciclev10004075m.g.v1.0_400+200_bp_promoter	472	120	TATTTCCTT	M|:|x||||	-5.03447	-	6.94343e-05	1007
Ciclev10030465m.g.v1.0_400+200_bp_promoter	33	559	TATTTCCTT	M|:|x||||	-5.03447	-	6.94343e-05	1007
Ciclev10011051m.g.v1.0_400+200_bp_promoter	196	396	TATTTCCTT	M|:|x||||	-5.03447	-	6.94343e-05	1007
Ciclev10011189m.g.v1.0_400+200_bp_promoter	346	246	TATTTCCTT	M|:|x||||	-5.03447	-	6.94343e-05	1007
Ciclev10011266m.g.v1.0_400+200_bp_promoter	185	407	TATTTCCTT	M|:|x||||	-5.03447	+	6.94343e-05	1007
Ciclev10011319m.g.v1.0_400+200_bp_promoter	197	395	TATTTCCTT	M|:|x||||	-5.03447	+	6.94343e-05	1007
Ciclev10011372m.g.v1.0_400+200_bp_promoter	256	336	TATTTCCTT	M|:|x||||	-5.03447	-	6.94343e-05	1007
Ciclev10011372m.g.v1.0_400+200_bp_promoter	348	244	TATTTCCTT	M|:|x||||	-5.03447	+	6.94343e-05	1007
Ciclev10011613m.g.v1.0_400+200_bp_promoter	232	360	TATTTCCTT	M|:|x||||	-5.03447	+	6.94343e-05	1007
Ciclev10011726m.g.v1.0_400+200_bp_promoter	288	304	TATTTCCTT	M|:|x||||	-5.03447	+	6.94343e-05	1007
Ciclev10011943m.g.v1.0_400+200_bp_promoter	311	281	TATTTCCTT	M|:|x||||	-5.03447	+	6.94343e-05	1007
Ciclev10012138m.g.v1.0_400+200_bp_promoter	337	255	TATTTCCTT	M|:|x||||	-5.03447	+	6.94343e-05	1007
Ciclev10012178m.g.v1.0_400+200_bp_promoter	36	556	TATTTCCTT	M|:|x||||	-5.03447	-	6.94343e-05	1007
Ciclev10012366m.g.v1.0_400+200_bp_promoter	313	279	TATTTCCTT	M|:|x||||	-5.03447	-	6.94343e-05	1007
Ciclev10012386m.g.v1.0_400+200_bp_promoter	513	79	TATTTCCTT	M|:|x||||	-5.03447	-	6.94343e-05	1007
[truncated: 585 more rows]
