# Supplementary material for: PthA4AT, a 7.5‐repeats transcription activator‐like (TAL) effector from Xanthomonas citri ssp. citri, triggers citrus canker resistance
Source: Mol Plant Pathol. 2019 Jul 5;20(10):1394–407. doi: 10.1111/mpp.12844 (PMC6792138; doi:10.1111/mpp.12844)
Supplement: Supplementary file 13 — Table S4. TALgetter results of candidate promoters to PthA4AT on C. sinensis. [file MPP-20-1394-s013.xlsx]

## Sheet: Galaxy16-(TALgetter_on_data_1_(
Table S4. TALgetter results of candidate promoters to PthA4AT on C. sinensis
# ID	Position	Distance to end	Sequence	Matches	Score	Strand	p-value	E-value
orange1.1g033577m.g.v1.1_400+200_bp_promoter	286	306	TACTACCTT	M|:|:||||	-2.54273	-	1.15136e-06	15.7
orange1.1g033677m.g.v1.1_400+200_bp_promoter	520	72	TACTACCTT	M|:|:||||	-2.54273	-	1.15136e-06	15.7
orange1.1g048357m.g.v1.1_400+200_bp_promoter	488	104	TACTACCTT	M|:|:||||	-2.54273	-	1.15136e-06	15.7
orange1.1g008935m.g.v1.1_400+200_bp_promoter	445	147	TACTACCTT	M|:|:||||	-2.54273	-	1.15136e-06	15.7
orange1.1g005999m.g.v1.1_400+200_bp_promoter	55	537	TACTACCTT	M|:|:||||	-2.54273	-	1.15136e-06	15.7
orange1.1g033523m.g.v1.1_400+200_bp_promoter	436	156	TACTACCTT	M|:|:||||	-2.54273	-	1.15136e-06	15.7
orange1.1g022481m.g.v1.1_400+200_bp_promoter	429	163	TACTACCTT	M|:|:||||	-2.54273	+	1.15136e-06	15.7
orange1.1g028924m.g.v1.1_400+200_bp_promoter	145	447	TACTACCTT	M|:|:||||	-2.54273	-	1.15136e-06	15.7
orange1.1g000828m.g.v1.1_400+200_bp_promoter	547	45	TACTACCTT	M|:|:||||	-2.54273	-	1.15136e-06	15.7
orange1.1g001636m.g.v1.1_400+200_bp_promoter	354	238	TACTACCTT	M|:|:||||	-2.54273	+	1.15136e-06	15.7
orange1.1g018425m.g.v1.1_400+200_bp_promoter	436	156	TACTACCTT	M|:|:||||	-2.54273	-	1.15136e-06	15.7
orange1.1g034963m.g.v1.1_400+200_bp_promoter	555	37	TACTACCTT	M|:|:||||	-2.54273	-	1.15136e-06	15.7
orange1.1g043159m.g.v1.1_400+200_bp_promoter	430	162	TACTACCTT	M|:|:||||	-2.54273	+	1.15136e-06	15.7
orange1.1g035094m.g.v1.1_400+200_bp_promoter	379	213	TACTACCTT	M|:|:||||	-2.54273	-	1.15136e-06	15.7
orange1.1g042780m.g.v1.1_400+200_bp_promoter	132	460	TACTACCTT	M|:|:||||	-2.54273	-	1.15136e-06	15.7
orange1.1g044736m.g.v1.1_400+200_bp_promoter	495	97	TACTACCTT	M|:|:||||	-2.54273	+	1.15136e-06	15.7
orange1.1g019370m.g.v1.1_400+200_bp_promoter	125	467	TACTACCTT	M|:|:||||	-2.54273	+	1.15136e-06	15.7
orange1.1g033054m.g.v1.1_400+200_bp_promoter	237	355	TACTACCTT	M|:|:||||	-2.54273	-	1.15136e-06	15.7
orange1.1g039347m.g.v1.1_400+200_bp_promoter	344	248	TACTACCTT	M|:|:||||	-2.54273	-	1.15136e-06	15.7
orange1.1g032549m.g.v1.1_400+200_bp_promoter	306	286	TACTACCTT	M|:|:||||	-2.54273	+	1.15136e-06	15.7
orange1.1g042948m.g.v1.1_400+200_bp_promoter	552	40	TACTACCTT	M|:|:||||	-2.54273	+	1.15136e-06	15.7
orange1.1g043586m.g.v1.1_400+200_bp_promoter	389	203	TACTACCTT	M|:|:||||	-2.54273	+	1.15136e-06	15.7
orange1.1g028583m.g.v1.1_400+200_bp_promoter	237	355	TACTACCTT	M|:|:||||	-2.54273	+	1.15136e-06	15.7
orange1.1g042026m.g.v1.1_400+200_bp_promoter	259	333	TACTACCTT	M|:|:||||	-2.54273	+	1.15136e-06	15.7
orange1.1g037128m.g.v1.1_400+200_bp_promoter	295	297	TACTACCTT	M|:|:||||	-2.54273	+	1.15136e-06	15.7
orange1.1g039527m.g.v1.1_400+200_bp_promoter	130	462	TACTACCTT	M|:|:||||	-2.54273	+	1.15136e-06	15.7
orange1.1g046235m.g.v1.1_400+200_bp_promoter	19	573	TACTACCTT	M|:|:||||	-2.54273	-	1.15136e-06	15.7
orange1.1g006516m.g.v1.1_400+200_bp_promoter	273	319	TACTACCTT	M|:|:||||	-2.54273	-	1.15136e-06	15.7
orange1.1g020364m.g.v1.1_400+200_bp_promoter	242	350	TACTACCTT	M|:|:||||	-2.54273	+	1.15136e-06	15.7
orange1.1g025837m.g.v1.1_400+200_bp_promoter	454	138	TACTACCTT	M|:|:||||	-2.54273	+	1.15136e-06	15.7
orange1.1g047015m.g.v1.1_400+200_bp_promoter	243	349	TACTACCTT	M|:|:||||	-2.54273	+	1.15136e-06	15.7
orange1.1g028797m.g.v1.1_400+200_bp_promoter	492	100	TACTACCTT	M|:|:||||	-2.54273	-	1.15136e-06	15.7
orange1.1g036831m.g.v1.1_400+200_bp_promoter	252	340	TACTACCTT	M|:|:||||	-2.54273	+	1.15136e-06	15.7
orange1.1g040778m.g.v1.1_400+200_bp_promoter	48	544	TACTACCTT	M|:|:||||	-2.54273	+	1.15136e-06	15.7
orange1.1g044051m.g.v1.1_400+200_bp_promoter	210	382	TACTACCTT	M|:|:||||	-2.54273	+	1.15136e-06	15.7
orange1.1g042388m.g.v1.1_400+200_bp_promoter	107	485	TACTACCTT	M|:|:||||	-2.54273	+	1.15136e-06	15.7
orange1.1g037531m.g.v1.1_400+200_bp_promoter	62	530	TACTACCTT	M|:|:||||	-2.54273	-	1.15136e-06	15.7
orange1.1g032701m.g.v1.1_400+200_bp_promoter	290	302	TACTACCTT	M|:|:||||	-2.54273	-	1.15136e-06	15.7
orange1.1g025808m.g.v1.1_400+200_bp_promoter	506	86	TACTACCTT	M|:|:||||	-2.54273	+	1.15136e-06	15.7
orange1.1g009185m.g.v1.1_400+200_bp_promoter	442	150	TACTACCTT	M|:|:||||	-2.54273	+	1.15136e-06	15.7
orange1.1g043938m.g.v1.1_400+200_bp_promoter	192	400	TACTACCTT	M|:|:||||	-2.54273	-	1.15136e-06	15.7
orange1.1g032761m.g.v1.1_400+200_bp_promoter	428	164	TACTACCTT	M|:|:||||	-2.54273	+	1.15136e-06	15.7
orange1.1g043255m.g.v1.1_400+200_bp_promoter	466	126	TACTACCTT	M|:|:||||	-2.54273	-	1.15136e-06	15.7
orange1.1g047710m.g.v1.1_400+200_bp_promoter	490	102	TACTACCTT	M|:|:||||	-2.54273	+	1.15136e-06	15.7
orange1.1g044068m.g.v1.1_400+200_bp_promoter	403	189	TACTACCTT	M|:|:||||	-2.54273	-	1.15136e-06	15.7
orange1.1g028144m.g.v1.1_400+200_bp_promoter	414	178	TACTACCTT	M|:|:||||	-2.54273	+	1.15136e-06	15.7
orange1.1g037181m.g.v1.1_400+200_bp_promoter	187	405	TACTACCTT	M|:|:||||	-2.54273	+	1.15136e-06	15.7
orange1.1g037153m.g.v1.1_400+200_bp_promoter	349	243	TACTACCTT	M|:|:||||	-2.54273	+	1.15136e-06	15.7
orange1.1g013318m.g.v1.1_400+200_bp_promoter	491	101	TACTACCTT	M|:|:||||	-2.54273	+	1.15136e-06	15.7
orange1.1g015299m.g.v1.1_400+200_bp_promoter	313	279	TACTACCTT	M|:|:||||	-2.54273	-	1.15136e-06	15.7
orange1.1g039121m.g.v1.1_400+200_bp_promoter	519	73	TACTACCTT	M|:|:||||	-2.54273	+	1.15136e-06	15.7
orange1.1g009209m.g.v1.1_400+200_bp_promoter	190	402	TACTACCTT	M|:|:||||	-2.54273	-	1.15136e-06	15.7
orange1.1g012216m.g.v1.1_400+200_bp_promoter	182	410	TACTACCTT	M|:|:||||	-2.54273	-	1.15136e-06	15.7
orange1.1g042899m.g.v1.1_400+200_bp_promoter	327	265	TACTACCTT	M|:|:||||	-2.54273	+	1.15136e-06	15.7
orange1.1g041398m.g.v1.1_400+200_bp_promoter	403	189	TACTACCTT	M|:|:||||	-2.54273	-	1.15136e-06	15.7
orange1.1g038408m.g.v1.1_400+200_bp_promoter	75	517	TACTACCTT	M|:|:||||	-2.54273	-	1.15136e-06	15.7
orange1.1g025810m.g.v1.1_400+200_bp_promoter	415	177	TACTACCTT	M|:|:||||	-2.54273	+	1.15136e-06	15.7
orange1.1g044810m.g.v1.1_400+200_bp_promoter	57	203	TACTACCTT	M|:|:||||	-2.54273	-	1.15136e-06	15.7
orange1.1g008206m.g.v1.1_400+200_bp_promoter	125	467	TACTACCTT	M|:|:||||	-2.54273	+	1.15136e-06	15.7
orange1.1g043097m.g.v1.1_400+200_bp_promoter	438	154	TACTACCTT	M|:|:||||	-2.54273	+	1.15136e-06	15.7
orange1.1g043488m.g.v1.1_400+200_bp_promoter	187	405	TACTACCTT	M|:|:||||	-2.54273	-	1.15136e-06	15.7
orange1.1g007138m.g.v1.1_400+200_bp_promoter	47	145	TACTACCTT	M|:|:||||	-2.54273	+	1.15136e-06	15.7
orange1.1g047535m.g.v1.1_400+200_bp_promoter	3	589	TACTACCTT	M|:|:||||	-2.54273	+	1.15136e-06	15.7
orange1.1g036594m.g.v1.1_400+200_bp_promoter	429	163	TACTACCTT	M|:|:||||	-2.54273	+	1.15136e-06	15.7
orange1.1g005237m.g.v1.1_400+200_bp_promoter	52	540	TATTACCTT	M|:|:||||	-3.11163	-	4.59078e-06	62.6
orange1.1g019585m.g.v1.1_400+200_bp_promoter	387	205	TATTACCTT	M|:|:||||	-3.11163	+	4.59078e-06	62.6
orange1.1g029226m.g.v1.1_400+200_bp_promoter	315	277	TATTACCTT	M|:|:||||	-3.11163	+	4.59078e-06	62.6
orange1.1g032351m.g.v1.1_400+200_bp_promoter	63	529	TATTACCTT	M|:|:||||	-3.11163	-	4.59078e-06	62.6
orange1.1g033423m.g.v1.1_400+200_bp_promoter	476	116	TATTACCTT	M|:|:||||	-3.11163	+	4.59078e-06	62.6
orange1.1g046749m.g.v1.1_400+200_bp_promoter	283	309	TATTACCTT	M|:|:||||	-3.11163	+	4.59078e-06	62.6
orange1.1g008340m.g.v1.1_400+200_bp_promoter	361	231	TATTACCTT	M|:|:||||	-3.11163	+	4.59078e-06	62.6
orange1.1g012995m.g.v1.1_400+200_bp_promoter	351	241	TATTACCTT	M|:|:||||	-3.11163	-	4.59078e-06	62.6
orange1.1g026056m.g.v1.1_400+200_bp_promoter	470	122	TATTACCTT	M|:|:||||	-3.11163	-	4.59078e-06	62.6
orange1.1g035501m.g.v1.1_400+200_bp_promoter	335	257	TATTACCTT	M|:|:||||	-3.11163	+	4.59078e-06	62.6
orange1.1g035501m.g.v1.1_400+200_bp_promoter	557	35	TATTACCTT	M|:|:||||	-3.11163	-	4.59078e-06	62.6
orange1.1g042018m.g.v1.1_400+200_bp_promoter	181	411	TATTACCTT	M|:|:||||	-3.11163	-	4.59078e-06	62.6
orange1.1g043286m.g.v1.1_400+200_bp_promoter	123	469	TATTACCTT	M|:|:||||	-3.11163	-	4.59078e-06	62.6
orange1.1g000589m.g.v1.1_400+200_bp_promoter	175	417	TATTACCTT	M|:|:||||	-3.11163	-	4.59078e-06	62.6
orange1.1g013153m.g.v1.1_400+200_bp_promoter	446	146	TATTACCTT	M|:|:||||	-3.11163	+	4.59078e-06	62.6
orange1.1g030765m.g.v1.1_400+200_bp_promoter	556	36	TATTACCTT	M|:|:||||	-3.11163	+	4.59078e-06	62.6
orange1.1g040627m.g.v1.1_400+200_bp_promoter	511	81	TATTACCTT	M|:|:||||	-3.11163	-	4.59078e-06	62.6
orange1.1g041810m.g.v1.1_400+200_bp_promoter	240	352	TATTACCTT	M|:|:||||	-3.11163	-	4.59078e-06	62.6
orange1.1g013641m.g.v1.1_400+200_bp_promoter	208	384	TATTACCTT	M|:|:||||	-3.11163	-	4.59078e-06	62.6
orange1.1g016230m.g.v1.1_400+200_bp_promoter	7	585	TATTACCTT	M|:|:||||	-3.11163	-	4.59078e-06	62.6
orange1.1g037718m.g.v1.1_400+200_bp_promoter	22	570	TATTACCTT	M|:|:||||	-3.11163	+	4.59078e-06	62.6
orange1.1g013421m.g.v1.1_400+200_bp_promoter	267	325	TATTACCTT	M|:|:||||	-3.11163	+	4.59078e-06	62.6
orange1.1g016651m.g.v1.1_400+200_bp_promoter	88	504	TATTACCTT	M|:|:||||	-3.11163	+	4.59078e-06	62.6
orange1.1g018868m.g.v1.1_400+200_bp_promoter	218	374	TATTACCTT	M|:|:||||	-3.11163	+	4.59078e-06	62.6
orange1.1g023295m.g.v1.1_400+200_bp_promoter	243	349	TATTACCTT	M|:|:||||	-3.11163	-	4.59078e-06	62.6
orange1.1g011608m.g.v1.1_400+200_bp_promoter	92	500	TATTACCTT	M|:|:||||	-3.11163	+	4.59078e-06	62.6
orange1.1g017406m.g.v1.1_400+200_bp_promoter	509	83	TATTACCTT	M|:|:||||	-3.11163	-	4.59078e-06	62.6
orange1.1g036058m.g.v1.1_400+200_bp_promoter	453	139	TATTACCTT	M|:|:||||	-3.11163	+	4.59078e-06	62.6
orange1.1g042252m.g.v1.1_400+200_bp_promoter	549	43	TATTACCTT	M|:|:||||	-3.11163	-	4.59078e-06	62.6
orange1.1g006658m.g.v1.1_400+200_bp_promoter	115	477	TATTACCTT	M|:|:||||	-3.11163	-	4.59078e-06	62.6
orange1.1g011145m.g.v1.1_400+200_bp_promoter	230	362	TATTACCTT	M|:|:||||	-3.11163	-	4.59078e-06	62.6
orange1.1g007208m.g.v1.1_400+200_bp_promoter	585	7	TATTACCTT	M|:|:||||	-3.11163	+	4.59078e-06	62.6
orange1.1g010751m.g.v1.1_400+200_bp_promoter	531	61	TATTACCTT	M|:|:||||	-3.11163	-	4.59078e-06	62.6
orange1.1g013396m.g.v1.1_400+200_bp_promoter	156	436	TATTACCTT	M|:|:||||	-3.11163	-	4.59078e-06	62.6
orange1.1g015863m.g.v1.1_400+200_bp_promoter	369	223	TATTACCTT	M|:|:||||	-3.11163	-	4.59078e-06	62.6
orange1.1g007812m.g.v1.1_400+200_bp_promoter	584	8	TATTACCTT	M|:|:||||	-3.11163	+	4.59078e-06	62.6
orange1.1g025842m.g.v1.1_400+200_bp_promoter	424	168	TATTACCTT	M|:|:||||	-3.11163	-	4.59078e-06	62.6
orange1.1g040111m.g.v1.1_400+200_bp_promoter	303	289	TATTACCTT	M|:|:||||	-3.11163	-	4.59078e-06	62.6
orange1.1g040204m.g.v1.1_400+200_bp_promoter	25	567	TATTACCTT	M|:|:||||	-3.11163	-	4.59078e-06	62.6
orange1.1g018057m.g.v1.1_400+200_bp_promoter	159	433	TATTACCTT	M|:|:||||	-3.11163	-	4.59078e-06	62.6
orange1.1g027302m.g.v1.1_400+200_bp_promoter	573	19	TATTACCTT	M|:|:||||	-3.11163	+	4.59078e-06	62.6
orange1.1g028483m.g.v1.1_400+200_bp_promoter	505	87	TATTACCTT	M|:|:||||	-3.11163	-	4.59078e-06	62.6
orange1.1g047675m.g.v1.1_400+200_bp_promoter	350	242	TATTACCTT	M|:|:||||	-3.11163	+	4.59078e-06	62.6
orange1.1g018356m.g.v1.1_400+200_bp_promoter	248	344	TATTACCTT	M|:|:||||	-3.11163	+	4.59078e-06	62.6
orange1.1g039983m.g.v1.1_400+200_bp_promoter	206	386	TATTACCTT	M|:|:||||	-3.11163	-	4.59078e-06	62.6
orange1.1g040968m.g.v1.1_400+200_bp_promoter	62	530	TATTACCTT	M|:|:||||	-3.11163	-	4.59078e-06	62.6
orange1.1g040555m.g.v1.1_400+200_bp_promoter	182	410	TATTACCTT	M|:|:||||	-3.11163	-	4.59078e-06	62.6
orange1.1g048728m.g.v1.1_400+200_bp_promoter	407	185	TATTACCTT	M|:|:||||	-3.11163	-	4.59078e-06	62.6
orange1.1g048174m.g.v1.1_400+200_bp_promoter	104	488	TATTACCTT	M|:|:||||	-3.11163	+	4.59078e-06	62.6
orange1.1g027000m.g.v1.1_400+200_bp_promoter	113	479	TATTACCTT	M|:|:||||	-3.11163	-	4.59078e-06	62.6
orange1.1g035978m.g.v1.1_400+200_bp_promoter	97	495	TATTACCTT	M|:|:||||	-3.11163	-	4.59078e-06	62.6
orange1.1g026444m.g.v1.1_400+200_bp_promoter	268	324	TATTACCTT	M|:|:||||	-3.11163	+	4.59078e-06	62.6
orange1.1g038383m.g.v1.1_400+200_bp_promoter	240	352	TATTACCTT	M|:|:||||	-3.11163	+	4.59078e-06	62.6
orange1.1g003926m.g.v1.1_400+200_bp_promoter	225	367	TATTACCTT	M|:|:||||	-3.11163	+	4.59078e-06	62.6
orange1.1g044578m.g.v1.1_400+200_bp_promoter	6	586	TATTACCTT	M|:|:||||	-3.11163	-	4.59078e-06	62.6
orange1.1g032805m.g.v1.1_400+200_bp_promoter	70	522	TATTACCTT	M|:|:||||	-3.11163	+	4.59078e-06	62.6
orange1.1g043316m.g.v1.1_400+200_bp_promoter	90	502	TATTACCTT	M|:|:||||	-3.11163	+	4.59078e-06	62.6
orange1.1g040755m.g.v1.1_400+200_bp_promoter	529	63	TATTACCTT	M|:|:||||	-3.11163	-	4.59078e-06	62.6
orange1.1g008263m.g.v1.1_400+200_bp_promoter	51	541	TATTACCTT	M|:|:||||	-3.11163	+	4.59078e-06	62.6
orange1.1g019324m.g.v1.1_400+200_bp_promoter	82	510	TATTACCTT	M|:|:||||	-3.11163	-	4.59078e-06	62.6
orange1.1g033401m.g.v1.1_400+200_bp_promoter	85	507	TATTACCTT	M|:|:||||	-3.11163	-	4.59078e-06	62.6
orange1.1g026254m.g.v1.1_400+200_bp_promoter	466	126	TATTACCTT	M|:|:||||	-3.11163	-	4.59078e-06	62.6
orange1.1g028455m.g.v1.1_400+200_bp_promoter	424	168	TATTACCTT	M|:|:||||	-3.11163	+	4.59078e-06	62.6
orange1.1g039018m.g.v1.1_400+200_bp_promoter	115	477	TATTACCTT	M|:|:||||	-3.11163	+	4.59078e-06	62.6
orange1.1g042284m.g.v1.1_400+200_bp_promoter	500	92	TATTACCTT	M|:|:||||	-3.11163	-	4.59078e-06	62.6
orange1.1g001114m.g.v1.1_400+200_bp_promoter	167	425	TATTACCTT	M|:|:||||	-3.11163	+	4.59078e-06	62.6
orange1.1g043626m.g.v1.1_400+200_bp_promoter	173	419	TATTACCTT	M|:|:||||	-3.11163	+	4.59078e-06	62.6
orange1.1g046930m.g.v1.1_400+200_bp_promoter	578	14	TATTACCTT	M|:|:||||	-3.11163	-	4.59078e-06	62.6
orange1.1g008020m.g.v1.1_400+200_bp_promoter	233	359	TATTACCTT	M|:|:||||	-3.11163	+	4.59078e-06	62.6
orange1.1g021164m.g.v1.1_400+200_bp_promoter	25	567	TATTACCTT	M|:|:||||	-3.11163	+	4.59078e-06	62.6
orange1.1g001679m.g.v1.1_400+200_bp_promoter	39	553	TATTACCTT	M|:|:||||	-3.11163	+	4.59078e-06	62.6
orange1.1g006746m.g.v1.1_400+200_bp_promoter	405	187	TATTACCTT	M|:|:||||	-3.11163	+	4.59078e-06	62.6
orange1.1g021682m.g.v1.1_400+200_bp_promoter	341	251	TATTACCTT	M|:|:||||	-3.11163	-	4.59078e-06	62.6
orange1.1g037568m.g.v1.1_400+200_bp_promoter	245	347	TATTACCTT	M|:|:||||	-3.11163	-	4.59078e-06	62.6
orange1.1g048172m.g.v1.1_400+200_bp_promoter	304	288	TATTACCTT	M|:|:||||	-3.11163	+	4.59078e-06	62.6
orange1.1g017566m.g.v1.1_400+200_bp_promoter	17	575	TATTACCTT	M|:|:||||	-3.11163	+	4.59078e-06	62.6
orange1.1g023180m.g.v1.1_400+200_bp_promoter	182	410	TATTACCTT	M|:|:||||	-3.11163	-	4.59078e-06	62.6
orange1.1g047697m.g.v1.1_400+200_bp_promoter	476	116	TATTACCTT	M|:|:||||	-3.11163	-	4.59078e-06	62.6
orange1.1g003882m.g.v1.1_400+200_bp_promoter	363	229	TATTACCTT	M|:|:||||	-3.11163	-	4.59078e-06	62.6
orange1.1g044623m.g.v1.1_400+200_bp_promoter	167	425	TATTACCTT	M|:|:||||	-3.11163	-	4.59078e-06	62.6
orange1.1g023783m.g.v1.1_400+200_bp_promoter	47	545	TATTACCTT	M|:|:||||	-3.11163	-	4.59078e-06	62.6
orange1.1g008500m.g.v1.1_400+200_bp_promoter	274	318	TATTACCTT	M|:|:||||	-3.11163	-	4.59078e-06	62.6
orange1.1g042157m.g.v1.1_400+200_bp_promoter	229	363	TATTACCTT	M|:|:||||	-3.11163	+	4.59078e-06	62.6
orange1.1g046877m.g.v1.1_400+200_bp_promoter	197	395	TATTACCTT	M|:|:||||	-3.11163	+	4.59078e-06	62.6
orange1.1g047996m.g.v1.1_400+200_bp_promoter	485	107	TATTACCTT	M|:|:||||	-3.11163	-	4.59078e-06	62.6
orange1.1g047050m.g.v1.1_400+200_bp_promoter	168	424	TATTACCTT	M|:|:||||	-3.11163	-	4.59078e-06	62.6
orange1.1g039690m.g.v1.1_400+200_bp_promoter	454	138	TATTACCTT	M|:|:||||	-3.11163	-	4.59078e-06	62.6
orange1.1g033628m.g.v1.1_400+200_bp_promoter	200	392	TATTACCTT	M|:|:||||	-3.11163	-	4.59078e-06	62.6
orange1.1g032338m.g.v1.1_400+200_bp_promoter	246	346	TATTACCTT	M|:|:||||	-3.11163	-	4.59078e-06	62.6
orange1.1g045490m.g.v1.1_400+200_bp_promoter	561	31	TATTACCTT	M|:|:||||	-3.11163	+	4.59078e-06	62.6
orange1.1g047452m.g.v1.1_400+200_bp_promoter	578	14	TATTACCTT	M|:|:||||	-3.11163	-	4.59078e-06	62.6
orange1.1g021901m.g.v1.1_400+200_bp_promoter	127	465	TATTACCTT	M|:|:||||	-3.11163	+	4.59078e-06	62.6
orange1.1g029817m.g.v1.1_400+200_bp_promoter	85	507	TATTACCTT	M|:|:||||	-3.11163	-	4.59078e-06	62.6
orange1.1g033050m.g.v1.1_400+200_bp_promoter	518	74	TATTACCTT	M|:|:||||	-3.11163	+	4.59078e-06	62.6
orange1.1g028078m.g.v1.1_400+200_bp_promoter	6	586	TATTACCTT	M|:|:||||	-3.11163	+	4.59078e-06	62.6
orange1.1g040800m.g.v1.1_400+200_bp_promoter	517	75	TATTACCTT	M|:|:||||	-3.11163	+	4.59078e-06	62.6
orange1.1g040691m.g.v1.1_400+200_bp_promoter	281	311	TATTACCTT	M|:|:||||	-3.11163	-	4.59078e-06	62.6
orange1.1g010260m.g.v1.1_400+200_bp_promoter	580	12	TATTACCTT	M|:|:||||	-3.11163	+	4.59078e-06	62.6
orange1.1g043136m.g.v1.1_400+200_bp_promoter	101	491	TATTACCTT	M|:|:||||	-3.11163	-	4.59078e-06	62.6
orange1.1g021779m.g.v1.1_400+200_bp_promoter	112	480	TATTACCTT	M|:|:||||	-3.11163	+	4.59078e-06	62.6
orange1.1g044737m.g.v1.1_400+200_bp_promoter	297	295	TATTACCTT	M|:|:||||	-3.11163	-	4.59078e-06	62.6
orange1.1g014701m.g.v1.1_400+200_bp_promoter	532	60	TATTACCTT	M|:|:||||	-3.11163	-	4.59078e-06	62.6
orange1.1g040885m.g.v1.1_400+200_bp_promoter	142	450	TATTACCTT	M|:|:||||	-3.11163	+	4.59078e-06	62.6
orange1.1g017359m.g.v1.1_400+200_bp_promoter	91	501	TATTACCTT	M|:|:||||	-3.11163	+	4.59078e-06	62.6
orange1.1g028267m.g.v1.1_400+200_bp_promoter	478	114	TATTACCTT	M|:|:||||	-3.11163	-	4.59078e-06	62.6
orange1.1g046532m.g.v1.1_400+200_bp_promoter	149	443	TATTACCTT	M|:|:||||	-3.11163	-	4.59078e-06	62.6
orange1.1g021070m.g.v1.1_400+200_bp_promoter	171	421	TATTACCTT	M|:|:||||	-3.11163	+	4.59078e-06	62.6
orange1.1g031877m.g.v1.1_400+200_bp_promoter	21	571	TATTACCTT	M|:|:||||	-3.11163	+	4.59078e-06	62.6
orange1.1g016112m.g.v1.1_400+200_bp_promoter	554	38	TATTACCTT	M|:|:||||	-3.11163	-	4.59078e-06	62.6
orange1.1g012618m.g.v1.1_400+200_bp_promoter	51	541	TATTACCTT	M|:|:||||	-3.11163	+	4.59078e-06	62.6
orange1.1g043701m.g.v1.1_400+200_bp_promoter	499	93	TATTACCTT	M|:|:||||	-3.11163	-	4.59078e-06	62.6
orange1.1g030226m.g.v1.1_400+200_bp_promoter	75	517	TATTACCTT	M|:|:||||	-3.11163	-	4.59078e-06	62.6
orange1.1g006329m.g.v1.1_400+200_bp_promoter	69	523	TATTACCTT	M|:|:||||	-3.11163	-	4.59078e-06	62.6
orange1.1g008423m.g.v1.1_400+200_bp_promoter	563	29	TATTACCTT	M|:|:||||	-3.11163	-	4.59078e-06	62.6
orange1.1g014386m.g.v1.1_400+200_bp_promoter	183	409	TATTACCTT	M|:|:||||	-3.11163	-	4.59078e-06	62.6
orange1.1g008726m.g.v1.1_400+200_bp_promoter	515	77	TATTACCTT	M|:|:||||	-3.11163	+	4.59078e-06	62.6
orange1.1g030644m.g.v1.1_400+200_bp_promoter	140	452	TATTACCTT	M|:|:||||	-3.11163	-	4.59078e-06	62.6
orange1.1g044256m.g.v1.1_400+200_bp_promoter	509	83	TATTACCTT	M|:|:||||	-3.11163	-	4.59078e-06	62.6
orange1.1g000585m.g.v1.1_400+200_bp_promoter	358	234	TATTACCTT	M|:|:||||	-3.11163	-	4.59078e-06	62.6
orange1.1g039343m.g.v1.1_400+200_bp_promoter	256	336	TATTACCTT	M|:|:||||	-3.11163	+	4.59078e-06	62.6
orange1.1g002316m.g.v1.1_400+200_bp_promoter	344	248	TATTACCTT	M|:|:||||	-3.11163	+	4.59078e-06	62.6
orange1.1g034676m.g.v1.1_400+200_bp_promoter	350	242	TATTACCTT	M|:|:||||	-3.11163	-	4.59078e-06	62.6
orange1.1g035684m.g.v1.1_400+200_bp_promoter	270	322	TATTACCTT	M|:|:||||	-3.11163	-	4.59078e-06	62.6
orange1.1g046237m.g.v1.1_400+200_bp_promoter	43	549	TATTACCTT	M|:|:||||	-3.11163	+	4.59078e-06	62.6
orange1.1g035823m.g.v1.1_400+200_bp_promoter	242	350	TATTACCTT	M|:|:||||	-3.11163	+	4.59078e-06	62.6
orange1.1g037765m.g.v1.1_400+200_bp_promoter	258	334	TATTACCTT	M|:|:||||	-3.11163	-	4.59078e-06	62.6
orange1.1g026453m.g.v1.1_400+200_bp_promoter	432	160	TATTACCTT	M|:|:||||	-3.11163	-	4.59078e-06	62.6
orange1.1g043129m.g.v1.1_400+200_bp_promoter	218	374	TATTACCTT	M|:|:||||	-3.11163	-	4.59078e-06	62.6
orange1.1g007979m.g.v1.1_400+200_bp_promoter	543	49	TATTACCTT	M|:|:||||	-3.11163	-	4.59078e-06	62.6
orange1.1g033565m.g.v1.1_400+200_bp_promoter	504	88	TATTACCTT	M|:|:||||	-3.11163	-	4.59078e-06	62.6
orange1.1g031734m.g.v1.1_400+200_bp_promoter	409	183	TATTACCTT	M|:|:||||	-3.11163	+	4.59078e-06	62.6
orange1.1g036450m.g.v1.1_400+200_bp_promoter	43	549	TATTACCTT	M|:|:||||	-3.11163	+	4.59078e-06	62.6
orange1.1g043874m.g.v1.1_400+200_bp_promoter	179	413	TATTACCTT	M|:|:||||	-3.11163	-	4.59078e-06	62.6
orange1.1g039764m.g.v1.1_400+200_bp_promoter	314	278	TATTACCTT	M|:|:||||	-3.11163	-	4.59078e-06	62.6
orange1.1g016205m.g.v1.1_400+200_bp_promoter	130	462	TATTACCTT	M|:|:||||	-3.11163	+	4.59078e-06	62.6
orange1.1g044846m.g.v1.1_400+200_bp_promoter	274	318	TATTACCTT	M|:|:||||	-3.11163	-	4.59078e-06	62.6
orange1.1g046738m.g.v1.1_400+200_bp_promoter	547	45	TATTACCTT	M|:|:||||	-3.11163	+	4.59078e-06	62.6
orange1.1g031463m.g.v1.1_400+200_bp_promoter	532	60	TATTACCTT	M|:|:||||	-3.11163	-	4.59078e-06	62.6
orange1.1g047218m.g.v1.1_400+200_bp_promoter	223	369	TATTACCTT	M|:|:||||	-3.11163	+	4.59078e-06	62.6
orange1.1g042720m.g.v1.1_400+200_bp_promoter	17	575	TATTACCTT	M|:|:||||	-3.11163	-	4.59078e-06	62.6
orange1.1g042824m.g.v1.1_400+200_bp_promoter	460	132	TATTACCTT	M|:|:||||	-3.11163	-	4.59078e-06	62.6
orange1.1g045439m.g.v1.1_400+200_bp_promoter	33	559	TATTACCTT	M|:|:||||	-3.11163	-	4.59078e-06	62.6
orange1.1g047725m.g.v1.1_400+200_bp_promoter	97	495	TATTACCTT	M|:|:||||	-3.11163	+	4.59078e-06	62.6
orange1.1g047725m.g.v1.1_400+200_bp_promoter	174	418	TATTACCTT	M|:|:||||	-3.11163	+	4.59078e-06	62.6
orange1.1g035691m.g.v1.1_400+200_bp_promoter	590	2	TATTACCTT	M|:|:||||	-3.11163	-	4.59078e-06	62.6
orange1.1g024602m.g.v1.1_400+200_bp_promoter	196	396	TATTACCTT	M|:|:||||	-3.11163	-	4.59078e-06	62.6
orange1.1g036922m.g.v1.1_400+200_bp_promoter	196	396	TATTACCTT	M|:|:||||	-3.11163	-	4.59078e-06	62.6
orange1.1g041931m.g.v1.1_400+200_bp_promoter	20	572	TATTACCTT	M|:|:||||	-3.11163	-	4.59078e-06	62.6
orange1.1g016512m.g.v1.1_400+200_bp_promoter	65	527	TATTACCTT	M|:|:||||	-3.11163	-	4.59078e-06	62.6
orange1.1g036448m.g.v1.1_400+200_bp_promoter	127	96	TATTACCTT	M|:|:||||	-3.11163	-	4.59078e-06	62.6
orange1.1g043235m.g.v1.1_400+200_bp_promoter	545	47	TATTACCTT	M|:|:||||	-3.11163	-	4.59078e-06	62.6
orange1.1g045695m.g.v1.1_400+200_bp_promoter	297	295	TATTACCTT	M|:|:||||	-3.11163	-	4.59078e-06	62.6
orange1.1g031513m.g.v1.1_400+200_bp_promoter	201	391	TATTACCTT	M|:|:||||	-3.11163	+	4.59078e-06	62.6
orange1.1g040174m.g.v1.1_400+200_bp_promoter	156	436	TATTACCTT	M|:|:||||	-3.11163	+	4.59078e-06	62.6
orange1.1g044778m.g.v1.1_400+200_bp_promoter	128	464	TATTACCTT	M|:|:||||	-3.11163	+	4.59078e-06	62.6
orange1.1g037833m.g.v1.1_400+200_bp_promoter	149	443	TATTACCTT	M|:|:||||	-3.11163	-	4.59078e-06	62.6
orange1.1g048054m.g.v1.1_400+200_bp_promoter	72	322	TATTACCTT	M|:|:||||	-3.11163	+	4.59078e-06	62.6
orange1.1g038779m.g.v1.1_400+200_bp_promoter	306	113	TATTACCTT	M|:|:||||	-3.11163	-	4.59078e-06	62.6
orange1.1g043886m.g.v1.1_400+200_bp_promoter	200	392	TATTACCTT	M|:|:||||	-3.11163	-	4.59078e-06	62.6
orange1.1g030136m.g.v1.1_400+200_bp_promoter	3	568	TATTACCTT	M|:|:||||	-3.11163	+	4.59078e-06	62.6
orange1.1g033760m.g.v1.1_400+200_bp_promoter	247	345	TACTCCCTT	M|:|x||||	-3.51866	+	9.17423e-06	125.1
orange1.1g040927m.g.v1.1_400+200_bp_promoter	380	212	TACTCCCTT	M|:|x||||	-3.51866	-	9.17423e-06	125.1
orange1.1g015568m.g.v1.1_400+200_bp_promoter	270	322	TACTCCCTT	M|:|x||||	-3.51866	+	9.17423e-06	125.1
orange1.1g039780m.g.v1.1_400+200_bp_promoter	220	372	TACTCCCTT	M|:|x||||	-3.51866	+	9.17423e-06	125.1
orange1.1g039784m.g.v1.1_400+200_bp_promoter	257	335	TACTCCCTT	M|:|x||||	-3.51866	+	9.17423e-06	125.1
orange1.1g031606m.g.v1.1_400+200_bp_promoter	504	88	TACTCCCTT	M|:|x||||	-3.51866	-	9.17423e-06	125.1
orange1.1g017194m.g.v1.1_400+200_bp_promoter	114	478	TACTCCCTT	M|:|x||||	-3.51866	+	9.17423e-06	125.1
orange1.1g028276m.g.v1.1_400+200_bp_promoter	35	557	TACTCCCTT	M|:|x||||	-3.51866	+	9.17423e-06	125.1
orange1.1g028753m.g.v1.1_400+200_bp_promoter	101	491	TACTCCCTT	M|:|x||||	-3.51866	+	9.17423e-06	125.1
orange1.1g033622m.g.v1.1_400+200_bp_promoter	261	331	TACTCCCTT	M|:|x||||	-3.51866	-	9.17423e-06	125.1
orange1.1g037621m.g.v1.1_400+200_bp_promoter	2	590	TACTCCCTT	M|:|x||||	-3.51866	-	9.17423e-06	125.1
orange1.1g026451m.g.v1.1_400+200_bp_promoter	192	400	TACTCCCTT	M|:|x||||	-3.51866	+	9.17423e-06	125.1
orange1.1g004229m.g.v1.1_400+200_bp_promoter	67	525	TACTCCCTT	M|:|x||||	-3.51866	+	9.17423e-06	125.1
orange1.1g046554m.g.v1.1_400+200_bp_promoter	392	200	TACTCCCTT	M|:|x||||	-3.51866	-	9.17423e-06	125.1
orange1.1g023188m.g.v1.1_400+200_bp_promoter	95	497	TACTCCCTT	M|:|x||||	-3.51866	+	9.17423e-06	125.1
orange1.1g038425m.g.v1.1_400+200_bp_promoter	462	130	TACTCCCTT	M|:|x||||	-3.51866	-	9.17423e-06	125.1
orange1.1g025716m.g.v1.1_400+200_bp_promoter	325	267	TACTCCCTT	M|:|x||||	-3.51866	-	9.17423e-06	125.1
orange1.1g019545m.g.v1.1_400+200_bp_promoter	493	99	TACTCCCTT	M|:|x||||	-3.51866	+	9.17423e-06	125.1
orange1.1g027236m.g.v1.1_400+200_bp_promoter	45	547	TACTCCCTT	M|:|x||||	-3.51866	-	9.17423e-06	125.1
orange1.1g045622m.g.v1.1_400+200_bp_promoter	250	342	TACTCCCTT	M|:|x||||	-3.51866	+	9.17423e-06	125.1
orange1.1g004084m.g.v1.1_400+200_bp_promoter	458	134	TACTCCCTT	M|:|x||||	-3.51866	+	9.17423e-06	125.1
orange1.1g013249m.g.v1.1_400+200_bp_promoter	508	84	TACTCCCTT	M|:|x||||	-3.51866	-	9.17423e-06	125.1
orange1.1g015437m.g.v1.1_400+200_bp_promoter	461	131	TACTCCCTT	M|:|x||||	-3.51866	+	9.17423e-06	125.1
orange1.1g015063m.g.v1.1_400+200_bp_promoter	532	60	TACTCCCTT	M|:|x||||	-3.51866	-	9.17423e-06	125.1
orange1.1g026444m.g.v1.1_400+200_bp_promoter	322	270	TACTCCCTT	M|:|x||||	-3.51866	-	9.17423e-06	125.1
orange1.1g043879m.g.v1.1_400+200_bp_promoter	467	125	TACTCCCTT	M|:|x||||	-3.51866	+	9.17423e-06	125.1
orange1.1g048785m.g.v1.1_400+200_bp_promoter	493	99	TACTCCCTT	M|:|x||||	-3.51866	-	9.17423e-06	125.1
orange1.1g005283m.g.v1.1_400+200_bp_promoter	244	348	TACTCCCTT	M|:|x||||	-3.51866	-	9.17423e-06	125.1
orange1.1g028365m.g.v1.1_400+200_bp_promoter	237	355	TACTCCCTT	M|:|x||||	-3.51866	+	9.17423e-06	125.1
orange1.1g030989m.g.v1.1_400+200_bp_promoter	186	406	TACTCCCTT	M|:|x||||	-3.51866	-	9.17423e-06	125.1
orange1.1g023414m.g.v1.1_400+200_bp_promoter	42	550	TACTCCCTT	M|:|x||||	-3.51866	-	9.17423e-06	125.1
orange1.1g044217m.g.v1.1_400+200_bp_promoter	333	259	TACTCCCTT	M|:|x||||	-3.51866	-	9.17423e-06	125.1
orange1.1g039924m.g.v1.1_400+200_bp_promoter	280	312	TACTCCCTT	M|:|x||||	-3.51866	-	9.17423e-06	125.1
orange1.1g026268m.g.v1.1_400+200_bp_promoter	494	98	TACTCCCTT	M|:|x||||	-3.51866	+	9.17423e-06	125.1
orange1.1g003439m.g.v1.1_400+200_bp_promoter	440	152	TACTCCCTT	M|:|x||||	-3.51866	+	9.17423e-06	125.1
orange1.1g043508m.g.v1.1_400+200_bp_promoter	470	122	TACTCCCTT	M|:|x||||	-3.51866	-	9.17423e-06	125.1
orange1.1g006550m.g.v1.1_400+200_bp_promoter	533	59	TACTCCCTT	M|:|x||||	-3.51866	+	9.17423e-06	125.1
orange1.1g026455m.g.v1.1_400+200_bp_promoter	390	202	TACTCCCTT	M|:|x||||	-3.51866	+	9.17423e-06	125.1
orange1.1g035772m.g.v1.1_400+200_bp_promoter	442	150	TACTCCCTT	M|:|x||||	-3.51866	-	9.17423e-06	125.1
orange1.1g035855m.g.v1.1_400+200_bp_promoter	314	278	TACTCCCTT	M|:|x||||	-3.51866	+	9.17423e-06	125.1
orange1.1g030099m.g.v1.1_400+200_bp_promoter	304	288	TACTCCCTT	M|:|x||||	-3.51866	+	9.17423e-06	125.1
orange1.1g044158m.g.v1.1_400+200_bp_promoter	534	58	TACTCCCTT	M|:|x||||	-3.51866	+	9.17423e-06	125.1
orange1.1g014353m.g.v1.1_400+200_bp_promoter	554	38	TACTCCCTT	M|:|x||||	-3.51866	-	9.17423e-06	125.1
orange1.1g025601m.g.v1.1_400+200_bp_promoter	93	499	TACTCCCTT	M|:|x||||	-3.51866	-	9.17423e-06	125.1
orange1.1g023200m.g.v1.1_400+200_bp_promoter	536	56	TACTCCCTT	M|:|x||||	-3.51866	-	9.17423e-06	125.1
orange1.1g043101m.g.v1.1_400+200_bp_promoter	392	200	TACTCCCTT	M|:|x||||	-3.51866	-	9.17423e-06	125.1
orange1.1g013352m.g.v1.1_400+200_bp_promoter	441	151	TACTCCCTT	M|:|x||||	-3.51866	+	9.17423e-06	125.1
orange1.1g039050m.g.v1.1_400+200_bp_promoter	168	424	TACTCCCTT	M|:|x||||	-3.51866	+	9.17423e-06	125.1
orange1.1g036830m.g.v1.1_400+200_bp_promoter	428	164	TACTCCCTT	M|:|x||||	-3.51866	+	9.17423e-06	125.1
orange1.1g037577m.g.v1.1_400+200_bp_promoter	225	367	TACTCCCTT	M|:|x||||	-3.51866	+	9.17423e-06	125.1
orange1.1g036196m.g.v1.1_400+200_bp_promoter	431	161	TACTCCCTT	M|:|x||||	-3.51866	-	9.17423e-06	125.1
orange1.1g048640m.g.v1.1_400+200_bp_promoter	180	412	TACTCCCTT	M|:|x||||	-3.51866	+	9.17423e-06	125.1
orange1.1g035297m.g.v1.1_400+200_bp_promoter	23	569	TACTCCCTT	M|:|x||||	-3.51866	+	9.17423e-06	125.1
orange1.1g012090m.g.v1.1_400+200_bp_promoter	93	499	TACTCCCTT	M|:|x||||	-3.51866	+	9.17423e-06	125.1
orange1.1g006340m.g.v1.1_400+200_bp_promoter	373	219	TACTCCCTT	M|:|x||||	-3.51866	+	9.17423e-06	125.1
orange1.1g024223m.g.v1.1_400+200_bp_promoter	304	288	TACTCCCTT	M|:|x||||	-3.51866	-	9.17423e-06	125.1
orange1.1g016022m.g.v1.1_400+200_bp_promoter	311	281	TACTCCCTT	M|:|x||||	-3.51866	+	9.17423e-06	125.1
orange1.1g042587m.g.v1.1_400+200_bp_promoter	210	382	TACTCCCTT	M|:|x||||	-3.51866	-	9.17423e-06	125.1
orange1.1g018926m.g.v1.1_400+200_bp_promoter	173	419	TACTCCCTT	M|:|x||||	-3.51866	-	9.17423e-06	125.1
orange1.1g043951m.g.v1.1_400+200_bp_promoter	206	386	TACTCCCTT	M|:|x||||	-3.51866	-	9.17423e-06	125.1
orange1.1g005508m.g.v1.1_400+200_bp_promoter	101	491	TACTCCCTT	M|:|x||||	-3.51866	-	9.17423e-06	125.1
orange1.1g037613m.g.v1.1_400+200_bp_promoter	177	415	TACTCCCTT	M|:|x||||	-3.51866	-	9.17423e-06	125.1
orange1.1g030942m.g.v1.1_400+200_bp_promoter	310	282	TACTCCCTT	M|:|x||||	-3.51866	+	9.17423e-06	125.1
orange1.1g001653m.g.v1.1_400+200_bp_promoter	417	175	TACTCCCTT	M|:|x||||	-3.51866	+	9.17423e-06	125.1
orange1.1g035041m.g.v1.1_400+200_bp_promoter	305	287	TACTCCCTT	M|:|x||||	-3.51866	-	9.17423e-06	125.1
orange1.1g041199m.g.v1.1_400+200_bp_promoter	143	449	TACTCCCTT	M|:|x||||	-3.51866	+	9.17423e-06	125.1
orange1.1g046875m.g.v1.1_400+200_bp_promoter	476	116	TACTCCCTT	M|:|x||||	-3.51866	-	9.17423e-06	125.1
orange1.1g037375m.g.v1.1_400+200_bp_promoter	167	425	TACTCCCTT	M|:|x||||	-3.51866	+	9.17423e-06	125.1
orange1.1g038445m.g.v1.1_400+200_bp_promoter	384	208	TACTCCCTT	M|:|x||||	-3.51866	-	9.17423e-06	125.1
orange1.1g046132m.g.v1.1_400+200_bp_promoter	377	215	TACTCCCTT	M|:|x||||	-3.51866	+	9.17423e-06	125.1
orange1.1g045865m.g.v1.1_400+200_bp_promoter	531	61	TACTCCCTT	M|:|x||||	-3.51866	+	9.17423e-06	125.1
orange1.1g047413m.g.v1.1_400+200_bp_promoter	88	136	TACTCCCTT	M|:|x||||	-3.51866	-	9.17423e-06	125.1
orange1.1g004617m.g.v1.1_400+200_bp_promoter	149	43	TACTCCCTT	M|:|x||||	-3.51866	+	9.17423e-06	125.1
orange1.1g016000m.g.v1.1_400+200_bp_promoter	64	128	TACTCCCTT	M|:|x||||	-3.51866	+	9.17423e-06	125.1
orange1.1g038738m.g.v1.1_400+200_bp_promoter	74	154	TACTCCCTT	M|:|x||||	-3.51866	-	9.17423e-06	125.1
orange1.1g047028m.g.v1.1_400+200_bp_promoter	67	525	TACTCCCTT	M|:|x||||	-3.51866	+	9.17423e-06	125.1
orange1.1g044811m.g.v1.1_400+200_bp_promoter	101	491	TACTCCCTT	M|:|x||||	-3.51866	-	9.17423e-06	125.1
orange1.1g032398m.g.v1.1_400+200_bp_promoter	301	291	TACTCCCTT	M|:|x||||	-3.51866	-	9.17423e-06	125.1
orange1.1g004503m.g.v1.1_400+200_bp_promoter	499	93	TAATACCTT	M|x|:||||	-3.78148	-	1.37577e-05	187.6
orange1.1g012310m.g.v1.1_400+200_bp_promoter	269	323	TAATACCTT	M|x|:||||	-3.78148	+	1.37577e-05	187.6
orange1.1g016414m.g.v1.1_400+200_bp_promoter	352	240	TAATACCTT	M|x|:||||	-3.78148	+	1.37577e-05	187.6
orange1.1g033869m.g.v1.1_400+200_bp_promoter	122	470	TAATACCTT	M|x|:||||	-3.78148	-	1.37577e-05	187.6
orange1.1g025106m.g.v1.1_400+200_bp_promoter	104	488	TAATACCTT	M|x|:||||	-3.78148	+	1.37577e-05	187.6
orange1.1g036566m.g.v1.1_400+200_bp_promoter	283	309	TAATACCTT	M|x|:||||	-3.78148	-	1.37577e-05	187.6
orange1.1g035665m.g.v1.1_400+200_bp_promoter	194	398	TAATACCTT	M|x|:||||	-3.78148	+	1.37577e-05	187.6
orange1.1g041858m.g.v1.1_400+200_bp_promoter	250	342	TAATACCTT	M|x|:||||	-3.78148	+	1.37577e-05	187.6
orange1.1g046538m.g.v1.1_400+200_bp_promoter	134	458	TAATACCTT	M|x|:||||	-3.78148	+	1.37577e-05	187.6
orange1.1g005723m.g.v1.1_400+200_bp_promoter	328	264	TAATACCTT	M|x|:||||	-3.78148	+	1.37577e-05	187.6
orange1.1g038093m.g.v1.1_400+200_bp_promoter	413	179	TAATACCTT	M|x|:||||	-3.78148	-	1.37577e-05	187.6
orange1.1g023966m.g.v1.1_400+200_bp_promoter	384	208	TAATACCTT	M|x|:||||	-3.78148	+	1.37577e-05	187.6
orange1.1g024380m.g.v1.1_400+200_bp_promoter	66	526	TAATACCTT	M|x|:||||	-3.78148	-	1.37577e-05	187.6
orange1.1g006630m.g.v1.1_400+200_bp_promoter	103	489	TAATACCTT	M|x|:||||	-3.78148	-	1.37577e-05	187.6
orange1.1g004047m.g.v1.1_400+200_bp_promoter	169	423	TAATACCTT	M|x|:||||	-3.78148	-	1.37577e-05	187.6
orange1.1g033263m.g.v1.1_400+200_bp_promoter	36	556	TAATACCTT	M|x|:||||	-3.78148	-	1.37577e-05	187.6
orange1.1g039100m.g.v1.1_400+200_bp_promoter	309	283	TAATACCTT	M|x|:||||	-3.78148	+	1.37577e-05	187.6
orange1.1g040213m.g.v1.1_400+200_bp_promoter	88	504	TAATACCTT	M|x|:||||	-3.78148	-	1.37577e-05	187.6
orange1.1g005466m.g.v1.1_400+200_bp_promoter	336	256	TAATACCTT	M|x|:||||	-3.78148	+	1.37577e-05	187.6
orange1.1g011570m.g.v1.1_400+200_bp_promoter	75	517	TAATACCTT	M|x|:||||	-3.78148	-	1.37577e-05	187.6
orange1.1g007889m.g.v1.1_400+200_bp_promoter	74	518	TAATACCTT	M|x|:||||	-3.78148	-	1.37577e-05	187.6
orange1.1g039181m.g.v1.1_400+200_bp_promoter	584	8	TAATACCTT	M|x|:||||	-3.78148	-	1.37577e-05	187.6
orange1.1g041246m.g.v1.1_400+200_bp_promoter	274	318	TAATACCTT	M|x|:||||	-3.78148	+	1.37577e-05	187.6
orange1.1g004725m.g.v1.1_400+200_bp_promoter	216	376	TAATACCTT	M|x|:||||	-3.78148	-	1.37577e-05	187.6
orange1.1g021116m.g.v1.1_400+200_bp_promoter	261	331	TAATACCTT	M|x|:||||	-3.78148	+	1.37577e-05	187.6
orange1.1g002882m.g.v1.1_400+200_bp_promoter	212	380	TAATACCTT	M|x|:||||	-3.78148	-	1.37577e-05	187.6
orange1.1g036958m.g.v1.1_400+200_bp_promoter	536	56	TAATACCTT	M|x|:||||	-3.78148	-	1.37577e-05	187.6
orange1.1g042694m.g.v1.1_400+200_bp_promoter	258	334	TAATACCTT	M|x|:||||	-3.78148	-	1.37577e-05	187.6
orange1.1g018357m.g.v1.1_400+200_bp_promoter	239	353	TAATACCTT	M|x|:||||	-3.78148	+	1.37577e-05	187.6
orange1.1g015135m.g.v1.1_400+200_bp_promoter	439	153	TAATACCTT	M|x|:||||	-3.78148	-	1.37577e-05	187.6
orange1.1g002844m.g.v1.1_400+200_bp_promoter	270	322	TAATACCTT	M|x|:||||	-3.78148	-	1.37577e-05	187.6
orange1.1g008986m.g.v1.1_400+200_bp_promoter	324	268	TAATACCTT	M|x|:||||	-3.78148	-	1.37577e-05	187.6
orange1.1g047021m.g.v1.1_400+200_bp_promoter	475	117	TAATACCTT	M|x|:||||	-3.78148	-	1.37577e-05	187.6
orange1.1g006104m.g.v1.1_400+200_bp_promoter	29	563	TAATACCTT	M|x|:||||	-3.78148	+	1.37577e-05	187.6
orange1.1g018777m.g.v1.1_400+200_bp_promoter	569	23	TAATACCTT	M|x|:||||	-3.78148	-	1.37577e-05	187.6
orange1.1g039000m.g.v1.1_400+200_bp_promoter	375	217	TAATACCTT	M|x|:||||	-3.78148	-	1.37577e-05	187.6
orange1.1g024849m.g.v1.1_400+200_bp_promoter	69	523	TAATACCTT	M|x|:||||	-3.78148	+	1.37577e-05	187.6
orange1.1g033090m.g.v1.1_400+200_bp_promoter	358	234	TAATACCTT	M|x|:||||	-3.78148	+	1.37577e-05	187.6
orange1.1g025830m.g.v1.1_400+200_bp_promoter	112	480	TAATACCTT	M|x|:||||	-3.78148	-	1.37577e-05	187.6
orange1.1g009658m.g.v1.1_400+200_bp_promoter	317	275	TAATACCTT	M|x|:||||	-3.78148	+	1.37577e-05	187.6
orange1.1g020558m.g.v1.1_400+200_bp_promoter	549	43	TAATACCTT	M|x|:||||	-3.78148	-	1.37577e-05	187.6
orange1.1g025188m.g.v1.1_400+200_bp_promoter	479	113	TAATACCTT	M|x|:||||	-3.78148	+	1.37577e-05	187.6
orange1.1g044131m.g.v1.1_400+200_bp_promoter	139	453	TAATACCTT	M|x|:||||	-3.78148	-	1.37577e-05	187.6
orange1.1g008879m.g.v1.1_400+200_bp_promoter	107	485	TAATACCTT	M|x|:||||	-3.78148	+	1.37577e-05	187.6
orange1.1g010159m.g.v1.1_400+200_bp_promoter	506	86	TAATACCTT	M|x|:||||	-3.78148	-	1.37577e-05	187.6
orange1.1g039355m.g.v1.1_400+200_bp_promoter	92	500	TAATACCTT	M|x|:||||	-3.78148	-	1.37577e-05	187.6
orange1.1g004101m.g.v1.1_400+200_bp_promoter	415	177	TAATACCTT	M|x|:||||	-3.78148	+	1.37577e-05	187.6
orange1.1g045518m.g.v1.1_400+200_bp_promoter	388	204	TAATACCTT	M|x|:||||	-3.78148	+	1.37577e-05	187.6
orange1.1g047637m.g.v1.1_400+200_bp_promoter	452	140	TAATACCTT	M|x|:||||	-3.78148	-	1.37577e-05	187.6
orange1.1g048703m.g.v1.1_400+200_bp_promoter	173	419	TAATACCTT	M|x|:||||	-3.78148	+	1.37577e-05	187.6
orange1.1g034950m.g.v1.1_400+200_bp_promoter	284	308	TAATACCTT	M|x|:||||	-3.78148	+	1.37577e-05	187.6
orange1.1g039625m.g.v1.1_400+200_bp_promoter	518	74	TAATACCTT	M|x|:||||	-3.78148	-	1.37577e-05	187.6
orange1.1g043459m.g.v1.1_400+200_bp_promoter	496	96	TAATACCTT	M|x|:||||	-3.78148	-	1.37577e-05	187.6
orange1.1g025558m.g.v1.1_400+200_bp_promoter	505	87	TAATACCTT	M|x|:||||	-3.78148	+	1.37577e-05	187.6
orange1.1g003315m.g.v1.1_400+200_bp_promoter	580	12	TAATACCTT	M|x|:||||	-3.78148	+	1.37577e-05	187.6
orange1.1g040574m.g.v1.1_400+200_bp_promoter	506	86	TAATACCTT	M|x|:||||	-3.78148	-	1.37577e-05	187.6
orange1.1g033391m.g.v1.1_400+200_bp_promoter	334	258	TAATACCTT	M|x|:||||	-3.78148	-	1.37577e-05	187.6
orange1.1g036616m.g.v1.1_400+200_bp_promoter	483	109	TAATACCTT	M|x|:||||	-3.78148	-	1.37577e-05	187.6
orange1.1g042990m.g.v1.1_400+200_bp_promoter	375	217	TAATACCTT	M|x|:||||	-3.78148	+	1.37577e-05	187.6
orange1.1g015545m.g.v1.1_400+200_bp_promoter	193	399	TAATACCTT	M|x|:||||	-3.78148	-	1.37577e-05	187.6
orange1.1g001897m.g.v1.1_400+200_bp_promoter	197	395	TAATACCTT	M|x|:||||	-3.78148	-	1.37577e-05	187.6
orange1.1g008571m.g.v1.1_400+200_bp_promoter	366	226	TAATACCTT	M|x|:||||	-3.78148	+	1.37577e-05	187.6
orange1.1g015882m.g.v1.1_400+200_bp_promoter	234	358	TAATACCTT	M|x|:||||	-3.78148	+	1.37577e-05	187.6
orange1.1g042504m.g.v1.1_400+200_bp_promoter	165	427	TAATACCTT	M|x|:||||	-3.78148	-	1.37577e-05	187.6
orange1.1g026973m.g.v1.1_400+200_bp_promoter	57	535	TAATACCTT	M|x|:||||	-3.78148	+	1.37577e-05	187.6
orange1.1g033301m.g.v1.1_400+200_bp_promoter	336	256	TAATACCTT	M|x|:||||	-3.78148	+	1.37577e-05	187.6
orange1.1g039422m.g.v1.1_400+200_bp_promoter	269	323	TAATACCTT	M|x|:||||	-3.78148	-	1.37577e-05	187.6
orange1.1g044616m.g.v1.1_400+200_bp_promoter	438	154	TAATACCTT	M|x|:||||	-3.78148	+	1.37577e-05	187.6
orange1.1g000685m.g.v1.1_400+200_bp_promoter	242	350	TAATACCTT	M|x|:||||	-3.78148	-	1.37577e-05	187.6
orange1.1g022842m.g.v1.1_400+200_bp_promoter	279	313	TAATACCTT	M|x|:||||	-3.78148	+	1.37577e-05	187.6
orange1.1g037148m.g.v1.1_400+200_bp_promoter	266	326	TAATACCTT	M|x|:||||	-3.78148	+	1.37577e-05	187.6
orange1.1g046456m.g.v1.1_400+200_bp_promoter	143	449	TAATACCTT	M|x|:||||	-3.78148	+	1.37577e-05	187.6
orange1.1g047530m.g.v1.1_400+200_bp_promoter	113	479	TAATACCTT	M|x|:||||	-3.78148	+	1.37577e-05	187.6
orange1.1g037601m.g.v1.1_400+200_bp_promoter	313	279	TAATACCTT	M|x|:||||	-3.78148	+	1.37577e-05	187.6
orange1.1g032479m.g.v1.1_400+200_bp_promoter	486	106	TAATACCTT	M|x|:||||	-3.78148	-	1.37577e-05	187.6
orange1.1g003089m.g.v1.1_400+200_bp_promoter	110	482	TAATACCTT	M|x|:||||	-3.78148	-	1.37577e-05	187.6
orange1.1g018078m.g.v1.1_400+200_bp_promoter	322	270	TAATACCTT	M|x|:||||	-3.78148	+	1.37577e-05	187.6
orange1.1g035895m.g.v1.1_400+200_bp_promoter	132	460	TAATACCTT	M|x|:||||	-3.78148	+	1.37577e-05	187.6
orange1.1g032859m.g.v1.1_400+200_bp_promoter	57	535	TAATACCTT	M|x|:||||	-3.78148	+	1.37577e-05	187.6
orange1.1g048323m.g.v1.1_400+200_bp_promoter	6	586	TAATACCTT	M|x|:||||	-3.78148	-	1.37577e-05	187.6
orange1.1g047932m.g.v1.1_400+200_bp_promoter	237	355	TAATACCTT	M|x|:||||	-3.78148	+	1.37577e-05	187.6
orange1.1g018142m.g.v1.1_400+200_bp_promoter	211	381	TAATACCTT	M|x|:||||	-3.78148	+	1.37577e-05	187.6
orange1.1g036578m.g.v1.1_400+200_bp_promoter	156	436	TAATACCTT	M|x|:||||	-3.78148	+	1.37577e-05	187.6
orange1.1g027224m.g.v1.1_400+200_bp_promoter	40	552	TAATACCTT	M|x|:||||	-3.78148	+	1.37577e-05	187.6
orange1.1g036860m.g.v1.1_400+200_bp_promoter	438	154	TAATACCTT	M|x|:||||	-3.78148	+	1.37577e-05	187.6
orange1.1g037270m.g.v1.1_400+200_bp_promoter	128	464	TAATACCTT	M|x|:||||	-3.78148	-	1.37577e-05	187.6
orange1.1g035493m.g.v1.1_400+200_bp_promoter	310	282	TAATACCTT	M|x|:||||	-3.78148	+	1.37577e-05	187.6
orange1.1g036152m.g.v1.1_400+200_bp_promoter	2	590	TAATACCTT	M|x|:||||	-3.78148	+	1.37577e-05	187.6
orange1.1g034533m.g.v1.1_400+200_bp_promoter	518	74	TAATACCTT	M|x|:||||	-3.78148	-	1.37577e-05	187.6
orange1.1g039044m.g.v1.1_400+200_bp_promoter	98	95	TAATACCTT	M|x|:||||	-3.78148	+	1.37577e-05	187.6
orange1.1g026170m.g.v1.1_400+200_bp_promoter	108	84	TAATACCTT	M|x|:||||	-3.78148	-	1.37577e-05	187.6
orange1.1g040891m.g.v1.1_400+200_bp_promoter	226	308	TAATACCTT	M|x|:||||	-3.78148	+	1.37577e-05	187.6
orange1.1g000254m.g.v1.1_400+200_bp_promoter	463	129	TATTCCCTT	M|:|x||||	-4.15073	+	1.83411e-05	250.1
orange1.1g005368m.g.v1.1_400+200_bp_promoter	81	511	TATTCCCTT	M|:|x||||	-4.15073	-	1.83411e-05	250.1
orange1.1g015152m.g.v1.1_400+200_bp_promoter	499	93	TATTCCCTT	M|:|x||||	-4.15073	-	1.83411e-05	250.1
orange1.1g022867m.g.v1.1_400+200_bp_promoter	141	451	TATTCCCTT	M|:|x||||	-4.15073	-	1.83411e-05	250.1
orange1.1g022867m.g.v1.1_400+200_bp_promoter	504	88	TATTCCCTT	M|:|x||||	-4.15073	+	1.83411e-05	250.1
orange1.1g023040m.g.v1.1_400+200_bp_promoter	284	308	TATTCCCTT	M|:|x||||	-4.15073	+	1.83411e-05	250.1
orange1.1g044584m.g.v1.1_400+200_bp_promoter	265	327	TATTCCCTT	M|:|x||||	-4.15073	+	1.83411e-05	250.1
orange1.1g004633m.g.v1.1_400+200_bp_promoter	289	303	TATTCCCTT	M|:|x||||	-4.15073	+	1.83411e-05	250.1
orange1.1g006642m.g.v1.1_400+200_bp_promoter	278	314	TATTCCCTT	M|:|x||||	-4.15073	+	1.83411e-05	250.1
orange1.1g012938m.g.v1.1_400+200_bp_promoter	378	214	TATTCCCTT	M|:|x||||	-4.15073	-	1.83411e-05	250.1
orange1.1g027564m.g.v1.1_400+200_bp_promoter	388	204	TATTCCCTT	M|:|x||||	-4.15073	+	1.83411e-05	250.1
orange1.1g028292m.g.v1.1_400+200_bp_promoter	299	293	TATTCCCTT	M|:|x||||	-4.15073	+	1.83411e-05	250.1
orange1.1g033240m.g.v1.1_400+200_bp_promoter	98	494	TATTCCCTT	M|:|x||||	-4.15073	+	1.83411e-05	250.1
orange1.1g035543m.g.v1.1_400+200_bp_promoter	236	356	TATTCCCTT	M|:|x||||	-4.15073	+	1.83411e-05	250.1
orange1.1g044962m.g.v1.1_400+200_bp_promoter	268	324	TATTCCCTT	M|:|x||||	-4.15073	+	1.83411e-05	250.1
orange1.1g012688m.g.v1.1_400+200_bp_promoter	222	370	TATTCCCTT	M|:|x||||	-4.15073	-	1.83411e-05	250.1
orange1.1g017440m.g.v1.1_400+200_bp_promoter	332	260	TATTCCCTT	M|:|x||||	-4.15073	-	1.83411e-05	250.1
orange1.1g031271m.g.v1.1_400+200_bp_promoter	271	321	TATTCCCTT	M|:|x||||	-4.15073	-	1.83411e-05	250.1
orange1.1g045509m.g.v1.1_400+200_bp_promoter	142	450	TATTCCCTT	M|:|x||||	-4.15073	+	1.83411e-05	250.1
orange1.1g047424m.g.v1.1_400+200_bp_promoter	317	275	TATTCCCTT	M|:|x||||	-4.15073	+	1.83411e-05	250.1
orange1.1g003501m.g.v1.1_400+200_bp_promoter	142	450	TATTCCCTT	M|:|x||||	-4.15073	+	1.83411e-05	250.1
orange1.1g008692m.g.v1.1_400+200_bp_promoter	467	125	TATTCCCTT	M|:|x||||	-4.15073	+	1.83411e-05	250.1
orange1.1g024930m.g.v1.1_400+200_bp_promoter	89	503	TATTCCCTT	M|:|x||||	-4.15073	-	1.83411e-05	250.1
orange1.1g043185m.g.v1.1_400+200_bp_promoter	58	534	TATTCCCTT	M|:|x||||	-4.15073	-	1.83411e-05	250.1
orange1.1g012860m.g.v1.1_400+200_bp_promoter	253	339	TATTCCCTT	M|:|x||||	-4.15073	+	1.83411e-05	250.1
orange1.1g043731m.g.v1.1_400+200_bp_promoter	154	438	TATTCCCTT	M|:|x||||	-4.15073	-	1.83411e-05	250.1
orange1.1g047582m.g.v1.1_400+200_bp_promoter	96	496	TATTCCCTT	M|:|x||||	-4.15073	+	1.83411e-05	250.1
orange1.1g029381m.g.v1.1_400+200_bp_promoter	71	521	TATTCCCTT	M|:|x||||	-4.15073	-	1.83411e-05	250.1
orange1.1g001829m.g.v1.1_400+200_bp_promoter	109	483	TATTCCCTT	M|:|x||||	-4.15073	+	1.83411e-05	250.1
orange1.1g012811m.g.v1.1_400+200_bp_promoter	55	537	TATTCCCTT	M|:|x||||	-4.15073	-	1.83411e-05	250.1
orange1.1g015962m.g.v1.1_400+200_bp_promoter	164	428	TATTCCCTT	M|:|x||||	-4.15073	-	1.83411e-05	250.1
orange1.1g019639m.g.v1.1_400+200_bp_promoter	578	14	TATTCCCTT	M|:|x||||	-4.15073	+	1.83411e-05	250.1
orange1.1g034262m.g.v1.1_400+200_bp_promoter	141	451	TATTCCCTT	M|:|x||||	-4.15073	-	1.83411e-05	250.1
orange1.1g008106m.g.v1.1_400+200_bp_promoter	225	367	TATTCCCTT	M|:|x||||	-4.15073	+	1.83411e-05	250.1
orange1.1g026399m.g.v1.1_400+200_bp_promoter	5	587	TATTCCCTT	M|:|x||||	-4.15073	-	1.83411e-05	250.1
orange1.1g038604m.g.v1.1_400+200_bp_promoter	21	571	TATTCCCTT	M|:|x||||	-4.15073	-	1.83411e-05	250.1
orange1.1g040753m.g.v1.1_400+200_bp_promoter	23	569	TATTCCCTT	M|:|x||||	-4.15073	+	1.83411e-05	250.1
orange1.1g011159m.g.v1.1_400+200_bp_promoter	193	399	TATTCCCTT	M|:|x||||	-4.15073	+	1.83411e-05	250.1
orange1.1g041808m.g.v1.1_400+200_bp_promoter	235	357	TATTCCCTT	M|:|x||||	-4.15073	+	1.83411e-05	250.1
orange1.1g048430m.g.v1.1_400+200_bp_promoter	166	426	TATTCCCTT	M|:|x||||	-4.15073	+	1.83411e-05	250.1
orange1.1g000370m.g.v1.1_400+200_bp_promoter	344	248	TATTCCCTT	M|:|x||||	-4.15073	-	1.83411e-05	250.1
orange1.1g020619m.g.v1.1_400+200_bp_promoter	113	479	TATTCCCTT	M|:|x||||	-4.15073	+	1.83411e-05	250.1
orange1.1g048684m.g.v1.1_400+200_bp_promoter	23	569	TATTCCCTT	M|:|x||||	-4.15073	+	1.83411e-05	250.1
orange1.1g003832m.g.v1.1_400+200_bp_promoter	267	325	TATTCCCTT	M|:|x||||	-4.15073	+	1.83411e-05	250.1
orange1.1g032769m.g.v1.1_400+200_bp_promoter	204	388	TATTCCCTT	M|:|x||||	-4.15073	-	1.83411e-05	250.1
orange1.1g040175m.g.v1.1_400+200_bp_promoter	99	493	TATTCCCTT	M|:|x||||	-4.15073	+	1.83411e-05	250.1
orange1.1g020288m.g.v1.1_400+200_bp_promoter	321	271	TATTCCCTT	M|:|x||||	-4.15073	+	1.83411e-05	250.1
orange1.1g023287m.g.v1.1_400+200_bp_promoter	31	561	TATTCCCTT	M|:|x||||	-4.15073	-	1.83411e-05	250.1
orange1.1g020187m.g.v1.1_400+200_bp_promoter	256	336	TATTCCCTT	M|:|x||||	-4.15073	+	1.83411e-05	250.1
orange1.1g018439m.g.v1.1_400+200_bp_promoter	173	419	TATTCCCTT	M|:|x||||	-4.15073	-	1.83411e-05	250.1
orange1.1g014841m.g.v1.1_400+200_bp_promoter	222	370	TATTCCCTT	M|:|x||||	-4.15073	+	1.83411e-05	250.1
orange1.1g017472m.g.v1.1_400+200_bp_promoter	581	11	TATTCCCTT	M|:|x||||	-4.15073	-	1.83411e-05	250.1
orange1.1g006876m.g.v1.1_400+200_bp_promoter	421	171	TATTCCCTT	M|:|x||||	-4.15073	+	1.83411e-05	250.1
orange1.1g012735m.g.v1.1_400+200_bp_promoter	511	81	TATTCCCTT	M|:|x||||	-4.15073	+	1.83411e-05	250.1
orange1.1g002931m.g.v1.1_400+200_bp_promoter	353	239	TATTCCCTT	M|:|x||||	-4.15073	+	1.83411e-05	250.1
orange1.1g047934m.g.v1.1_400+200_bp_promoter	268	324	TATTCCCTT	M|:|x||||	-4.15073	+	1.83411e-05	250.1
orange1.1g042693m.g.v1.1_400+200_bp_promoter	529	63	TATTCCCTT	M|:|x||||	-4.15073	-	1.83411e-05	250.1
orange1.1g037334m.g.v1.1_400+200_bp_promoter	434	158	TATTCCCTT	M|:|x||||	-4.15073	+	1.83411e-05	250.1
orange1.1g031955m.g.v1.1_400+200_bp_promoter	305	287	TATTCCCTT	M|:|x||||	-4.15073	+	1.83411e-05	250.1
orange1.1g041950m.g.v1.1_400+200_bp_promoter	347	245	TATTCCCTT	M|:|x||||	-4.15073	-	1.83411e-05	250.1
orange1.1g010332m.g.v1.1_400+200_bp_promoter	93	499	TATTCCCTT	M|:|x||||	-4.15073	-	1.83411e-05	250.1
orange1.1g013903m.g.v1.1_400+200_bp_promoter	174	418	TATTCCCTT	M|:|x||||	-4.15073	+	1.83411e-05	250.1
orange1.1g040661m.g.v1.1_400+200_bp_promoter	518	74	TATTCCCTT	M|:|x||||	-4.15073	-	1.83411e-05	250.1
orange1.1g043531m.g.v1.1_400+200_bp_promoter	91	501	TATTCCCTT	M|:|x||||	-4.15073	+	1.83411e-05	250.1
orange1.1g005499m.g.v1.1_400+200_bp_promoter	167	425	TATTCCCTT	M|:|x||||	-4.15073	+	1.83411e-05	250.1
orange1.1g044796m.g.v1.1_400+200_bp_promoter	434	158	TATTCCCTT	M|:|x||||	-4.15073	-	1.83411e-05	250.1
orange1.1g015362m.g.v1.1_400+200_bp_promoter	280	312	TATTCCCTT	M|:|x||||	-4.15073	+	1.83411e-05	250.1
orange1.1g025508m.g.v1.1_400+200_bp_promoter	147	445	TATTCCCTT	M|:|x||||	-4.15073	-	1.83411e-05	250.1
orange1.1g039541m.g.v1.1_400+200_bp_promoter	4	588	TATTCCCTT	M|:|x||||	-4.15073	+	1.83411e-05	250.1
orange1.1g025760m.g.v1.1_400+200_bp_promoter	514	78	TATTCCCTT	M|:|x||||	-4.15073	+	1.83411e-05	250.1
orange1.1g017982m.g.v1.1_400+200_bp_promoter	553	39	TATTCCCTT	M|:|x||||	-4.15073	-	1.83411e-05	250.1
orange1.1g040546m.g.v1.1_400+200_bp_promoter	332	260	TATTCCCTT	M|:|x||||	-4.15073	+	1.83411e-05	250.1
orange1.1g017793m.g.v1.1_400+200_bp_promoter	102	490	TATTCCCTT	M|:|x||||	-4.15073	-	1.83411e-05	250.1
orange1.1g045711m.g.v1.1_400+200_bp_promoter	177	415	TATTCCCTT	M|:|x||||	-4.15073	+	1.83411e-05	250.1
orange1.1g013522m.g.v1.1_400+200_bp_promoter	256	336	TATTCCCTT	M|:|x||||	-4.15073	+	1.83411e-05	250.1
orange1.1g019720m.g.v1.1_400+200_bp_promoter	411	181	TATTCCCTT	M|:|x||||	-4.15073	+	1.83411e-05	250.1
orange1.1g022893m.g.v1.1_400+200_bp_promoter	301	291	TATTCCCTT	M|:|x||||	-4.15073	-	1.83411e-05	250.1
orange1.1g042795m.g.v1.1_400+200_bp_promoter	527	65	TATTCCCTT	M|:|x||||	-4.15073	-	1.83411e-05	250.1
orange1.1g022479m.g.v1.1_400+200_bp_promoter	171	421	TATTCCCTT	M|:|x||||	-4.15073	-	1.83411e-05	250.1
orange1.1g006648m.g.v1.1_400+200_bp_promoter	357	235	TATTCCCTT	M|:|x||||	-4.15073	+	1.83411e-05	250.1
orange1.1g040399m.g.v1.1_400+200_bp_promoter	210	382	TATTCCCTT	M|:|x||||	-4.15073	+	1.83411e-05	250.1
orange1.1g027033m.g.v1.1_400+200_bp_promoter	241	351	TATTCCCTT	M|:|x||||	-4.15073	-	1.83411e-05	250.1
orange1.1g015247m.g.v1.1_400+200_bp_promoter	416	176	TATTCCCTT	M|:|x||||	-4.15073	+	1.83411e-05	250.1
orange1.1g035772m.g.v1.1_400+200_bp_promoter	123	469	TATTCCCTT	M|:|x||||	-4.15073	+	1.83411e-05	250.1
orange1.1g047623m.g.v1.1_400+200_bp_promoter	443	149	TATTCCCTT	M|:|x||||	-4.15073	+	1.83411e-05	250.1
orange1.1g038116m.g.v1.1_400+200_bp_promoter	1	591	TATTCCCTT	M|:|x||||	-4.15073	+	1.83411e-05	250.1
orange1.1g032238m.g.v1.1_400+200_bp_promoter	247	345	TATTCCCTT	M|:|x||||	-4.15073	+	1.83411e-05	250.1
orange1.1g009442m.g.v1.1_400+200_bp_promoter	220	372	TATTCCCTT	M|:|x||||	-4.15073	+	1.83411e-05	250.1
orange1.1g015143m.g.v1.1_400+200_bp_promoter	583	9	TATTCCCTT	M|:|x||||	-4.15073	+	1.83411e-05	250.1
orange1.1g032871m.g.v1.1_400+200_bp_promoter	319	273	TATTCCCTT	M|:|x||||	-4.15073	-	1.83411e-05	250.1
orange1.1g008029m.g.v1.1_400+200_bp_promoter	232	360	TATTCCCTT	M|:|x||||	-4.15073	+	1.83411e-05	250.1
orange1.1g036831m.g.v1.1_400+200_bp_promoter	391	201	TATTCCCTT	M|:|x||||	-4.15073	-	1.83411e-05	250.1
orange1.1g036142m.g.v1.1_400+200_bp_promoter	331	261	TATTCCCTT	M|:|x||||	-4.15073	+	1.83411e-05	250.1
orange1.1g034440m.g.v1.1_400+200_bp_promoter	353	239	TATTCCCTT	M|:|x||||	-4.15073	+	1.83411e-05	250.1
orange1.1g047603m.g.v1.1_400+200_bp_promoter	238	354	TATTCCCTT	M|:|x||||	-4.15073	+	1.83411e-05	250.1
orange1.1g014356m.g.v1.1_400+200_bp_promoter	377	215	TATTCCCTT	M|:|x||||	-4.15073	-	1.83411e-05	250.1
orange1.1g002026m.g.v1.1_400+200_bp_promoter	398	194	TATTCCCTT	M|:|x||||	-4.15073	+	1.83411e-05	250.1
orange1.1g034022m.g.v1.1_400+200_bp_promoter	148	444	TATTCCCTT	M|:|x||||	-4.15073	-	1.83411e-05	250.1
orange1.1g044111m.g.v1.1_400+200_bp_promoter	53	539	TATTCCCTT	M|:|x||||	-4.15073	+	1.83411e-05	250.1
orange1.1g048003m.g.v1.1_400+200_bp_promoter	482	110	TATTCCCTT	M|:|x||||	-4.15073	+	1.83411e-05	250.1
orange1.1g021498m.g.v1.1_400+200_bp_promoter	152	440	TATTCCCTT	M|:|x||||	-4.15073	-	1.83411e-05	250.1
orange1.1g048692m.g.v1.1_400+200_bp_promoter	521	71	TATTCCCTT	M|:|x||||	-4.15073	+	1.83411e-05	250.1
orange1.1g044823m.g.v1.1_400+200_bp_promoter	161	431	TATTCCCTT	M|:|x||||	-4.15073	+	1.83411e-05	250.1
orange1.1g040442m.g.v1.1_400+200_bp_promoter	289	303	TATTCCCTT	M|:|x||||	-4.15073	+	1.83411e-05	250.1
orange1.1g020451m.g.v1.1_400+200_bp_promoter	429	163	TATTCCCTT	M|:|x||||	-4.15073	+	1.83411e-05	250.1
orange1.1g047770m.g.v1.1_400+200_bp_promoter	83	509	TATTCCCTT	M|:|x||||	-4.15073	+	1.83411e-05	250.1
orange1.1g037916m.g.v1.1_400+200_bp_promoter	432	160	TATTCCCTT	M|:|x||||	-4.15073	+	1.83411e-05	250.1
orange1.1g045708m.g.v1.1_400+200_bp_promoter	83	509	TATTCCCTT	M|:|x||||	-4.15073	+	1.83411e-05	250.1
orange1.1g029783m.g.v1.1_400+200_bp_promoter	142	450	TATTCCCTT	M|:|x||||	-4.15073	-	1.83411e-05	250.1
orange1.1g042224m.g.v1.1_400+200_bp_promoter	497	95	TATTCCCTT	M|:|x||||	-4.15073	-	1.83411e-05	250.1
orange1.1g037148m.g.v1.1_400+200_bp_promoter	515	77	TATTCCCTT	M|:|x||||	-4.15073	-	1.83411e-05	250.1
orange1.1g034761m.g.v1.1_400+200_bp_promoter	85	507	TATTCCCTT	M|:|x||||	-4.15073	-	1.83411e-05	250.1
orange1.1g006386m.g.v1.1_400+200_bp_promoter	270	322	TATTCCCTT	M|:|x||||	-4.15073	-	1.83411e-05	250.1
orange1.1g030494m.g.v1.1_400+200_bp_promoter	429	163	TATTCCCTT	M|:|x||||	-4.15073	+	1.83411e-05	250.1
orange1.1g005678m.g.v1.1_400+200_bp_promoter	436	156	TATTCCCTT	M|:|x||||	-4.15073	+	1.83411e-05	250.1
orange1.1g019200m.g.v1.1_400+200_bp_promoter	12	580	TATTCCCTT	M|:|x||||	-4.15073	-	1.83411e-05	250.1
orange1.1g045033m.g.v1.1_400+200_bp_promoter	12	580	TATTCCCTT	M|:|x||||	-4.15073	-	1.83411e-05	250.1
orange1.1g012423m.g.v1.1_400+200_bp_promoter	33	559	TATTCCCTT	M|:|x||||	-4.15073	+	1.83411e-05	250.1
orange1.1g038312m.g.v1.1_400+200_bp_promoter	128	126	TATTCCCTT	M|:|x||||	-4.15073	-	1.83411e-05	250.1
orange1.1g042706m.g.v1.1_400+200_bp_promoter	511	81	TATTCCCTT	M|:|x||||	-4.15073	-	1.83411e-05	250.1
orange1.1g018537m.g.v1.1_400+200_bp_promoter	433	159	TATTCCCTT	M|:|x||||	-4.15073	-	1.83411e-05	250.1
orange1.1g037086m.g.v1.1_400+200_bp_promoter	415	177	TATTCCCTT	M|:|x||||	-4.15073	-	1.83411e-05	250.1
orange1.1g041704m.g.v1.1_400+200_bp_promoter	566	26	TATTCCCTT	M|:|x||||	-4.15073	-	1.83411e-05	250.1
orange1.1g048170m.g.v1.1_400+200_bp_promoter	518	74	TATTCCCTT	M|:|x||||	-4.15073	+	1.83411e-05	250.1
orange1.1g047820m.g.v1.1_400+200_bp_promoter	255	337	TATTCCCTT	M|:|x||||	-4.15073	+	1.83411e-05	250.1
orange1.1g042724m.g.v1.1_400+200_bp_promoter	99	493	TATTCCCTT	M|:|x||||	-4.15073	-	1.83411e-05	250.1
orange1.1g033249m.g.v1.1_400+200_bp_promoter	24	568	TATTCCCTT	M|:|x||||	-4.15073	+	1.83411e-05	250.1
orange1.1g032219m.g.v1.1_400+200_bp_promoter	454	138	TATTCCCTT	M|:|x||||	-4.15073	+	1.83411e-05	250.1
orange1.1g048241m.g.v1.1_400+200_bp_promoter	187	405	TATTCCCTT	M|:|x||||	-4.15073	-	1.83411e-05	250.1
orange1.1g043258m.g.v1.1_400+200_bp_promoter	83	509	TATTCCCTT	M|:|x||||	-4.15073	-	1.83411e-05	250.1
orange1.1g041867m.g.v1.1_400+200_bp_promoter	238	110	TATTCCCTT	M|:|x||||	-4.15073	+	1.83411e-05	250.1
orange1.1g039467m.g.v1.1_400+200_bp_promoter	110	482	TATTCCCTT	M|:|x||||	-4.15073	+	1.83411e-05	250.1
orange1.1g046299m.g.v1.1_400+200_bp_promoter	37	405	TATTCCCTT	M|:|x||||	-4.15073	-	1.83411e-05	250.1
orange1.1g020537m.g.v1.1_400+200_bp_promoter	320	20	TATTCCCTT	M|:|x||||	-4.15073	-	1.83411e-05	250.1
orange1.1g045126m.g.v1.1_400+200_bp_promoter	0	592	TATTCCCTT	M|:|x||||	-4.15073	-	1.83411e-05	250.1
orange1.1g037918m.g.v1.1_400+200_bp_promoter	259	333	TATTCCCTT	M|:|x||||	-4.15073	-	1.83411e-05	250.1
orange1.1g004005m.g.v1.1_400+200_bp_promoter	312	106	TATTCCCTT	M|:|x||||	-4.15073	+	1.83411e-05	250.1
orange1.1g033182m.g.v1.1_400+200_bp_promoter	428	164	TATTCCCTT	M|:|x||||	-4.15073	-	1.83411e-05	250.1
orange1.1g007762m.g.v1.1_400+200_bp_promoter	314	218	TATTCCCTT	M|:|x||||	-4.15073	+	1.83411e-05	250.1
orange1.1g038742m.g.v1.1_400+200_bp_promoter	273	319	TATTCCCTT	M|:|x||||	-4.15073	+	1.83411e-05	250.1
orange1.1g047660m.g.v1.1_400+200_bp_promoter	225	367	TATTCCCTT	M|:|x||||	-4.15073	-	1.83411e-05	250.1
orange1.1g045375m.g.v1.1_400+200_bp_promoter	276	316	TATTCCCTT	M|:|x||||	-4.15073	-	1.83411e-05	250.1
orange1.1g003888m.g.v1.1_400+200_bp_promoter	460	132	TATTCCCTT	M|:|x||||	-4.15073	+	1.83411e-05	250.1
orange1.1g019568m.g.v1.1_400+200_bp_promoter	8	584	TATTCCCTT	M|:|x||||	-4.15073	+	1.83411e-05	250.1
orange1.1g046668m.g.v1.1_400+200_bp_promoter	78	195	TATTCCCTT	M|:|x||||	-4.15073	-	1.83411e-05	250.1
orange1.1g038000m.g.v1.1_400+200_bp_promoter	29	180	TATTCCCTT	M|:|x||||	-4.15073	-	1.83411e-05	250.1
orange1.1g014905m.g.v1.1_400+200_bp_promoter	535	57	TATTCCCTT	M|:|x||||	-4.15073	+	1.83411e-05	250.1
orange1.1g039415m.g.v1.1_400+200_bp_promoter	72	520	TATTCCCTT	M|:|x||||	-4.15073	-	1.83411e-05	250.1
orange1.1g037509m.g.v1.1_400+200_bp_promoter	76	516	TATTCCCTT	M|:|x||||	-4.15073	-	1.83411e-05	250.1
orange1.1g048657m.g.v1.1_400+200_bp_promoter	221	371	TATTCCCTT	M|:|x||||	-4.15073	+	1.83411e-05	250.1
orange1.1g048657m.g.v1.1_400+200_bp_promoter	236	356	TATTCCCTT	M|:|x||||	-4.15073	+	1.83411e-05	250.1
orange1.1g038390m.g.v1.1_400+200_bp_promoter	24	195	TATTCCCTT	M|:|x||||	-4.15073	-	1.83411e-05	250.1
orange1.1g047175m.g.v1.1_400+200_bp_promoter	83	509	TATTCCCTT	M|:|x||||	-4.15073	-	1.83411e-05	250.1
orange1.1g036730m.g.v1.1_400+200_bp_promoter	243	349	TATTCCCTT	M|:|x||||	-4.15073	-	1.83411e-05	250.1
orange1.1g036219m.g.v1.1_400+200_bp_promoter	158	34	TATTCCCTT	M|:|x||||	-4.15073	+	1.83411e-05	250.1
orange1.1g043000m.g.v1.1_400+200_bp_promoter	446	139	TATTCCCTT	M|:|x||||	-4.15073	+	1.83411e-05	250.1
orange1.1g037590m.g.v1.1_400+200_bp_promoter	544	48	TATTCCCTT	M|:|x||||	-4.15073	-	1.83411e-05	250.1
orange1.1g034576m.g.v1.1_400+200_bp_promoter	239	317	TATTCCCTT	M|:|x||||	-4.15073	-	1.83411e-05	250.1
orange1.1g015684m.g.v1.1_400+200_bp_promoter	441	151	TACTGCCTT	M|:|x||||	-4.16278	+	2.7508e-05	375.1
orange1.1g044658m.g.v1.1_400+200_bp_promoter	35	557	TACTGCCTT	M|:|x||||	-4.16278	-	2.7508e-05	375.1
orange1.1g004113m.g.v1.1_400+200_bp_promoter	509	83	TACTGCCTT	M|:|x||||	-4.16278	-	2.7508e-05	375.1
orange1.1g040046m.g.v1.1_400+200_bp_promoter	371	221	TACTGCCTT	M|:|x||||	-4.16278	-	2.7508e-05	375.1
orange1.1g042356m.g.v1.1_400+200_bp_promoter	272	320	TACTGCCTT	M|:|x||||	-4.16278	-	2.7508e-05	375.1
orange1.1g001684m.g.v1.1_400+200_bp_promoter	366	226	TACTGCCTT	M|:|x||||	-4.16278	+	2.7508e-05	375.1
orange1.1g007771m.g.v1.1_400+200_bp_promoter	106	486	TACTGCCTT	M|:|x||||	-4.16278	-	2.7508e-05	375.1
orange1.1g012185m.g.v1.1_400+200_bp_promoter	575	17	TACTGCCTT	M|:|x||||	-4.16278	+	2.7508e-05	375.1
orange1.1g023816m.g.v1.1_400+200_bp_promoter	34	558	TACTGCCTT	M|:|x||||	-4.16278	-	2.7508e-05	375.1
orange1.1g035807m.g.v1.1_400+200_bp_promoter	441	151	TACTGCCTT	M|:|x||||	-4.16278	-	2.7508e-05	375.1
orange1.1g037887m.g.v1.1_400+200_bp_promoter	325	267	TACTGCCTT	M|:|x||||	-4.16278	-	2.7508e-05	375.1
orange1.1g029511m.g.v1.1_400+200_bp_promoter	210	382	TACTGCCTT	M|:|x||||	-4.16278	-	2.7508e-05	375.1
orange1.1g009943m.g.v1.1_400+200_bp_promoter	394	198	TACTGCCTT	M|:|x||||	-4.16278	-	2.7508e-05	375.1
orange1.1g015109m.g.v1.1_400+200_bp_promoter	142	450	TACTGCCTT	M|:|x||||	-4.16278	+	2.7508e-05	375.1
orange1.1g023677m.g.v1.1_400+200_bp_promoter	338	254	TACTGCCTT	M|:|x||||	-4.16278	+	2.7508e-05	375.1
orange1.1g020841m.g.v1.1_400+200_bp_promoter	112	480	TACTGCCTT	M|:|x||||	-4.16278	+	2.7508e-05	375.1
orange1.1g033743m.g.v1.1_400+200_bp_promoter	199	393	TACTGCCTT	M|:|x||||	-4.16278	-	2.7508e-05	375.1
orange1.1g037430m.g.v1.1_400+200_bp_promoter	198	394	TACTGCCTT	M|:|x||||	-4.16278	-	2.7508e-05	375.1
orange1.1g039983m.g.v1.1_400+200_bp_promoter	318	274	TACTGCCTT	M|:|x||||	-4.16278	+	2.7508e-05	375.1
orange1.1g036958m.g.v1.1_400+200_bp_promoter	0	592	TACTGCCTT	M|:|x||||	-4.16278	+	2.7508e-05	375.1
orange1.1g045532m.g.v1.1_400+200_bp_promoter	407	185	TACTGCCTT	M|:|x||||	-4.16278	+	2.7508e-05	375.1
orange1.1g037477m.g.v1.1_400+200_bp_promoter	412	180	TACTGCCTT	M|:|x||||	-4.16278	-	2.7508e-05	375.1
orange1.1g045258m.g.v1.1_400+200_bp_promoter	523	69	TACTGCCTT	M|:|x||||	-4.16278	-	2.7508e-05	375.1
orange1.1g027908m.g.v1.1_400+200_bp_promoter	342	250	TACTGCCTT	M|:|x||||	-4.16278	+	2.7508e-05	375.1
orange1.1g014858m.g.v1.1_400+200_bp_promoter	523	69	TACTGCCTT	M|:|x||||	-4.16278	-	2.7508e-05	375.1
orange1.1g018747m.g.v1.1_400+200_bp_promoter	283	309	TACTGCCTT	M|:|x||||	-4.16278	-	2.7508e-05	375.1
orange1.1g017747m.g.v1.1_400+200_bp_promoter	136	456	TACTGCCTT	M|:|x||||	-4.16278	-	2.7508e-05	375.1
orange1.1g019899m.g.v1.1_400+200_bp_promoter	484	108	TACTGCCTT	M|:|x||||	-4.16278	+	2.7508e-05	375.1
orange1.1g042560m.g.v1.1_400+200_bp_promoter	455	137	TACTGCCTT	M|:|x||||	-4.16278	+	2.7508e-05	375.1
orange1.1g023068m.g.v1.1_400+200_bp_promoter	38	554	TACTGCCTT	M|:|x||||	-4.16278	-	2.7508e-05	375.1
orange1.1g038960m.g.v1.1_400+200_bp_promoter	559	33	TACTGCCTT	M|:|x||||	-4.16278	-	2.7508e-05	375.1
orange1.1g004296m.g.v1.1_400+200_bp_promoter	523	69	TACTGCCTT	M|:|x||||	-4.16278	+	2.7508e-05	375.1
orange1.1g048444m.g.v1.1_400+200_bp_promoter	176	416	TACTGCCTT	M|:|x||||	-4.16278	+	2.7508e-05	375.1
orange1.1g034841m.g.v1.1_400+200_bp_promoter	153	439	TACTGCCTT	M|:|x||||	-4.16278	+	2.7508e-05	375.1
orange1.1g014324m.g.v1.1_400+200_bp_promoter	421	171	TACTGCCTT	M|:|x||||	-4.16278	-	2.7508e-05	375.1
orange1.1g004193m.g.v1.1_400+200_bp_promoter	205	387	TACTGCCTT	M|:|x||||	-4.16278	+	2.7508e-05	375.1
orange1.1g038004m.g.v1.1_400+200_bp_promoter	516	76	TACTGCCTT	M|:|x||||	-4.16278	+	2.7508e-05	375.1
orange1.1g018382m.g.v1.1_400+200_bp_promoter	121	471	TACTGCCTT	M|:|x||||	-4.16278	-	2.7508e-05	375.1
orange1.1g047042m.g.v1.1_400+200_bp_promoter	463	129	TACTGCCTT	M|:|x||||	-4.16278	-	2.7508e-05	375.1
orange1.1g022893m.g.v1.1_400+200_bp_promoter	396	196	TACTGCCTT	M|:|x||||	-4.16278	-	2.7508e-05	375.1
orange1.1g016492m.g.v1.1_400+200_bp_promoter	516	76	TACTGCCTT	M|:|x||||	-4.16278	-	2.7508e-05	375.1
orange1.1g035814m.g.v1.1_400+200_bp_promoter	284	308	TACTGCCTT	M|:|x||||	-4.16278	-	2.7508e-05	375.1
orange1.1g048654m.g.v1.1_400+200_bp_promoter	574	18	TACTGCCTT	M|:|x||||	-4.16278	-	2.7508e-05	375.1
orange1.1g048016m.g.v1.1_400+200_bp_promoter	438	154	TACTGCCTT	M|:|x||||	-4.16278	+	2.7508e-05	375.1
orange1.1g037816m.g.v1.1_400+200_bp_promoter	349	243	TACTGCCTT	M|:|x||||	-4.16278	+	2.7508e-05	375.1
orange1.1g027751m.g.v1.1_400+200_bp_promoter	94	498	TACTGCCTT	M|:|x||||	-4.16278	-	2.7508e-05	375.1
orange1.1g037782m.g.v1.1_400+200_bp_promoter	338	254	TACTGCCTT	M|:|x||||	-4.16278	+	2.7508e-05	375.1
orange1.1g034265m.g.v1.1_400+200_bp_promoter	91	501	TACTGCCTT	M|:|x||||	-4.16278	-	2.7508e-05	375.1
orange1.1g040568m.g.v1.1_400+200_bp_promoter	134	458	TACTGCCTT	M|:|x||||	-4.16278	+	2.7508e-05	375.1
orange1.1g017269m.g.v1.1_400+200_bp_promoter	168	424	TACTGCCTT	M|:|x||||	-4.16278	+	2.7508e-05	375.1
orange1.1g000645m.g.v1.1_400+200_bp_promoter	38	554	TACTGCCTT	M|:|x||||	-4.16278	+	2.7508e-05	375.1
orange1.1g027034m.g.v1.1_400+200_bp_promoter	558	34	TACTGCCTT	M|:|x||||	-4.16278	-	2.7508e-05	375.1
orange1.1g037896m.g.v1.1_400+200_bp_promoter	48	544	TACTGCCTT	M|:|x||||	-4.16278	+	2.7508e-05	375.1
orange1.1g034199m.g.v1.1_400+200_bp_promoter	331	261	TACTGCCTT	M|:|x||||	-4.16278	-	2.7508e-05	375.1
orange1.1g009176m.g.v1.1_400+200_bp_promoter	397	195	TACTGCCTT	M|:|x||||	-4.16278	-	2.7508e-05	375.1
orange1.1g038351m.g.v1.1_400+200_bp_promoter	472	120	TACTGCCTT	M|:|x||||	-4.16278	-	2.7508e-05	375.1
orange1.1g039554m.g.v1.1_400+200_bp_promoter	449	143	TACTGCCTT	M|:|x||||	-4.16278	-	2.7508e-05	375.1
orange1.1g011370m.g.v1.1_400+200_bp_promoter	162	430	TACTGCCTT	M|:|x||||	-4.16278	-	2.7508e-05	375.1
orange1.1g044471m.g.v1.1_400+200_bp_promoter	409	183	TACTGCCTT	M|:|x||||	-4.16278	-	2.7508e-05	375.1
orange1.1g039315m.g.v1.1_400+200_bp_promoter	455	137	TACTGCCTT	M|:|x||||	-4.16278	+	2.7508e-05	375.1
orange1.1g043212m.g.v1.1_400+200_bp_promoter	182	410	TACTGCCTT	M|:|x||||	-4.16278	-	2.7508e-05	375.1
orange1.1g013937m.g.v1.1_400+200_bp_promoter	101	491	TACTGCCTT	M|:|x||||	-4.16278	+	2.7508e-05	375.1
orange1.1g048030m.g.v1.1_400+200_bp_promoter	327	265	TACTGCCTT	M|:|x||||	-4.16278	+	2.7508e-05	375.1
orange1.1g036977m.g.v1.1_400+200_bp_promoter	304	288	TACTGCCTT	M|:|x||||	-4.16278	+	2.7508e-05	375.1
orange1.1g036659m.g.v1.1_400+200_bp_promoter	8	584	TACTGCCTT	M|:|x||||	-4.16278	-	2.7508e-05	375.1
orange1.1g013916m.g.v1.1_400+200_bp_promoter	244	99	TACTGCCTT	M|:|x||||	-4.16278	-	2.7508e-05	375.1
orange1.1g037890m.g.v1.1_400+200_bp_promoter	366	226	TACTGCCTT	M|:|x||||	-4.16278	+	2.7508e-05	375.1
orange1.1g040675m.g.v1.1_400+200_bp_promoter	440	152	TACTGCCTT	M|:|x||||	-4.16278	+	2.7508e-05	375.1
orange1.1g015680m.g.v1.1_400+200_bp_promoter	233	359	TACTGCCTT	M|:|x||||	-4.16278	+	2.7508e-05	375.1
orange1.1g042500m.g.v1.1_400+200_bp_promoter	432	160	TACTGCCTT	M|:|x||||	-4.16278	+	2.7508e-05	375.1
orange1.1g031324m.g.v1.1_400+200_bp_promoter	97	495	TACTGCCTT	M|:|x||||	-4.16278	+	2.7508e-05	375.1
orange1.1g030906m.g.v1.1_400+200_bp_promoter	295	1	TACTGCCTT	M|:|x||||	-4.16278	-	2.7508e-05	375.1
orange1.1g048414m.g.v1.1_400+200_bp_promoter	537	55	TACTGCCTT	M|:|x||||	-4.16278	-	2.7508e-05	375.1
orange1.1g033905m.g.v1.1_400+200_bp_promoter	173	419	TACTGCCTT	M|:|x||||	-4.16278	+	2.7508e-05	375.1
orange1.1g036805m.g.v1.1_400+200_bp_promoter	444	57	TACTGCCTT	M|:|x||||	-4.16278	-	2.7508e-05	375.1
orange1.1g008178m.g.v1.1_400+200_bp_promoter	358	234	TAGTACCTT	M|x|:||||	-4.29645	-	2.98034e-05	406.4
orange1.1g027319m.g.v1.1_400+200_bp_promoter	58	534	TAGTACCTT	M|x|:||||	-4.29645	-	2.98034e-05	406.4
orange1.1g036940m.g.v1.1_400+200_bp_promoter	204	388	TAGTACCTT	M|x|:||||	-4.29645	+	2.98034e-05	406.4
orange1.1g042356m.g.v1.1_400+200_bp_promoter	412	180	TAGTACCTT	M|x|:||||	-4.29645	-	2.98034e-05	406.4
orange1.1g024933m.g.v1.1_400+200_bp_promoter	524	68	TAGTACCTT	M|x|:||||	-4.29645	+	2.98034e-05	406.4
orange1.1g047582m.g.v1.1_400+200_bp_promoter	276	316	TAGTACCTT	M|x|:||||	-4.29645	+	2.98034e-05	406.4
orange1.1g040444m.g.v1.1_400+200_bp_promoter	190	402	TAGTACCTT	M|x|:||||	-4.29645	+	2.98034e-05	406.4
orange1.1g002581m.g.v1.1_400+200_bp_promoter	538	54	TAGTACCTT	M|x|:||||	-4.29645	+	2.98034e-05	406.4
orange1.1g027413m.g.v1.1_400+200_bp_promoter	581	11	TAGTACCTT	M|x|:||||	-4.29645	-	2.98034e-05	406.4
orange1.1g029151m.g.v1.1_400+200_bp_promoter	532	60	TAGTACCTT	M|x|:||||	-4.29645	-	2.98034e-05	406.4
orange1.1g019884m.g.v1.1_400+200_bp_promoter	463	129	TAGTACCTT	M|x|:||||	-4.29645	+	2.98034e-05	406.4
orange1.1g046564m.g.v1.1_400+200_bp_promoter	561	31	TAGTACCTT	M|x|:||||	-4.29645	+	2.98034e-05	406.4
orange1.1g011845m.g.v1.1_400+200_bp_promoter	454	138	TAGTACCTT	M|x|:||||	-4.29645	-	2.98034e-05	406.4
orange1.1g031789m.g.v1.1_400+200_bp_promoter	503	89	TAGTACCTT	M|x|:||||	-4.29645	+	2.98034e-05	406.4
orange1.1g045622m.g.v1.1_400+200_bp_promoter	275	317	TAGTACCTT	M|x|:||||	-4.29645	+	2.98034e-05	406.4
orange1.1g009320m.g.v1.1_400+200_bp_promoter	142	450	TAGTACCTT	M|x|:||||	-4.29645	+	2.98034e-05	406.4
orange1.1g019677m.g.v1.1_400+200_bp_promoter	370	222	TAGTACCTT	M|x|:||||	-4.29645	+	2.98034e-05	406.4
orange1.1g023175m.g.v1.1_400+200_bp_promoter	576	16	TAGTACCTT	M|x|:||||	-4.29645	-	2.98034e-05	406.4
orange1.1g028785m.g.v1.1_400+200_bp_promoter	187	405	TAGTACCTT	M|x|:||||	-4.29645	-	2.98034e-05	406.4
orange1.1g037807m.g.v1.1_400+200_bp_promoter	74	518	TAGTACCTT	M|x|:||||	-4.29645	+	2.98034e-05	406.4
orange1.1g000134m.g.v1.1_400+200_bp_promoter	129	463	TAGTACCTT	M|x|:||||	-4.29645	-	2.98034e-05	406.4
orange1.1g042079m.g.v1.1_400+200_bp_promoter	536	56	TAGTACCTT	M|x|:||||	-4.29645	-	2.98034e-05	406.4
orange1.1g046466m.g.v1.1_400+200_bp_promoter	574	18	TAGTACCTT	M|x|:||||	-4.29645	-	2.98034e-05	406.4
orange1.1g047536m.g.v1.1_400+200_bp_promoter	488	104	TAGTACCTT	M|x|:||||	-4.29645	-	2.98034e-05	406.4
orange1.1g038414m.g.v1.1_400+200_bp_promoter	276	316	TAGTACCTT	M|x|:||||	-4.29645	-	2.98034e-05	406.4
orange1.1g001334m.g.v1.1_400+200_bp_promoter	545	47	TAGTACCTT	M|x|:||||	-4.29645	-	2.98034e-05	406.4
orange1.1g044995m.g.v1.1_400+200_bp_promoter	395	197	TAGTACCTT	M|x|:||||	-4.29645	-	2.98034e-05	406.4
orange1.1g039961m.g.v1.1_400+200_bp_promoter	234	358	TAGTACCTT	M|x|:||||	-4.29645	+	2.98034e-05	406.4
orange1.1g022589m.g.v1.1_400+200_bp_promoter	512	80	TAGTACCTT	M|x|:||||	-4.29645	+	2.98034e-05	406.4
orange1.1g040290m.g.v1.1_400+200_bp_promoter	536	56	TAGTACCTT	M|x|:||||	-4.29645	+	2.98034e-05	406.4
orange1.1g012117m.g.v1.1_400+200_bp_promoter	151	441	TAGTACCTT	M|x|:||||	-4.29645	-	2.98034e-05	406.4
orange1.1g042103m.g.v1.1_400+200_bp_promoter	186	406	TAGTACCTT	M|x|:||||	-4.29645	+	2.98034e-05	406.4
orange1.1g037298m.g.v1.1_400+200_bp_promoter	559	33	TAGTACCTT	M|x|:||||	-4.29645	-	2.98034e-05	406.4
orange1.1g037997m.g.v1.1_400+200_bp_promoter	522	70	TAGTACCTT	M|x|:||||	-4.29645	+	2.98034e-05	406.4
orange1.1g028223m.g.v1.1_400+200_bp_promoter	552	40	TAGTACCTT	M|x|:||||	-4.29645	+	2.98034e-05	406.4
orange1.1g007866m.g.v1.1_400+200_bp_promoter	416	176	TAGTACCTT	M|x|:||||	-4.29645	-	2.98034e-05	406.4
orange1.1g047044m.g.v1.1_400+200_bp_promoter	246	346	TAGTACCTT	M|x|:||||	-4.29645	+	2.98034e-05	406.4
orange1.1g015299m.g.v1.1_400+200_bp_promoter	317	275	TAGTACCTT	M|x|:||||	-4.29645	+	2.98034e-05	406.4
orange1.1g038307m.g.v1.1_400+200_bp_promoter	502	90	TAGTACCTT	M|x|:||||	-4.29645	-	2.98034e-05	406.4
orange1.1g019046m.g.v1.1_400+200_bp_promoter	524	68	TAGTACCTT	M|x|:||||	-4.29645	-	2.98034e-05	406.4
orange1.1g043182m.g.v1.1_400+200_bp_promoter	19	370	TAGTACCTT	M|x|:||||	-4.29645	-	2.98034e-05	406.4
orange1.1g036786m.g.v1.1_400+200_bp_promoter	491	101	TAGTACCTT	M|x|:||||	-4.29645	+	2.98034e-05	406.4
orange1.1g036786m.g.v1.1_400+200_bp_promoter	546	46	TAGTACCTT	M|x|:||||	-4.29645	+	2.98034e-05	406.4
orange1.1g040978m.g.v1.1_400+200_bp_promoter	22	570	TAGTACCTT	M|x|:||||	-4.29645	-	2.98034e-05	406.4
orange1.1g045174m.g.v1.1_400+200_bp_promoter	318	274	TAGTACCTT	M|x|:||||	-4.29645	-	2.98034e-05	406.4
orange1.1g035860m.g.v1.1_400+200_bp_promoter	169	423	TAGTACCTT	M|x|:||||	-4.29645	+	2.98034e-05	406.4
orange1.1g048602m.g.v1.1_400+200_bp_promoter	61	531	TAGTACCTT	M|x|:||||	-4.29645	-	2.98034e-05	406.4
orange1.1g042826m.g.v1.1_400+200_bp_promoter	414	178	TAGTACCTT	M|x|:||||	-4.29645	-	2.98034e-05	406.4
orange1.1g045837m.g.v1.1_400+200_bp_promoter	110	482	TAGTACCTT	M|x|:||||	-4.29645	-	2.98034e-05	406.4
orange1.1g036844m.g.v1.1_400+200_bp_promoter	35	557	TAGTACCTT	M|x|:||||	-4.29645	+	2.98034e-05	406.4
orange1.1g036163m.g.v1.1_400+200_bp_promoter	382	163	TAGTACCTT	M|x|:||||	-4.29645	+	2.98034e-05	406.4
orange1.1g045680m.g.v1.1_400+200_bp_promoter	57	535	TAGTACCTT	M|x|:||||	-4.29645	-	2.98034e-05	406.4
orange1.1g045219m.g.v1.1_400+200_bp_promoter	583	9	TAGTACCTT	M|x|:||||	-4.29645	-	2.98034e-05	406.4
orange1.1g034832m.g.v1.1_400+200_bp_promoter	175	84	TAGTACCTT	M|x|:||||	-4.29645	-	2.98034e-05	406.4
orange1.1g012745m.g.v1.1_400+200_bp_promoter	509	83	TAGTACCTT	M|x|:||||	-4.29645	-	2.98034e-05	406.4
orange1.1g044203m.g.v1.1_400+200_bp_promoter	217	375	TAGTACCTT	M|x|:||||	-4.29645	-	2.98034e-05	406.4
orange1.1g030387m.g.v1.1_400+200_bp_promoter	545	47	TCCTACCTT	Mx:|:||||	-4.53609	-	3.20915e-05	437.6
orange1.1g013861m.g.v1.1_400+200_bp_promoter	539	53	TCCTACCTT	Mx:|:||||	-4.53609	-	3.20915e-05	437.6
orange1.1g027645m.g.v1.1_400+200_bp_promoter	260	332	TCCTACCTT	Mx:|:||||	-4.53609	+	3.20915e-05	437.6
orange1.1g035612m.g.v1.1_400+200_bp_promoter	452	140	TCCTACCTT	Mx:|:||||	-4.53609	+	3.20915e-05	437.6
orange1.1g016223m.g.v1.1_400+200_bp_promoter	416	176	TCCTACCTT	Mx:|:||||	-4.53609	+	3.20915e-05	437.6
orange1.1g028615m.g.v1.1_400+200_bp_promoter	237	355	TCCTACCTT	Mx:|:||||	-4.53609	+	3.20915e-05	437.6
orange1.1g022439m.g.v1.1_400+200_bp_promoter	423	169	TCCTACCTT	Mx:|:||||	-4.53609	+	3.20915e-05	437.6
orange1.1g024383m.g.v1.1_400+200_bp_promoter	344	248	TCCTACCTT	Mx:|:||||	-4.53609	+	3.20915e-05	437.6
orange1.1g000307m.g.v1.1_400+200_bp_promoter	321	271	TCCTACCTT	Mx:|:||||	-4.53609	+	3.20915e-05	437.6
orange1.1g048260m.g.v1.1_400+200_bp_promoter	412	180	TCCTACCTT	Mx:|:||||	-4.53609	-	3.20915e-05	437.6
orange1.1g035841m.g.v1.1_400+200_bp_promoter	252	340	TCCTACCTT	Mx:|:||||	-4.53609	+	3.20915e-05	437.6
orange1.1g006754m.g.v1.1_400+200_bp_promoter	123	469	TCCTACCTT	Mx:|:||||	-4.53609	+	3.20915e-05	437.6
orange1.1g012770m.g.v1.1_400+200_bp_promoter	70	522	TCCTACCTT	Mx:|:||||	-4.53609	+	3.20915e-05	437.6
orange1.1g003523m.g.v1.1_400+200_bp_promoter	110	482	TCCTACCTT	Mx:|:||||	-4.53609	-	3.20915e-05	437.6
orange1.1g047159m.g.v1.1_400+200_bp_promoter	354	238	TCCTACCTT	Mx:|:||||	-4.53609	+	3.20915e-05	437.6
orange1.1g043775m.g.v1.1_400+200_bp_promoter	217	375	TCCTACCTT	Mx:|:||||	-4.53609	-	3.20915e-05	437.6
orange1.1g038384m.g.v1.1_400+200_bp_promoter	578	14	TCCTACCTT	Mx:|:||||	-4.53609	-	3.20915e-05	437.6
orange1.1g022069m.g.v1.1_400+200_bp_promoter	350	242	TCCTACCTT	Mx:|:||||	-4.53609	+	3.20915e-05	437.6
orange1.1g039866m.g.v1.1_400+200_bp_promoter	117	475	TCCTACCTT	Mx:|:||||	-4.53609	+	3.20915e-05	437.6
orange1.1g024584m.g.v1.1_400+200_bp_promoter	256	336	TCCTACCTT	Mx:|:||||	-4.53609	+	3.20915e-05	437.6
orange1.1g037748m.g.v1.1_400+200_bp_promoter	99	493	TCCTACCTT	Mx:|:||||	-4.53609	-	3.20915e-05	437.6
orange1.1g028701m.g.v1.1_400+200_bp_promoter	97	495	TCCTACCTT	Mx:|:||||	-4.53609	-	3.20915e-05	437.6
orange1.1g009549m.g.v1.1_400+200_bp_promoter	416	176	TCCTACCTT	Mx:|:||||	-4.53609	-	3.20915e-05	437.6
orange1.1g039688m.g.v1.1_400+200_bp_promoter	332	260	TCCTACCTT	Mx:|:||||	-4.53609	+	3.20915e-05	437.6
orange1.1g016486m.g.v1.1_400+200_bp_promoter	374	218	TCCTACCTT	Mx:|:||||	-4.53609	+	3.20915e-05	437.6
orange1.1g024325m.g.v1.1_400+200_bp_promoter	503	89	TCCTACCTT	Mx:|:||||	-4.53609	+	3.20915e-05	437.6
orange1.1g048173m.g.v1.1_400+200_bp_promoter	122	470	TCCTACCTT	Mx:|:||||	-4.53609	+	3.20915e-05	437.6
orange1.1g009253m.g.v1.1_400+200_bp_promoter	506	86	TCCTACCTT	Mx:|:||||	-4.53609	+	3.20915e-05	437.6
orange1.1g046348m.g.v1.1_400+200_bp_promoter	330	262	TCCTACCTT	Mx:|:||||	-4.53609	-	3.20915e-05	437.6
orange1.1g011204m.g.v1.1_400+200_bp_promoter	34	558	TCCTACCTT	Mx:|:||||	-4.53609	-	3.20915e-05	437.6
orange1.1g021070m.g.v1.1_400+200_bp_promoter	305	287	TCCTACCTT	Mx:|:||||	-4.53609	+	3.20915e-05	437.6
orange1.1g045388m.g.v1.1_400+200_bp_promoter	38	554	TCCTACCTT	Mx:|:||||	-4.53609	-	3.20915e-05	437.6
orange1.1g041559m.g.v1.1_400+200_bp_promoter	153	439	TCCTACCTT	Mx:|:||||	-4.53609	-	3.20915e-05	437.6
orange1.1g024897m.g.v1.1_400+200_bp_promoter	228	364	TCCTACCTT	Mx:|:||||	-4.53609	-	3.20915e-05	437.6
orange1.1g036943m.g.v1.1_400+200_bp_promoter	144	448	TCCTACCTT	Mx:|:||||	-4.53609	-	3.20915e-05	437.6
orange1.1g042117m.g.v1.1_400+200_bp_promoter	377	215	TCCTACCTT	Mx:|:||||	-4.53609	-	3.20915e-05	437.6
orange1.1g037419m.g.v1.1_400+200_bp_promoter	282	310	TCCTACCTT	Mx:|:||||	-4.53609	+	3.20915e-05	437.6
orange1.1g039852m.g.v1.1_400+200_bp_promoter	127	465	TCCTACCTT	Mx:|:||||	-4.53609	+	3.20915e-05	437.6
orange1.1g002892m.g.v1.1_400+200_bp_promoter	415	177	TCCTACCTT	Mx:|:||||	-4.53609	+	3.20915e-05	437.6
orange1.1g041790m.g.v1.1_400+200_bp_promoter	149	443	TCCTACCTT	Mx:|:||||	-4.53609	+	3.20915e-05	437.6
orange1.1g028323m.g.v1.1_400+200_bp_promoter	223	369	TCCTACCTT	Mx:|:||||	-4.53609	+	3.20915e-05	437.6
orange1.1g048057m.g.v1.1_400+200_bp_promoter	409	183	TCCTACCTT	Mx:|:||||	-4.53609	-	3.20915e-05	437.6
orange1.1g035258m.g.v1.1_400+200_bp_promoter	172	420	TCCTACCTT	Mx:|:||||	-4.53609	+	3.20915e-05	437.6
orange1.1g039471m.g.v1.1_400+200_bp_promoter	69	302	TCCTACCTT	Mx:|:||||	-4.53609	+	3.20915e-05	437.6
orange1.1g032283m.g.v1.1_400+200_bp_promoter	38	179	TCCTACCTT	Mx:|:||||	-4.53609	-	3.20915e-05	437.6
orange1.1g043730m.g.v1.1_400+200_bp_promoter	380	212	TACTACCTC	M|:|:|||x	-4.61003	-	3.32428e-05	453.3
orange1.1g009362m.g.v1.1_400+200_bp_promoter	89	503	TACTACCTC	M|:|:|||x	-4.61003	+	3.32428e-05	453.3
orange1.1g019821m.g.v1.1_400+200_bp_promoter	469	123	TACTACCTC	M|:|:|||x	-4.61003	+	3.32428e-05	453.3
orange1.1g016265m.g.v1.1_400+200_bp_promoter	16	576	TACTACCTC	M|:|:|||x	-4.61003	-	3.32428e-05	453.3
orange1.1g032583m.g.v1.1_400+200_bp_promoter	418	174	TACTACCTC	M|:|:|||x	-4.61003	+	3.32428e-05	453.3
orange1.1g006499m.g.v1.1_400+200_bp_promoter	515	77	TACTACCTC	M|:|:|||x	-4.61003	+	3.32428e-05	453.3
orange1.1g014743m.g.v1.1_400+200_bp_promoter	588	4	TACTACCTC	M|:|:|||x	-4.61003	+	3.32428e-05	453.3
orange1.1g029598m.g.v1.1_400+200_bp_promoter	60	532	TACTACCTC	M|:|:|||x	-4.61003	+	3.32428e-05	453.3
orange1.1g036199m.g.v1.1_400+200_bp_promoter	193	399	TACTACCTC	M|:|:|||x	-4.61003	-	3.32428e-05	453.3
orange1.1g043375m.g.v1.1_400+200_bp_promoter	359	233	TACTACCTC	M|:|:|||x	-4.61003	+	3.32428e-05	453.3
orange1.1g020766m.g.v1.1_400+200_bp_promoter	108	484	TACTACCTC	M|:|:|||x	-4.61003	+	3.32428e-05	453.3
orange1.1g002971m.g.v1.1_400+200_bp_promoter	126	466	TACTACCTC	M|:|:|||x	-4.61003	-	3.32428e-05	453.3
orange1.1g002225m.g.v1.1_400+200_bp_promoter	293	299	TACTACCTC	M|:|:|||x	-4.61003	+	3.32428e-05	453.3
orange1.1g003968m.g.v1.1_400+200_bp_promoter	511	81	TACTACCTC	M|:|:|||x	-4.61003	-	3.32428e-05	453.3
orange1.1g017757m.g.v1.1_400+200_bp_promoter	98	494	TACTACCTC	M|:|:|||x	-4.61003	+	3.32428e-05	453.3
orange1.1g018459m.g.v1.1_400+200_bp_promoter	73	519	TACTACCTC	M|:|:|||x	-4.61003	+	3.32428e-05	453.3
orange1.1g041277m.g.v1.1_400+200_bp_promoter	422	170	TACTACCTC	M|:|:|||x	-4.61003	-	3.32428e-05	453.3
orange1.1g008342m.g.v1.1_400+200_bp_promoter	18	574	TACTACCTC	M|:|:|||x	-4.61003	+	3.32428e-05	453.3
orange1.1g008342m.g.v1.1_400+200_bp_promoter	243	349	TACTACCTC	M|:|:|||x	-4.61003	+	3.32428e-05	453.3
orange1.1g012850m.g.v1.1_400+200_bp_promoter	30	562	TACTACCTC	M|:|:|||x	-4.61003	-	3.32428e-05	453.3
orange1.1g001850m.g.v1.1_400+200_bp_promoter	19	573	TACTACCTC	M|:|:|||x	-4.61003	+	3.32428e-05	453.3
orange1.1g035463m.g.v1.1_400+200_bp_promoter	10	582	TACTACCTC	M|:|:|||x	-4.61003	-	3.32428e-05	453.3
orange1.1g012494m.g.v1.1_400+200_bp_promoter	533	59	TACTACCTC	M|:|:|||x	-4.61003	-	3.32428e-05	453.3
orange1.1g017175m.g.v1.1_400+200_bp_promoter	255	337	TACTACCTC	M|:|:|||x	-4.61003	-	3.32428e-05	453.3
orange1.1g039242m.g.v1.1_400+200_bp_promoter	445	147	TACTACCTC	M|:|:|||x	-4.61003	+	3.32428e-05	453.3
orange1.1g014230m.g.v1.1_400+200_bp_promoter	266	326	TACTACCTC	M|:|:|||x	-4.61003	+	3.32428e-05	453.3
orange1.1g023143m.g.v1.1_400+200_bp_promoter	424	168	TACTACCTC	M|:|:|||x	-4.61003	+	3.32428e-05	453.3
orange1.1g025147m.g.v1.1_400+200_bp_promoter	549	43	TACTACCTC	M|:|:|||x	-4.61003	-	3.32428e-05	453.3
orange1.1g046020m.g.v1.1_400+200_bp_promoter	367	225	TACTACCTC	M|:|:|||x	-4.61003	-	3.32428e-05	453.3
orange1.1g014477m.g.v1.1_400+200_bp_promoter	93	499	TACTACCTC	M|:|:|||x	-4.61003	-	3.32428e-05	453.3
orange1.1g000809m.g.v1.1_400+200_bp_promoter	415	177	TACTACCTC	M|:|:|||x	-4.61003	-	3.32428e-05	453.3
orange1.1g038214m.g.v1.1_400+200_bp_promoter	292	300	TACTACCTC	M|:|:|||x	-4.61003	+	3.32428e-05	453.3
orange1.1g038884m.g.v1.1_400+200_bp_promoter	449	143	TACTACCTC	M|:|:|||x	-4.61003	+	3.32428e-05	453.3
orange1.1g003081m.g.v1.1_400+200_bp_promoter	4	588	TACTACCTC	M|:|:|||x	-4.61003	+	3.32428e-05	453.3
orange1.1g042541m.g.v1.1_400+200_bp_promoter	34	558	TACTACCTC	M|:|:|||x	-4.61003	+	3.32428e-05	453.3
orange1.1g024738m.g.v1.1_400+200_bp_promoter	195	397	TACTACCTC	M|:|:|||x	-4.61003	-	3.32428e-05	453.3
orange1.1g009707m.g.v1.1_400+200_bp_promoter	128	464	TACTACCTC	M|:|:|||x	-4.61003	-	3.32428e-05	453.3
orange1.1g036610m.g.v1.1_400+200_bp_promoter	155	437	TACTACCTC	M|:|:|||x	-4.61003	+	3.32428e-05	453.3
orange1.1g042421m.g.v1.1_400+200_bp_promoter	529	63	TACTACCTC	M|:|:|||x	-4.61003	-	3.32428e-05	453.3
orange1.1g035446m.g.v1.1_400+200_bp_promoter	273	319	TACTACCTC	M|:|:|||x	-4.61003	+	3.32428e-05	453.3
orange1.1g034439m.g.v1.1_400+200_bp_promoter	459	133	TACTACCTC	M|:|:|||x	-4.61003	+	3.32428e-05	453.3
orange1.1g037793m.g.v1.1_400+200_bp_promoter	590	2	TACTACCTC	M|:|:|||x	-4.61003	+	3.32428e-05	453.3
orange1.1g000922m.g.v1.1_400+200_bp_promoter	520	72	TACTACCTC	M|:|:|||x	-4.61003	-	3.32428e-05	453.3
orange1.1g038222m.g.v1.1_400+200_bp_promoter	87	505	TACTACCTC	M|:|:|||x	-4.61003	-	3.32428e-05	453.3
orange1.1g025525m.g.v1.1_400+200_bp_promoter	201	391	TACTACCTC	M|:|:|||x	-4.61003	+	3.32428e-05	453.3
orange1.1g012298m.g.v1.1_400+200_bp_promoter	520	72	TACTTCCTT	M|:|x||||	-4.62581	+	3.66749e-05	500.1
orange1.1g013999m.g.v1.1_400+200_bp_promoter	498	94	TACTTCCTT	M|:|x||||	-4.62581	-	3.66749e-05	500.1
orange1.1g021246m.g.v1.1_400+200_bp_promoter	498	94	TACTTCCTT	M|:|x||||	-4.62581	+	3.66749e-05	500.1
orange1.1g029757m.g.v1.1_400+200_bp_promoter	545	47	TACTTCCTT	M|:|x||||	-4.62581	-	3.66749e-05	500.1
orange1.1g035710m.g.v1.1_400+200_bp_promoter	584	8	TACTTCCTT	M|:|x||||	-4.62581	-	3.66749e-05	500.1
orange1.1g035779m.g.v1.1_400+200_bp_promoter	436	156	TACTTCCTT	M|:|x||||	-4.62581	-	3.66749e-05	500.1
orange1.1g040927m.g.v1.1_400+200_bp_promoter	493	99	TACTTCCTT	M|:|x||||	-4.62581	+	3.66749e-05	500.1
orange1.1g041050m.g.v1.1_400+200_bp_promoter	471	121	TACTTCCTT	M|:|x||||	-4.62581	+	3.66749e-05	500.1
orange1.1g001216m.g.v1.1_400+200_bp_promoter	410	182	TACTTCCTT	M|:|x||||	-4.62581	+	3.66749e-05	500.1
orange1.1g022682m.g.v1.1_400+200_bp_promoter	443	149	TACTTCCTT	M|:|x||||	-4.62581	+	3.66749e-05	500.1
orange1.1g027380m.g.v1.1_400+200_bp_promoter	208	384	TACTTCCTT	M|:|x||||	-4.62581	+	3.66749e-05	500.1
orange1.1g035453m.g.v1.1_400+200_bp_promoter	565	27	TACTTCCTT	M|:|x||||	-4.62581	+	3.66749e-05	500.1
orange1.1g042219m.g.v1.1_400+200_bp_promoter	446	146	TACTTCCTT	M|:|x||||	-4.62581	-	3.66749e-05	500.1
orange1.1g013717m.g.v1.1_400+200_bp_promoter	264	328	TACTTCCTT	M|:|x||||	-4.62581	+	3.66749e-05	500.1
orange1.1g022723m.g.v1.1_400+200_bp_promoter	144	448	TACTTCCTT	M|:|x||||	-4.62581	+	3.66749e-05	500.1
orange1.1g031700m.g.v1.1_400+200_bp_promoter	169	423	TACTTCCTT	M|:|x||||	-4.62581	+	3.66749e-05	500.1
orange1.1g047029m.g.v1.1_400+200_bp_promoter	339	253	TACTTCCTT	M|:|x||||	-4.62581	+	3.66749e-05	500.1
orange1.1g000086m.g.v1.1_400+200_bp_promoter	520	72	TACTTCCTT	M|:|x||||	-4.62581	+	3.66749e-05	500.1
orange1.1g001256m.g.v1.1_400+200_bp_promoter	290	302	TACTTCCTT	M|:|x||||	-4.62581	-	3.66749e-05	500.1
orange1.1g016230m.g.v1.1_400+200_bp_promoter	442	150	TACTTCCTT	M|:|x||||	-4.62581	-	3.66749e-05	500.1
orange1.1g017348m.g.v1.1_400+200_bp_promoter	442	150	TACTTCCTT	M|:|x||||	-4.62581	+	3.66749e-05	500.1
orange1.1g037111m.g.v1.1_400+200_bp_promoter	488	104	TACTTCCTT	M|:|x||||	-4.62581	+	3.66749e-05	500.1
orange1.1g011874m.g.v1.1_400+200_bp_promoter	422	170	TACTTCCTT	M|:|x||||	-4.62581	-	3.66749e-05	500.1
orange1.1g020824m.g.v1.1_400+200_bp_promoter	150	442	TACTTCCTT	M|:|x||||	-4.62581	-	3.66749e-05	500.1
orange1.1g038257m.g.v1.1_400+200_bp_promoter	233	359	TACTTCCTT	M|:|x||||	-4.62581	-	3.66749e-05	500.1
orange1.1g046527m.g.v1.1_400+200_bp_promoter	431	161	TACTTCCTT	M|:|x||||	-4.62581	+	3.66749e-05	500.1
orange1.1g034697m.g.v1.1_400+200_bp_promoter	82	510	TACTTCCTT	M|:|x||||	-4.62581	-	3.66749e-05	500.1
orange1.1g036199m.g.v1.1_400+200_bp_promoter	444	148	TACTTCCTT	M|:|x||||	-4.62581	+	3.66749e-05	500.1
orange1.1g020292m.g.v1.1_400+200_bp_promoter	240	352	TACTTCCTT	M|:|x||||	-4.62581	-	3.66749e-05	500.1
orange1.1g043774m.g.v1.1_400+200_bp_promoter	353	239	TACTTCCTT	M|:|x||||	-4.62581	-	3.66749e-05	500.1
orange1.1g044134m.g.v1.1_400+200_bp_promoter	133	459	TACTTCCTT	M|:|x||||	-4.62581	+	3.66749e-05	500.1
orange1.1g045379m.g.v1.1_400+200_bp_promoter	272	320	TACTTCCTT	M|:|x||||	-4.62581	+	3.66749e-05	500.1
orange1.1g011750m.g.v1.1_400+200_bp_promoter	364	228	TACTTCCTT	M|:|x||||	-4.62581	+	3.66749e-05	500.1
orange1.1g013439m.g.v1.1_400+200_bp_promoter	184	408	TACTTCCTT	M|:|x||||	-4.62581	-	3.66749e-05	500.1
orange1.1g038018m.g.v1.1_400+200_bp_promoter	585	7	TACTTCCTT	M|:|x||||	-4.62581	-	3.66749e-05	500.1
orange1.1g000837m.g.v1.1_400+200_bp_promoter	375	217	TACTTCCTT	M|:|x||||	-4.62581	+	3.66749e-05	500.1
orange1.1g034498m.g.v1.1_400+200_bp_promoter	24	568	TACTTCCTT	M|:|x||||	-4.62581	-	3.66749e-05	500.1
orange1.1g047051m.g.v1.1_400+200_bp_promoter	108	484	TACTTCCTT	M|:|x||||	-4.62581	+	3.66749e-05	500.1
orange1.1g014979m.g.v1.1_400+200_bp_promoter	291	301	TACTTCCTT	M|:|x||||	-4.62581	+	3.66749e-05	500.1
orange1.1g043732m.g.v1.1_400+200_bp_promoter	113	479	TACTTCCTT	M|:|x||||	-4.62581	+	3.66749e-05	500.1
orange1.1g045063m.g.v1.1_400+200_bp_promoter	189	403	TACTTCCTT	M|:|x||||	-4.62581	+	3.66749e-05	500.1
orange1.1g036806m.g.v1.1_400+200_bp_promoter	168	424	TACTTCCTT	M|:|x||||	-4.62581	+	3.66749e-05	500.1
orange1.1g047363m.g.v1.1_400+200_bp_promoter	155	437	TACTTCCTT	M|:|x||||	-4.62581	+	3.66749e-05	500.1
orange1.1g000172m.g.v1.1_400+200_bp_promoter	83	509	TACTTCCTT	M|:|x||||	-4.62581	-	3.66749e-05	500.1
orange1.1g008225m.g.v1.1_400+200_bp_promoter	213	379	TACTTCCTT	M|:|x||||	-4.62581	-	3.66749e-05	500.1
orange1.1g011916m.g.v1.1_400+200_bp_promoter	202	390	TACTTCCTT	M|:|x||||	-4.62581	+	3.66749e-05	500.1
orange1.1g029903m.g.v1.1_400+200_bp_promoter	486	106	TACTTCCTT	M|:|x||||	-4.62581	-	3.66749e-05	500.1
orange1.1g011120m.g.v1.1_400+200_bp_promoter	88	504	TACTTCCTT	M|:|x||||	-4.62581	+	3.66749e-05	500.1
orange1.1g013007m.g.v1.1_400+200_bp_promoter	97	495	TACTTCCTT	M|:|x||||	-4.62581	-	3.66749e-05	500.1
orange1.1g012729m.g.v1.1_400+200_bp_promoter	527	65	TACTTCCTT	M|:|x||||	-4.62581	+	3.66749e-05	500.1
orange1.1g039693m.g.v1.1_400+200_bp_promoter	100	492	TACTTCCTT	M|:|x||||	-4.62581	-	3.66749e-05	500.1
orange1.1g028255m.g.v1.1_400+200_bp_promoter	411	181	TACTTCCTT	M|:|x||||	-4.62581	+	3.66749e-05	500.1
orange1.1g045702m.g.v1.1_400+200_bp_promoter	333	259	TACTTCCTT	M|:|x||||	-4.62581	+	3.66749e-05	500.1
orange1.1g015638m.g.v1.1_400+200_bp_promoter	446	146	TACTTCCTT	M|:|x||||	-4.62581	-	3.66749e-05	500.1
orange1.1g043232m.g.v1.1_400+200_bp_promoter	372	220	TACTTCCTT	M|:|x||||	-4.62581	+	3.66749e-05	500.1
orange1.1g036393m.g.v1.1_400+200_bp_promoter	43	549	TACTTCCTT	M|:|x||||	-4.62581	+	3.66749e-05	500.1
orange1.1g040362m.g.v1.1_400+200_bp_promoter	103	489	TACTTCCTT	M|:|x||||	-4.62581	+	3.66749e-05	500.1
orange1.1g027077m.g.v1.1_400+200_bp_promoter	161	431	TACTTCCTT	M|:|x||||	-4.62581	-	3.66749e-05	500.1
orange1.1g037248m.g.v1.1_400+200_bp_promoter	303	289	TACTTCCTT	M|:|x||||	-4.62581	-	3.66749e-05	500.1
orange1.1g048227m.g.v1.1_400+200_bp_promoter	375	217	TACTTCCTT	M|:|x||||	-4.62581	+	3.66749e-05	500.1
orange1.1g014063m.g.v1.1_400+200_bp_promoter	252	340	TACTTCCTT	M|:|x||||	-4.62581	+	3.66749e-05	500.1
orange1.1g006411m.g.v1.1_400+200_bp_promoter	508	84	TACTTCCTT	M|:|x||||	-4.62581	+	3.66749e-05	500.1
orange1.1g036318m.g.v1.1_400+200_bp_promoter	516	76	TACTTCCTT	M|:|x||||	-4.62581	+	3.66749e-05	500.1
orange1.1g041912m.g.v1.1_400+200_bp_promoter	116	476	TACTTCCTT	M|:|x||||	-4.62581	-	3.66749e-05	500.1
orange1.1g042580m.g.v1.1_400+200_bp_promoter	522	70	TACTTCCTT	M|:|x||||	-4.62581	+	3.66749e-05	500.1
orange1.1g044539m.g.v1.1_400+200_bp_promoter	421	171	TACTTCCTT	M|:|x||||	-4.62581	-	3.66749e-05	500.1
orange1.1g042590m.g.v1.1_400+200_bp_promoter	187	405	TACTTCCTT	M|:|x||||	-4.62581	-	3.66749e-05	500.1
orange1.1g019505m.g.v1.1_400+200_bp_promoter	35	557	TACTTCCTT	M|:|x||||	-4.62581	-	3.66749e-05	500.1
orange1.1g004266m.g.v1.1_400+200_bp_promoter	69	523	TACTTCCTT	M|:|x||||	-4.62581	-	3.66749e-05	500.1
orange1.1g045150m.g.v1.1_400+200_bp_promoter	392	200	TACTTCCTT	M|:|x||||	-4.62581	-	3.66749e-05	500.1
orange1.1g048365m.g.v1.1_400+200_bp_promoter	214	378	TACTTCCTT	M|:|x||||	-4.62581	+	3.66749e-05	500.1
orange1.1g031862m.g.v1.1_400+200_bp_promoter	90	502	TACTTCCTT	M|:|x||||	-4.62581	-	3.66749e-05	500.1
orange1.1g032645m.g.v1.1_400+200_bp_promoter	172	420	TACTTCCTT	M|:|x||||	-4.62581	+	3.66749e-05	500.1
orange1.1g039032m.g.v1.1_400+200_bp_promoter	195	397	TACTTCCTT	M|:|x||||	-4.62581	+	3.66749e-05	500.1
orange1.1g028549m.g.v1.1_400+200_bp_promoter	319	273	TACTTCCTT	M|:|x||||	-4.62581	-	3.66749e-05	500.1
orange1.1g037241m.g.v1.1_400+200_bp_promoter	569	23	TACTTCCTT	M|:|x||||	-4.62581	-	3.66749e-05	500.1
orange1.1g042080m.g.v1.1_400+200_bp_promoter	278	314	TACTTCCTT	M|:|x||||	-4.62581	-	3.66749e-05	500.1
orange1.1g044253m.g.v1.1_400+200_bp_promoter	384	208	TACTTCCTT	M|:|x||||	-4.62581	-	3.66749e-05	500.1
orange1.1g015227m.g.v1.1_400+200_bp_promoter	173	419	TACTTCCTT	M|:|x||||	-4.62581	-	3.66749e-05	500.1
orange1.1g017964m.g.v1.1_400+200_bp_promoter	270	322	TACTTCCTT	M|:|x||||	-4.62581	+	3.66749e-05	500.1
orange1.1g006946m.g.v1.1_400+200_bp_promoter	478	114	TACTTCCTT	M|:|x||||	-4.62581	+	3.66749e-05	500.1
orange1.1g036408m.g.v1.1_400+200_bp_promoter	15	577	TACTTCCTT	M|:|x||||	-4.62581	+	3.66749e-05	500.1
orange1.1g036420m.g.v1.1_400+200_bp_promoter	211	381	TACTTCCTT	M|:|x||||	-4.62581	+	3.66749e-05	500.1
orange1.1g025837m.g.v1.1_400+200_bp_promoter	108	484	TACTTCCTT	M|:|x||||	-4.62581	-	3.66749e-05	500.1
orange1.1g048019m.g.v1.1_400+200_bp_promoter	360	232	TACTTCCTT	M|:|x||||	-4.62581	-	3.66749e-05	500.1
orange1.1g045194m.g.v1.1_400+200_bp_promoter	121	471	TACTTCCTT	M|:|x||||	-4.62581	+	3.66749e-05	500.1
orange1.1g042686m.g.v1.1_400+200_bp_promoter	4	588	TACTTCCTT	M|:|x||||	-4.62581	-	3.66749e-05	500.1
orange1.1g032721m.g.v1.1_400+200_bp_promoter	512	80	TACTTCCTT	M|:|x||||	-4.62581	-	3.66749e-05	500.1
orange1.1g008310m.g.v1.1_400+200_bp_promoter	290	302	TACTTCCTT	M|:|x||||	-4.62581	-	3.66749e-05	500.1
orange1.1g021756m.g.v1.1_400+200_bp_promoter	547	45	TACTTCCTT	M|:|x||||	-4.62581	-	3.66749e-05	500.1
orange1.1g045502m.g.v1.1_400+200_bp_promoter	142	450	TACTTCCTT	M|:|x||||	-4.62581	-	3.66749e-05	500.1
orange1.1g044567m.g.v1.1_400+200_bp_promoter	588	4	TACTTCCTT	M|:|x||||	-4.62581	-	3.66749e-05	500.1
orange1.1g001570m.g.v1.1_400+200_bp_promoter	124	468	TACTTCCTT	M|:|x||||	-4.62581	-	3.66749e-05	500.1
orange1.1g025808m.g.v1.1_400+200_bp_promoter	146	446	TACTTCCTT	M|:|x||||	-4.62581	-	3.66749e-05	500.1
orange1.1g045262m.g.v1.1_400+200_bp_promoter	38	554	TACTTCCTT	M|:|x||||	-4.62581	+	3.66749e-05	500.1
orange1.1g045262m.g.v1.1_400+200_bp_promoter	503	89	TACTTCCTT	M|:|x||||	-4.62581	-	3.66749e-05	500.1
orange1.1g003704m.g.v1.1_400+200_bp_promoter	18	574	TACTTCCTT	M|:|x||||	-4.62581	+	3.66749e-05	500.1
orange1.1g001774m.g.v1.1_400+200_bp_promoter	562	30	TACTTCCTT	M|:|x||||	-4.62581	-	3.66749e-05	500.1
orange1.1g032107m.g.v1.1_400+200_bp_promoter	534	58	TACTTCCTT	M|:|x||||	-4.62581	+	3.66749e-05	500.1
orange1.1g042253m.g.v1.1_400+200_bp_promoter	92	500	TACTTCCTT	M|:|x||||	-4.62581	+	3.66749e-05	500.1
orange1.1g031981m.g.v1.1_400+200_bp_promoter	157	435	TACTTCCTT	M|:|x||||	-4.62581	-	3.66749e-05	500.1
orange1.1g002199m.g.v1.1_400+200_bp_promoter	584	8	TACTTCCTT	M|:|x||||	-4.62581	-	3.66749e-05	500.1
orange1.1g037539m.g.v1.1_400+200_bp_promoter	10	582	TACTTCCTT	M|:|x||||	-4.62581	+	3.66749e-05	500.1
orange1.1g048735m.g.v1.1_400+200_bp_promoter	199	393	TACTTCCTT	M|:|x||||	-4.62581	+	3.66749e-05	500.1
orange1.1g002512m.g.v1.1_400+200_bp_promoter	106	486	TACTTCCTT	M|:|x||||	-4.62581	+	3.66749e-05	500.1
orange1.1g023340m.g.v1.1_400+200_bp_promoter	70	522	TACTTCCTT	M|:|x||||	-4.62581	-	3.66749e-05	500.1
orange1.1g039131m.g.v1.1_400+200_bp_promoter	322	270	TACTTCCTT	M|:|x||||	-4.62581	-	3.66749e-05	500.1
orange1.1g030419m.g.v1.1_400+200_bp_promoter	264	328	TACTTCCTT	M|:|x||||	-4.62581	+	3.66749e-05	500.1
orange1.1g005862m.g.v1.1_400+200_bp_promoter	323	269	TACTTCCTT	M|:|x||||	-4.62581	-	3.66749e-05	500.1
orange1.1g012214m.g.v1.1_400+200_bp_promoter	273	319	TACTTCCTT	M|:|x||||	-4.62581	-	3.66749e-05	500.1
orange1.1g040598m.g.v1.1_400+200_bp_promoter	325	267	TACTTCCTT	M|:|x||||	-4.62581	-	3.66749e-05	500.1
orange1.1g034025m.g.v1.1_400+200_bp_promoter	492	100	TACTTCCTT	M|:|x||||	-4.62581	-	3.66749e-05	500.1
orange1.1g017376m.g.v1.1_400+200_bp_promoter	379	213	TACTTCCTT	M|:|x||||	-4.62581	-	3.66749e-05	500.1
orange1.1g035222m.g.v1.1_400+200_bp_promoter	502	90	TACTTCCTT	M|:|x||||	-4.62581	+	3.66749e-05	500.1
orange1.1g025847m.g.v1.1_400+200_bp_promoter	566	26	TACTTCCTT	M|:|x||||	-4.62581	+	3.66749e-05	500.1
orange1.1g026047m.g.v1.1_400+200_bp_promoter	580	12	TACTTCCTT	M|:|x||||	-4.62581	+	3.66749e-05	500.1
orange1.1g029005m.g.v1.1_400+200_bp_promoter	192	400	TACTTCCTT	M|:|x||||	-4.62581	-	3.66749e-05	500.1
orange1.1g039798m.g.v1.1_400+200_bp_promoter	22	570	TACTTCCTT	M|:|x||||	-4.62581	-	3.66749e-05	500.1
orange1.1g038138m.g.v1.1_400+200_bp_promoter	149	443	TACTTCCTT	M|:|x||||	-4.62581	+	3.66749e-05	500.1
orange1.1g003199m.g.v1.1_400+200_bp_promoter	377	215	TACTTCCTT	M|:|x||||	-4.62581	-	3.66749e-05	500.1
orange1.1g022302m.g.v1.1_400+200_bp_promoter	426	166	TACTTCCTT	M|:|x||||	-4.62581	+	3.66749e-05	500.1
orange1.1g043567m.g.v1.1_400+200_bp_promoter	429	163	TACTTCCTT	M|:|x||||	-4.62581	+	3.66749e-05	500.1
orange1.1g042623m.g.v1.1_400+200_bp_promoter	468	124	TACTTCCTT	M|:|x||||	-4.62581	-	3.66749e-05	500.1
orange1.1g038789m.g.v1.1_400+200_bp_promoter	570	22	TACTTCCTT	M|:|x||||	-4.62581	+	3.66749e-05	500.1
orange1.1g031111m.g.v1.1_400+200_bp_promoter	398	194	TACTTCCTT	M|:|x||||	-4.62581	+	3.66749e-05	500.1
orange1.1g021707m.g.v1.1_400+200_bp_promoter	585	7	TACTTCCTT	M|:|x||||	-4.62581	-	3.66749e-05	500.1
orange1.1g039828m.g.v1.1_400+200_bp_promoter	207	385	TACTTCCTT	M|:|x||||	-4.62581	-	3.66749e-05	500.1
orange1.1g007330m.g.v1.1_400+200_bp_promoter	442	150	TACTTCCTT	M|:|x||||	-4.62581	+	3.66749e-05	500.1
orange1.1g037380m.g.v1.1_400+200_bp_promoter	463	129	TACTTCCTT	M|:|x||||	-4.62581	-	3.66749e-05	500.1
orange1.1g038039m.g.v1.1_400+200_bp_promoter	253	339	TACTTCCTT	M|:|x||||	-4.62581	-	3.66749e-05	500.1
orange1.1g008955m.g.v1.1_400+200_bp_promoter	540	52	TACTTCCTT	M|:|x||||	-4.62581	+	3.66749e-05	500.1
orange1.1g043978m.g.v1.1_400+200_bp_promoter	164	428	TACTTCCTT	M|:|x||||	-4.62581	+	3.66749e-05	500.1
orange1.1g013701m.g.v1.1_400+200_bp_promoter	474	118	TACTTCCTT	M|:|x||||	-4.62581	+	3.66749e-05	500.1
orange1.1g044924m.g.v1.1_400+200_bp_promoter	533	59	TACTTCCTT	M|:|x||||	-4.62581	-	3.66749e-05	500.1
orange1.1g040028m.g.v1.1_400+200_bp_promoter	51	316	TACTTCCTT	M|:|x||||	-4.62581	+	3.66749e-05	500.1
orange1.1g024822m.g.v1.1_400+200_bp_promoter	381	211	TACTTCCTT	M|:|x||||	-4.62581	-	3.66749e-05	500.1
orange1.1g033665m.g.v1.1_400+200_bp_promoter	496	96	TACTTCCTT	M|:|x||||	-4.62581	+	3.66749e-05	500.1
orange1.1g009900m.g.v1.1_400+200_bp_promoter	51	541	TACTTCCTT	M|:|x||||	-4.62581	+	3.66749e-05	500.1
orange1.1g036325m.g.v1.1_400+200_bp_promoter	460	132	TACTTCCTT	M|:|x||||	-4.62581	-	3.66749e-05	500.1
orange1.1g039330m.g.v1.1_400+200_bp_promoter	313	279	TACTTCCTT	M|:|x||||	-4.62581	+	3.66749e-05	500.1
orange1.1g037353m.g.v1.1_400+200_bp_promoter	408	184	TACTTCCTT	M|:|x||||	-4.62581	+	3.66749e-05	500.1
orange1.1g041034m.g.v1.1_400+200_bp_promoter	506	86	TACTTCCTT	M|:|x||||	-4.62581	-	3.66749e-05	500.1
orange1.1g011590m.g.v1.1_400+200_bp_promoter	519	73	TACTTCCTT	M|:|x||||	-4.62581	+	3.66749e-05	500.1
orange1.1g041308m.g.v1.1_400+200_bp_promoter	300	292	TACTTCCTT	M|:|x||||	-4.62581	-	3.66749e-05	500.1
orange1.1g037818m.g.v1.1_400+200_bp_promoter	585	7	TACTTCCTT	M|:|x||||	-4.62581	-	3.66749e-05	500.1
orange1.1g033825m.g.v1.1_400+200_bp_promoter	120	472	TACTTCCTT	M|:|x||||	-4.62581	-	3.66749e-05	500.1
orange1.1g034619m.g.v1.1_400+200_bp_promoter	516	76	TACTTCCTT	M|:|x||||	-4.62581	+	3.66749e-05	500.1
orange1.1g038685m.g.v1.1_400+200_bp_promoter	522	70	TACTTCCTT	M|:|x||||	-4.62581	+	3.66749e-05	500.1
orange1.1g048266m.g.v1.1_400+200_bp_promoter	325	267	TACTTCCTT	M|:|x||||	-4.62581	-	3.66749e-05	500.1
orange1.1g043063m.g.v1.1_400+200_bp_promoter	585	7	TACTTCCTT	M|:|x||||	-4.62581	-	3.66749e-05	500.1
orange1.1g039778m.g.v1.1_400+200_bp_promoter	515	77	TACTTCCTT	M|:|x||||	-4.62581	-	3.66749e-05	500.1
orange1.1g041551m.g.v1.1_400+200_bp_promoter	238	354	TACTTCCTT	M|:|x||||	-4.62581	-	3.66749e-05	500.1
orange1.1g005407m.g.v1.1_400+200_bp_promoter	146	77	TACTTCCTT	M|:|x||||	-4.62581	-	3.66749e-05	500.1
orange1.1g001103m.g.v1.1_400+200_bp_promoter	325	267	TACTTCCTT	M|:|x||||	-4.62581	-	3.66749e-05	500.1
orange1.1g008614m.g.v1.1_400+200_bp_promoter	176	344	TACTTCCTT	M|:|x||||	-4.62581	-	3.66749e-05	500.1
orange1.1g033463m.g.v1.1_400+200_bp_promoter	85	107	TACTTCCTT	M|:|x||||	-4.62581	-	3.66749e-05	500.1
orange1.1g048270m.g.v1.1_400+200_bp_promoter	8	584	TACTTCCTT	M|:|x||||	-4.62581	-	3.66749e-05	500.1
orange1.1g034975m.g.v1.1_400+200_bp_promoter	107	375	TACTTCCTT	M|:|x||||	-4.62581	-	3.66749e-05	500.1
orange1.1g038413m.g.v1.1_400+200_bp_promoter	128	153	TACTTCCTT	M|:|x||||	-4.62581	-	3.66749e-05	500.1
orange1.1g037769m.g.v1.1_400+200_bp_promoter	341	216	TACTTCCTT	M|:|x||||	-4.62581	+	3.66749e-05	500.1
orange1.1g042900m.g.v1.1_400+200_bp_promoter	592	0	TACTTCCTT	M|:|x||||	-4.62581	-	3.66749e-05	500.1
orange1.1g048415m.g.v1.1_400+200_bp_promoter	242	350	TACTTCCTT	M|:|x||||	-4.62581	-	3.66749e-05	500.1
orange1.1g043980m.g.v1.1_400+200_bp_promoter	334	258	TACTTCCTT	M|:|x||||	-4.62581	-	3.66749e-05	500.1
orange1.1g039466m.g.v1.1_400+200_bp_promoter	89	345	TACTTCCTT	M|:|x||||	-4.62581	-	3.66749e-05	500.1
orange1.1g045827m.g.v1.1_400+200_bp_promoter	175	417	TACTTCCTT	M|:|x||||	-4.62581	-	3.66749e-05	500.1
orange1.1g015748m.g.v1.1_400+200_bp_promoter	443	149	CACTACCTT	m|:|:||||	-4.66054	+	3.89703e-05	531.4
orange1.1g024023m.g.v1.1_400+200_bp_promoter	479	113	CACTACCTT	m|:|:||||	-4.66054	-	3.89703e-05	531.4
orange1.1g026548m.g.v1.1_400+200_bp_promoter	530	62	CACTACCTT	m|:|:||||	-4.66054	-	3.89703e-05	531.4
orange1.1g030684m.g.v1.1_400+200_bp_promoter	423	169	CACTACCTT	m|:|:||||	-4.66054	-	3.89703e-05	531.4
orange1.1g038941m.g.v1.1_400+200_bp_promoter	30	562	CACTACCTT	m|:|:||||	-4.66054	+	3.89703e-05	531.4
orange1.1g016065m.g.v1.1_400+200_bp_promoter	382	210	CACTACCTT	m|:|:||||	-4.66054	+	3.89703e-05	531.4
orange1.1g025214m.g.v1.1_400+200_bp_promoter	27	565	CACTACCTT	m|:|:||||	-4.66054	-	3.89703e-05	531.4
orange1.1g030584m.g.v1.1_400+200_bp_promoter	501	91	CACTACCTT	m|:|:||||	-4.66054	+	3.89703e-05	531.4
orange1.1g030584m.g.v1.1_400+200_bp_promoter	527	65	CACTACCTT	m|:|:||||	-4.66054	-	3.89703e-05	531.4
orange1.1g038172m.g.v1.1_400+200_bp_promoter	342	250	CACTACCTT	m|:|:||||	-4.66054	-	3.89703e-05	531.4
orange1.1g045473m.g.v1.1_400+200_bp_promoter	444	148	CACTACCTT	m|:|:||||	-4.66054	+	3.89703e-05	531.4
orange1.1g022829m.g.v1.1_400+200_bp_promoter	485	107	CACTACCTT	m|:|:||||	-4.66054	+	3.89703e-05	531.4
orange1.1g042227m.g.v1.1_400+200_bp_promoter	590	2	CACTACCTT	m|:|:||||	-4.66054	+	3.89703e-05	531.4
orange1.1g005125m.g.v1.1_400+200_bp_promoter	497	95	CACTACCTT	m|:|:||||	-4.66054	+	3.89703e-05	531.4
orange1.1g007857m.g.v1.1_400+200_bp_promoter	40	552	CACTACCTT	m|:|:||||	-4.66054	-	3.89703e-05	531.4
orange1.1g018820m.g.v1.1_400+200_bp_promoter	333	259	CACTACCTT	m|:|:||||	-4.66054	-	3.89703e-05	531.4
orange1.1g027959m.g.v1.1_400+200_bp_promoter	90	502	CACTACCTT	m|:|:||||	-4.66054	+	3.89703e-05	531.4
orange1.1g025889m.g.v1.1_400+200_bp_promoter	583	9	CACTACCTT	m|:|:||||	-4.66054	+	3.89703e-05	531.4
orange1.1g040220m.g.v1.1_400+200_bp_promoter	518	74	CACTACCTT	m|:|:||||	-4.66054	+	3.89703e-05	531.4
orange1.1g031792m.g.v1.1_400+200_bp_promoter	564	28	CACTACCTT	m|:|:||||	-4.66054	+	3.89703e-05	531.4
orange1.1g014262m.g.v1.1_400+200_bp_promoter	399	193	CACTACCTT	m|:|:||||	-4.66054	+	3.89703e-05	531.4
orange1.1g035538m.g.v1.1_400+200_bp_promoter	377	215	CACTACCTT	m|:|:||||	-4.66054	-	3.89703e-05	531.4
orange1.1g044023m.g.v1.1_400+200_bp_promoter	582	10	CACTACCTT	m|:|:||||	-4.66054	+	3.89703e-05	531.4
orange1.1g048530m.g.v1.1_400+200_bp_promoter	287	305	CACTACCTT	m|:|:||||	-4.66054	+	3.89703e-05	531.4
orange1.1g036123m.g.v1.1_400+200_bp_promoter	117	475	CACTACCTT	m|:|:||||	-4.66054	+	3.89703e-05	531.4
orange1.1g021263m.g.v1.1_400+200_bp_promoter	28	564	CACTACCTT	m|:|:||||	-4.66054	-	3.89703e-05	531.4
orange1.1g040009m.g.v1.1_400+200_bp_promoter	373	219	CACTACCTT	m|:|:||||	-4.66054	-	3.89703e-05	531.4
orange1.1g011022m.g.v1.1_400+200_bp_promoter	449	143	CACTACCTT	m|:|:||||	-4.66054	-	3.89703e-05	531.4
orange1.1g041958m.g.v1.1_400+200_bp_promoter	229	363	CACTACCTT	m|:|:||||	-4.66054	-	3.89703e-05	531.4
orange1.1g047440m.g.v1.1_400+200_bp_promoter	269	323	CACTACCTT	m|:|:||||	-4.66054	-	3.89703e-05	531.4
orange1.1g048072m.g.v1.1_400+200_bp_promoter	229	363	CACTACCTT	m|:|:||||	-4.66054	+	3.89703e-05	531.4
orange1.1g003175m.g.v1.1_400+200_bp_promoter	73	519	CACTACCTT	m|:|:||||	-4.66054	-	3.89703e-05	531.4
orange1.1g003625m.g.v1.1_400+200_bp_promoter	223	369	CACTACCTT	m|:|:||||	-4.66054	+	3.89703e-05	531.4
orange1.1g002566m.g.v1.1_400+200_bp_promoter	188	404	CACTACCTT	m|:|:||||	-4.66054	-	3.89703e-05	531.4
orange1.1g037368m.g.v1.1_400+200_bp_promoter	508	84	CACTACCTT	m|:|:||||	-4.66054	-	3.89703e-05	531.4
orange1.1g045240m.g.v1.1_400+200_bp_promoter	257	335	CACTACCTT	m|:|:||||	-4.66054	+	3.89703e-05	531.4
orange1.1g029333m.g.v1.1_400+200_bp_promoter	443	149	CACTACCTT	m|:|:||||	-4.66054	+	3.89703e-05	531.4
orange1.1g037988m.g.v1.1_400+200_bp_promoter	515	77	CACTACCTT	m|:|:||||	-4.66054	-	3.89703e-05	531.4
orange1.1g018255m.g.v1.1_400+200_bp_promoter	119	473	CACTACCTT	m|:|:||||	-4.66054	+	3.89703e-05	531.4
orange1.1g037296m.g.v1.1_400+200_bp_promoter	43	549	CACTACCTT	m|:|:||||	-4.66054	-	3.89703e-05	531.4
orange1.1g001357m.g.v1.1_400+200_bp_promoter	194	398	CACTACCTT	m|:|:||||	-4.66054	+	3.89703e-05	531.4
orange1.1g022589m.g.v1.1_400+200_bp_promoter	575	17	CACTACCTT	m|:|:||||	-4.66054	+	3.89703e-05	531.4
orange1.1g007568m.g.v1.1_400+200_bp_promoter	18	574	CACTACCTT	m|:|:||||	-4.66054	+	3.89703e-05	531.4
orange1.1g001207m.g.v1.1_400+200_bp_promoter	480	112	CACTACCTT	m|:|:||||	-4.66054	+	3.89703e-05	531.4
orange1.1g016137m.g.v1.1_400+200_bp_promoter	62	530	CACTACCTT	m|:|:||||	-4.66054	+	3.89703e-05	531.4
orange1.1g016149m.g.v1.1_400+200_bp_promoter	372	220	CACTACCTT	m|:|:||||	-4.66054	-	3.89703e-05	531.4
orange1.1g037176m.g.v1.1_400+200_bp_promoter	372	220	CACTACCTT	m|:|:||||	-4.66054	-	3.89703e-05	531.4
orange1.1g008917m.g.v1.1_400+200_bp_promoter	31	561	CACTACCTT	m|:|:||||	-4.66054	+	3.89703e-05	531.4
orange1.1g047855m.g.v1.1_400+200_bp_promoter	301	291	CACTACCTT	m|:|:||||	-4.66054	-	3.89703e-05	531.4
orange1.1g001858m.g.v1.1_400+200_bp_promoter	140	452	CACTACCTT	m|:|:||||	-4.66054	+	3.89703e-05	531.4
orange1.1g041887m.g.v1.1_400+200_bp_promoter	189	111	CACTACCTT	m|:|:||||	-4.66054	-	3.89703e-05	531.4
orange1.1g047402m.g.v1.1_400+200_bp_promoter	500	92	CACTACCTT	m|:|:||||	-4.66054	+	3.89703e-05	531.4
orange1.1g037086m.g.v1.1_400+200_bp_promoter	424	168	CACTACCTT	m|:|:||||	-4.66054	-	3.89703e-05	531.4
orange1.1g040933m.g.v1.1_400+200_bp_promoter	419	173	CACTACCTT	m|:|:||||	-4.66054	-	3.89703e-05	531.4
orange1.1g043641m.g.v1.1_400+200_bp_promoter	347	245	CACTACCTT	m|:|:||||	-4.66054	-	3.89703e-05	531.4
orange1.1g036502m.g.v1.1_400+200_bp_promoter	414	178	CACTACCTT	m|:|:||||	-4.66054	-	3.89703e-05	531.4
orange1.1g038043m.g.v1.1_400+200_bp_promoter	499	93	CACTACCTT	m|:|:||||	-4.66054	+	3.89703e-05	531.4
orange1.1g046837m.g.v1.1_400+200_bp_promoter	254	338	CACTACCTT	m|:|:||||	-4.66054	+	3.89703e-05	531.4
orange1.1g046837m.g.v1.1_400+200_bp_promoter	356	236	CACTACCTT	m|:|:||||	-4.66054	-	3.89703e-05	531.4
orange1.1g036969m.g.v1.1_400+200_bp_promoter	488	104	CACTACCTT	m|:|:||||	-4.66054	-	3.89703e-05	531.4
orange1.1g047112m.g.v1.1_400+200_bp_promoter	436	156	CACTACCTT	m|:|:||||	-4.66054	-	3.89703e-05	531.4
orange1.1g037022m.g.v1.1_400+200_bp_promoter	57	535	CACTACCTT	m|:|:||||	-4.66054	-	3.89703e-05	531.4
orange1.1g047613m.g.v1.1_400+200_bp_promoter	371	221	CACTACCTT	m|:|:||||	-4.66054	-	3.89703e-05	531.4
orange1.1g034937m.g.v1.1_400+200_bp_promoter	178	414	CACTACCTT	m|:|:||||	-4.66054	-	3.89703e-05	531.4
orange1.1g048709m.g.v1.1_400+200_bp_promoter	487	105	CACTACCTT	m|:|:||||	-4.66054	-	3.89703e-05	531.4
orange1.1g045113m.g.v1.1_400+200_bp_promoter	404	188	CACTACCTT	m|:|:||||	-4.66054	-	3.89703e-05	531.4
orange1.1g011891m.g.v1.1_400+200_bp_promoter	62	130	CACTACCTT	m|:|:||||	-4.66054	+	3.89703e-05	531.4
orange1.1g042851m.g.v1.1_400+200_bp_promoter	354	238	TACCACCTT	M|:x:||||	-4.66508	-	4.12584e-05	562.6
orange1.1g013225m.g.v1.1_400+200_bp_promoter	295	297	TACCACCTT	M|:x:||||	-4.66508	-	4.12584e-05	562.6
orange1.1g024344m.g.v1.1_400+200_bp_promoter	476	116	TACCACCTT	M|:x:||||	-4.66508	-	4.12584e-05	562.6
orange1.1g047310m.g.v1.1_400+200_bp_promoter	412	180	TACCACCTT	M|:x:||||	-4.66508	+	4.12584e-05	562.6
orange1.1g003346m.g.v1.1_400+200_bp_promoter	143	449	TACCACCTT	M|:x:||||	-4.66508	+	4.12584e-05	562.6
orange1.1g036222m.g.v1.1_400+200_bp_promoter	222	370	TACCACCTT	M|:x:||||	-4.66508	+	4.12584e-05	562.6
orange1.1g036544m.g.v1.1_400+200_bp_promoter	426	166	TACCACCTT	M|:x:||||	-4.66508	-	4.12584e-05	562.6
orange1.1g042044m.g.v1.1_400+200_bp_promoter	55	537	TACCACCTT	M|:x:||||	-4.66508	+	4.12584e-05	562.6
orange1.1g042689m.g.v1.1_400+200_bp_promoter	487	105	TACCACCTT	M|:x:||||	-4.66508	-	4.12584e-05	562.6
orange1.1g032553m.g.v1.1_400+200_bp_promoter	388	204	TACCACCTT	M|:x:||||	-4.66508	+	4.12584e-05	562.6
orange1.1g041736m.g.v1.1_400+200_bp_promoter	587	5	TACCACCTT	M|:x:||||	-4.66508	+	4.12584e-05	562.6
orange1.1g041929m.g.v1.1_400+200_bp_promoter	39	553	TACCACCTT	M|:x:||||	-4.66508	-	4.12584e-05	562.6
orange1.1g040161m.g.v1.1_400+200_bp_promoter	494	98	TACCACCTT	M|:x:||||	-4.66508	+	4.12584e-05	562.6
orange1.1g044832m.g.v1.1_400+200_bp_promoter	310	282	TACCACCTT	M|:x:||||	-4.66508	-	4.12584e-05	562.6
orange1.1g004795m.g.v1.1_400+200_bp_promoter	174	418	TACCACCTT	M|:x:||||	-4.66508	+	4.12584e-05	562.6
orange1.1g042649m.g.v1.1_400+200_bp_promoter	329	263	TACCACCTT	M|:x:||||	-4.66508	-	4.12584e-05	562.6
orange1.1g019699m.g.v1.1_400+200_bp_promoter	314	278	TACCACCTT	M|:x:||||	-4.66508	+	4.12584e-05	562.6
orange1.1g042763m.g.v1.1_400+200_bp_promoter	403	189	TACCACCTT	M|:x:||||	-4.66508	+	4.12584e-05	562.6
orange1.1g017629m.g.v1.1_400+200_bp_promoter	106	486	TACCACCTT	M|:x:||||	-4.66508	+	4.12584e-05	562.6
orange1.1g020350m.g.v1.1_400+200_bp_promoter	360	232	TACCACCTT	M|:x:||||	-4.66508	-	4.12584e-05	562.6
orange1.1g016912m.g.v1.1_400+200_bp_promoter	274	318	TACCACCTT	M|:x:||||	-4.66508	-	4.12584e-05	562.6
orange1.1g044973m.g.v1.1_400+200_bp_promoter	218	374	TACCACCTT	M|:x:||||	-4.66508	+	4.12584e-05	562.6
orange1.1g015259m.g.v1.1_400+200_bp_promoter	376	216	TACCACCTT	M|:x:||||	-4.66508	+	4.12584e-05	562.6
orange1.1g042742m.g.v1.1_400+200_bp_promoter	368	224	TACCACCTT	M|:x:||||	-4.66508	-	4.12584e-05	562.6
orange1.1g015638m.g.v1.1_400+200_bp_promoter	259	333	TACCACCTT	M|:x:||||	-4.66508	-	4.12584e-05	562.6
orange1.1g019915m.g.v1.1_400+200_bp_promoter	509	83	TACCACCTT	M|:x:||||	-4.66508	+	4.12584e-05	562.6
orange1.1g025914m.g.v1.1_400+200_bp_promoter	465	127	TACCACCTT	M|:x:||||	-4.66508	-	4.12584e-05	562.6
orange1.1g031997m.g.v1.1_400+200_bp_promoter	435	157	TACCACCTT	M|:x:||||	-4.66508	-	4.12584e-05	562.6
orange1.1g040661m.g.v1.1_400+200_bp_promoter	131	461	TACCACCTT	M|:x:||||	-4.66508	+	4.12584e-05	562.6
orange1.1g010346m.g.v1.1_400+200_bp_promoter	521	71	TACCACCTT	M|:x:||||	-4.66508	+	4.12584e-05	562.6
orange1.1g019212m.g.v1.1_400+200_bp_promoter	467	125	TACCACCTT	M|:x:||||	-4.66508	-	4.12584e-05	562.6
orange1.1g003981m.g.v1.1_400+200_bp_promoter	67	525	TACCACCTT	M|:x:||||	-4.66508	-	4.12584e-05	562.6
orange1.1g033805m.g.v1.1_400+200_bp_promoter	472	120	TACCACCTT	M|:x:||||	-4.66508	-	4.12584e-05	562.6
orange1.1g015512m.g.v1.1_400+200_bp_promoter	410	182	TACCACCTT	M|:x:||||	-4.66508	-	4.12584e-05	562.6
orange1.1g043845m.g.v1.1_400+200_bp_promoter	428	164	TACCACCTT	M|:x:||||	-4.66508	-	4.12584e-05	562.6
orange1.1g029016m.g.v1.1_400+200_bp_promoter	265	327	TACCACCTT	M|:x:||||	-4.66508	+	4.12584e-05	562.6
orange1.1g030514m.g.v1.1_400+200_bp_promoter	427	165	TACCACCTT	M|:x:||||	-4.66508	-	4.12584e-05	562.6
orange1.1g013745m.g.v1.1_400+200_bp_promoter	335	257	TACCACCTT	M|:x:||||	-4.66508	+	4.12584e-05	562.6
orange1.1g038032m.g.v1.1_400+200_bp_promoter	9	583	TACCACCTT	M|:x:||||	-4.66508	-	4.12584e-05	562.6
orange1.1g030244m.g.v1.1_400+200_bp_promoter	116	476	TACCACCTT	M|:x:||||	-4.66508	+	4.12584e-05	562.6
orange1.1g015170m.g.v1.1_400+200_bp_promoter	331	261	TACCACCTT	M|:x:||||	-4.66508	-	4.12584e-05	562.6
orange1.1g007200m.g.v1.1_400+200_bp_promoter	418	174	TACCACCTT	M|:x:||||	-4.66508	-	4.12584e-05	562.6
orange1.1g036567m.g.v1.1_400+200_bp_promoter	343	249	TACCACCTT	M|:x:||||	-4.66508	-	4.12584e-05	562.6
orange1.1g037607m.g.v1.1_400+200_bp_promoter	369	223	TACCACCTT	M|:x:||||	-4.66508	+	4.12584e-05	562.6
orange1.1g038583m.g.v1.1_400+200_bp_promoter	287	305	TACCACCTT	M|:x:||||	-4.66508	-	4.12584e-05	562.6
orange1.1g005883m.g.v1.1_400+200_bp_promoter	233	359	TACCACCTT	M|:x:||||	-4.66508	+	4.12584e-05	562.6
orange1.1g035532m.g.v1.1_400+200_bp_promoter	125	467	TACCACCTT	M|:x:||||	-4.66508	+	4.12584e-05	562.6
orange1.1g040296m.g.v1.1_400+200_bp_promoter	556	36	TACCACCTT	M|:x:||||	-4.66508	+	4.12584e-05	562.6
orange1.1g017684m.g.v1.1_400+200_bp_promoter	231	361	TACCACCTT	M|:x:||||	-4.66508	-	4.12584e-05	562.6
orange1.1g010790m.g.v1.1_400+200_bp_promoter	246	346	TACCACCTT	M|:x:||||	-4.66508	-	4.12584e-05	562.6
orange1.1g043446m.g.v1.1_400+200_bp_promoter	326	266	TACCACCTT	M|:x:||||	-4.66508	-	4.12584e-05	562.6
orange1.1g036480m.g.v1.1_400+200_bp_promoter	77	515	TACCACCTT	M|:x:||||	-4.66508	-	4.12584e-05	562.6
orange1.1g047454m.g.v1.1_400+200_bp_promoter	92	500	TACCACCTT	M|:x:||||	-4.66508	+	4.12584e-05	562.6
orange1.1g010521m.g.v1.1_400+200_bp_promoter	552	40	TACCACCTT	M|:x:||||	-4.66508	+	4.12584e-05	562.6
orange1.1g034622m.g.v1.1_400+200_bp_promoter	78	514	TACCACCTT	M|:x:||||	-4.66508	+	4.12584e-05	562.6
orange1.1g032179m.g.v1.1_400+200_bp_promoter	503	89	TACCACCTT	M|:x:||||	-4.66508	-	4.12584e-05	562.6
orange1.1g047947m.g.v1.1_400+200_bp_promoter	250	342	TACCACCTT	M|:x:||||	-4.66508	+	4.12584e-05	562.6
orange1.1g006665m.g.v1.1_400+200_bp_promoter	117	475	TACCACCTT	M|:x:||||	-4.66508	-	4.12584e-05	562.6
orange1.1g046684m.g.v1.1_400+200_bp_promoter	514	78	TACCACCTT	M|:x:||||	-4.66508	+	4.12584e-05	562.6
orange1.1g043315m.g.v1.1_400+200_bp_promoter	111	481	TACCACCTT	M|:x:||||	-4.66508	+	4.12584e-05	562.6
orange1.1g013259m.g.v1.1_400+200_bp_promoter	513	79	TACCACCTT	M|:x:||||	-4.66508	+	4.12584e-05	562.6
orange1.1g014665m.g.v1.1_400+200_bp_promoter	440	152	TACCACCTT	M|:x:||||	-4.66508	+	4.12584e-05	562.6
orange1.1g010638m.g.v1.1_400+200_bp_promoter	494	98	TACCACCTT	M|:x:||||	-4.66508	+	4.12584e-05	562.6
orange1.1g014537m.g.v1.1_400+200_bp_promoter	170	422	TACCACCTT	M|:x:||||	-4.66508	-	4.12584e-05	562.6
orange1.1g029814m.g.v1.1_400+200_bp_promoter	207	385	TACCACCTT	M|:x:||||	-4.66508	+	4.12584e-05	562.6
orange1.1g012104m.g.v1.1_400+200_bp_promoter	403	189	TACCACCTT	M|:x:||||	-4.66508	+	4.12584e-05	562.6
orange1.1g022632m.g.v1.1_400+200_bp_promoter	456	136	TACCACCTT	M|:x:||||	-4.66508	-	4.12584e-05	562.6
orange1.1g046801m.g.v1.1_400+200_bp_promoter	150	442	TACCACCTT	M|:x:||||	-4.66508	-	4.12584e-05	562.6
orange1.1g004831m.g.v1.1_400+200_bp_promoter	297	295	TACCACCTT	M|:x:||||	-4.66508	-	4.12584e-05	562.6
orange1.1g042762m.g.v1.1_400+200_bp_promoter	484	108	TACCACCTT	M|:x:||||	-4.66508	-	4.12584e-05	562.6
orange1.1g037481m.g.v1.1_400+200_bp_promoter	404	144	TACCACCTT	M|:x:||||	-4.66508	-	4.12584e-05	562.6
orange1.1g035533m.g.v1.1_400+200_bp_promoter	358	234	TACCACCTT	M|:x:||||	-4.66508	-	4.12584e-05	562.6
orange1.1g035058m.g.v1.1_400+200_bp_promoter	112	480	TACCACCTT	M|:x:||||	-4.66508	+	4.12584e-05	562.6
orange1.1g047174m.g.v1.1_400+200_bp_promoter	91	501	TACCACCTT	M|:x:||||	-4.66508	-	4.12584e-05	562.6
orange1.1g027507m.g.v1.1_400+200_bp_promoter	285	307	TACCACCTT	M|:x:||||	-4.66508	+	4.12584e-05	562.6
orange1.1g021927m.g.v1.1_400+200_bp_promoter	48	544	TACCACCTT	M|:x:||||	-4.66508	-	4.12584e-05	562.6
orange1.1g037662m.g.v1.1_400+200_bp_promoter	241	105	TACCACCTT	M|:x:||||	-4.66508	-	4.12584e-05	562.6
orange1.1g009437m.g.v1.1_400+200_bp_promoter	545	47	TACTACCCT	M|:|:||x|	-4.68286	-	4.46978e-05	609.5
orange1.1g012310m.g.v1.1_400+200_bp_promoter	236	356	TACTACCCT	M|:|:||x|	-4.68286	-	4.46978e-05	609.5
orange1.1g000086m.g.v1.1_400+200_bp_promoter	374	218	TACTACCCT	M|:|:||x|	-4.68286	-	4.46978e-05	609.5
orange1.1g019780m.g.v1.1_400+200_bp_promoter	44	548	TACTACCCT	M|:|:||x|	-4.68286	+	4.46978e-05	609.5
orange1.1g035867m.g.v1.1_400+200_bp_promoter	196	396	TACTACCCT	M|:|:||x|	-4.68286	+	4.46978e-05	609.5
orange1.1g011896m.g.v1.1_400+200_bp_promoter	453	139	TACTACCCT	M|:|:||x|	-4.68286	-	4.46978e-05	609.5
orange1.1g000801m.g.v1.1_400+200_bp_promoter	386	206	TACTACCCT	M|:|:||x|	-4.68286	+	4.46978e-05	609.5
orange1.1g012993m.g.v1.1_400+200_bp_promoter	133	459	TACTACCCT	M|:|:||x|	-4.68286	+	4.46978e-05	609.5
orange1.1g038903m.g.v1.1_400+200_bp_promoter	371	221	TACTACCCT	M|:|:||x|	-4.68286	-	4.46978e-05	609.5
orange1.1g004992m.g.v1.1_400+200_bp_promoter	334	258	TACTACCCT	M|:|:||x|	-4.68286	+	4.46978e-05	609.5
orange1.1g040050m.g.v1.1_400+200_bp_promoter	180	412	TACTACCCT	M|:|:||x|	-4.68286	-	4.46978e-05	609.5
orange1.1g020171m.g.v1.1_400+200_bp_promoter	551	41	TACTACCCT	M|:|:||x|	-4.68286	+	4.46978e-05	609.5
orange1.1g020171m.g.v1.1_400+200_bp_promoter	572	20	TACTACCCT	M|:|:||x|	-4.68286	+	4.46978e-05	609.5
orange1.1g037454m.g.v1.1_400+200_bp_promoter	121	471	TACTACCCT	M|:|:||x|	-4.68286	+	4.46978e-05	609.5
orange1.1g020748m.g.v1.1_400+200_bp_promoter	339	253	TACTACCCT	M|:|:||x|	-4.68286	-	4.46978e-05	609.5
orange1.1g002256m.g.v1.1_400+200_bp_promoter	149	443	TACTACCCT	M|:|:||x|	-4.68286	+	4.46978e-05	609.5
orange1.1g009840m.g.v1.1_400+200_bp_promoter	444	148	TACTACCCT	M|:|:||x|	-4.68286	-	4.46978e-05	609.5
orange1.1g006523m.g.v1.1_400+200_bp_promoter	436	156	TACTACCCT	M|:|:||x|	-4.68286	+	4.46978e-05	609.5
orange1.1g020739m.g.v1.1_400+200_bp_promoter	100	492	TACTACCCT	M|:|:||x|	-4.68286	-	4.46978e-05	609.5
orange1.1g040630m.g.v1.1_400+200_bp_promoter	266	326	TACTACCCT	M|:|:||x|	-4.68286	+	4.46978e-05	609.5
orange1.1g034209m.g.v1.1_400+200_bp_promoter	422	170	TACTACCCT	M|:|:||x|	-4.68286	-	4.46978e-05	609.5
orange1.1g040142m.g.v1.1_400+200_bp_promoter	334	258	TACTACCCT	M|:|:||x|	-4.68286	+	4.46978e-05	609.5
orange1.1g036886m.g.v1.1_400+200_bp_promoter	132	460	TACTACCCT	M|:|:||x|	-4.68286	+	4.46978e-05	609.5
orange1.1g045800m.g.v1.1_400+200_bp_promoter	284	308	TACTACCCT	M|:|:||x|	-4.68286	+	4.46978e-05	609.5
orange1.1g040379m.g.v1.1_400+200_bp_promoter	19	573	TACTACCCT	M|:|:||x|	-4.68286	-	4.46978e-05	609.5
orange1.1g024584m.g.v1.1_400+200_bp_promoter	6	586	TACTACCCT	M|:|:||x|	-4.68286	+	4.46978e-05	609.5
orange1.1g022152m.g.v1.1_400+200_bp_promoter	233	359	TACTACCCT	M|:|:||x|	-4.68286	-	4.46978e-05	609.5
orange1.1g036536m.g.v1.1_400+200_bp_promoter	29	563	TACTACCCT	M|:|:||x|	-4.68286	+	4.46978e-05	609.5
orange1.1g046833m.g.v1.1_400+200_bp_promoter	343	249	TACTACCCT	M|:|:||x|	-4.68286	+	4.46978e-05	609.5
orange1.1g041593m.g.v1.1_400+200_bp_promoter	430	162	TACTACCCT	M|:|:||x|	-4.68286	-	4.46978e-05	609.5
orange1.1g042639m.g.v1.1_400+200_bp_promoter	161	431	TACTACCCT	M|:|:||x|	-4.68286	-	4.46978e-05	609.5
orange1.1g040994m.g.v1.1_400+200_bp_promoter	60	532	TACTACCCT	M|:|:||x|	-4.68286	-	4.46978e-05	609.5
orange1.1g034781m.g.v1.1_400+200_bp_promoter	225	367	TACTACCCT	M|:|:||x|	-4.68286	+	4.46978e-05	609.5
orange1.1g034781m.g.v1.1_400+200_bp_promoter	308	284	TACTACCCT	M|:|:||x|	-4.68286	+	4.46978e-05	609.5
orange1.1g043898m.g.v1.1_400+200_bp_promoter	412	180	TACTACCCT	M|:|:||x|	-4.68286	-	4.46978e-05	609.5
orange1.1g023214m.g.v1.1_400+200_bp_promoter	338	254	TACTACCCT	M|:|:||x|	-4.68286	+	4.46978e-05	609.5
orange1.1g029736m.g.v1.1_400+200_bp_promoter	127	465	TACTACCCT	M|:|:||x|	-4.68286	-	4.46978e-05	609.5
orange1.1g048052m.g.v1.1_400+200_bp_promoter	156	436	TACTACCCT	M|:|:||x|	-4.68286	-	4.46978e-05	609.5
orange1.1g042220m.g.v1.1_400+200_bp_promoter	481	111	TACTACCCT	M|:|:||x|	-4.68286	-	4.46978e-05	609.5
orange1.1g037125m.g.v1.1_400+200_bp_promoter	344	248	TACTACCCT	M|:|:||x|	-4.68286	-	4.46978e-05	609.5
orange1.1g036497m.g.v1.1_400+200_bp_promoter	346	246	TACTACCCT	M|:|:||x|	-4.68286	-	4.46978e-05	609.5
orange1.1g045196m.g.v1.1_400+200_bp_promoter	307	285	TACTACCCT	M|:|:||x|	-4.68286	+	4.46978e-05	609.5
orange1.1g035829m.g.v1.1_400+200_bp_promoter	580	12	TACTACCCT	M|:|:||x|	-4.68286	+	4.46978e-05	609.5
orange1.1g029808m.g.v1.1_400+200_bp_promoter	227	94	TACTACCCT	M|:|:||x|	-4.68286	+	4.46978e-05	609.5
orange1.1g006333m.g.v1.1_400+200_bp_promoter	145	447	TATTGCCTT	M|:|x||||	-4.70731	+	4.58418e-05	625.1
orange1.1g009075m.g.v1.1_400+200_bp_promoter	529	63	TATTGCCTT	M|:|x||||	-4.70731	-	4.58418e-05	625.1
orange1.1g010292m.g.v1.1_400+200_bp_promoter	34	558	TATTGCCTT	M|:|x||||	-4.70731	+	4.58418e-05	625.1
orange1.1g018302m.g.v1.1_400+200_bp_promoter	314	278	TATTGCCTT	M|:|x||||	-4.70731	-	4.58418e-05	625.1
orange1.1g019533m.g.v1.1_400+200_bp_promoter	284	308	TATTGCCTT	M|:|x||||	-4.70731	-	4.58418e-05	625.1
orange1.1g021626m.g.v1.1_400+200_bp_promoter	260	332	TATTGCCTT	M|:|x||||	-4.70731	-	4.58418e-05	625.1
orange1.1g023318m.g.v1.1_400+200_bp_promoter	580	12	TATTGCCTT	M|:|x||||	-4.70731	+	4.58418e-05	625.1
orange1.1g038498m.g.v1.1_400+200_bp_promoter	340	252	TATTGCCTT	M|:|x||||	-4.70731	+	4.58418e-05	625.1
orange1.1g041754m.g.v1.1_400+200_bp_promoter	532	60	TATTGCCTT	M|:|x||||	-4.70731	+	4.58418e-05	625.1
orange1.1g043204m.g.v1.1_400+200_bp_promoter	101	491	TATTGCCTT	M|:|x||||	-4.70731	-	4.58418e-05	625.1
orange1.1g015164m.g.v1.1_400+200_bp_promoter	357	235	TATTGCCTT	M|:|x||||	-4.70731	-	4.58418e-05	625.1
orange1.1g022128m.g.v1.1_400+200_bp_promoter	5	587	TATTGCCTT	M|:|x||||	-4.70731	+	4.58418e-05	625.1
orange1.1g045286m.g.v1.1_400+200_bp_promoter	489	103	TATTGCCTT	M|:|x||||	-4.70731	-	4.58418e-05	625.1
orange1.1g020299m.g.v1.1_400+200_bp_promoter	395	197	TATTGCCTT	M|:|x||||	-4.70731	-	4.58418e-05	625.1
orange1.1g028739m.g.v1.1_400+200_bp_promoter	195	397	TATTGCCTT	M|:|x||||	-4.70731	-	4.58418e-05	625.1
orange1.1g033294m.g.v1.1_400+200_bp_promoter	402	190	TATTGCCTT	M|:|x||||	-4.70731	+	4.58418e-05	625.1
orange1.1g038417m.g.v1.1_400+200_bp_promoter	507	85	TATTGCCTT	M|:|x||||	-4.70731	+	4.58418e-05	625.1
orange1.1g042447m.g.v1.1_400+200_bp_promoter	414	178	TATTGCCTT	M|:|x||||	-4.70731	+	4.58418e-05	625.1
orange1.1g043061m.g.v1.1_400+200_bp_promoter	342	250	TATTGCCTT	M|:|x||||	-4.70731	-	4.58418e-05	625.1
orange1.1g046408m.g.v1.1_400+200_bp_promoter	175	417	TATTGCCTT	M|:|x||||	-4.70731	+	4.58418e-05	625.1
orange1.1g028766m.g.v1.1_400+200_bp_promoter	360	232	TATTGCCTT	M|:|x||||	-4.70731	-	4.58418e-05	625.1
orange1.1g032617m.g.v1.1_400+200_bp_promoter	529	63	TATTGCCTT	M|:|x||||	-4.70731	-	4.58418e-05	625.1
orange1.1g033431m.g.v1.1_400+200_bp_promoter	455	137	TATTGCCTT	M|:|x||||	-4.70731	-	4.58418e-05	625.1
orange1.1g038332m.g.v1.1_400+200_bp_promoter	254	338	TATTGCCTT	M|:|x||||	-4.70731	-	4.58418e-05	625.1
orange1.1g007515m.g.v1.1_400+200_bp_promoter	511	81	TATTGCCTT	M|:|x||||	-4.70731	+	4.58418e-05	625.1
orange1.1g023093m.g.v1.1_400+200_bp_promoter	352	240	TATTGCCTT	M|:|x||||	-4.70731	-	4.58418e-05	625.1
orange1.1g034379m.g.v1.1_400+200_bp_promoter	348	244	TATTGCCTT	M|:|x||||	-4.70731	+	4.58418e-05	625.1
orange1.1g034738m.g.v1.1_400+200_bp_promoter	115	477	TATTGCCTT	M|:|x||||	-4.70731	-	4.58418e-05	625.1
orange1.1g021302m.g.v1.1_400+200_bp_promoter	508	84	TATTGCCTT	M|:|x||||	-4.70731	-	4.58418e-05	625.1
orange1.1g039553m.g.v1.1_400+200_bp_promoter	29	563	TATTGCCTT	M|:|x||||	-4.70731	+	4.58418e-05	625.1
orange1.1g016045m.g.v1.1_400+200_bp_promoter	420	172	TATTGCCTT	M|:|x||||	-4.70731	+	4.58418e-05	625.1
orange1.1g028035m.g.v1.1_400+200_bp_promoter	61	531	TATTGCCTT	M|:|x||||	-4.70731	-	4.58418e-05	625.1
orange1.1g045851m.g.v1.1_400+200_bp_promoter	454	138	TATTGCCTT	M|:|x||||	-4.70731	+	4.58418e-05	625.1
orange1.1g008945m.g.v1.1_400+200_bp_promoter	231	361	TATTGCCTT	M|:|x||||	-4.70731	+	4.58418e-05	625.1
orange1.1g015869m.g.v1.1_400+200_bp_promoter	575	17	TATTGCCTT	M|:|x||||	-4.70731	-	4.58418e-05	625.1
orange1.1g024515m.g.v1.1_400+200_bp_promoter	128	464	TATTGCCTT	M|:|x||||	-4.70731	+	4.58418e-05	625.1
orange1.1g045660m.g.v1.1_400+200_bp_promoter	257	335	TATTGCCTT	M|:|x||||	-4.70731	+	4.58418e-05	625.1
orange1.1g041103m.g.v1.1_400+200_bp_promoter	134	458	TATTGCCTT	M|:|x||||	-4.70731	-	4.58418e-05	625.1
orange1.1g045754m.g.v1.1_400+200_bp_promoter	179	413	TATTGCCTT	M|:|x||||	-4.70731	+	4.58418e-05	625.1
orange1.1g019790m.g.v1.1_400+200_bp_promoter	493	99	TATTGCCTT	M|:|x||||	-4.70731	-	4.58418e-05	625.1
orange1.1g027719m.g.v1.1_400+200_bp_promoter	125	467	TATTGCCTT	M|:|x||||	-4.70731	+	4.58418e-05	625.1
orange1.1g046654m.g.v1.1_400+200_bp_promoter	23	569	TATTGCCTT	M|:|x||||	-4.70731	+	4.58418e-05	625.1
orange1.1g026616m.g.v1.1_400+200_bp_promoter	472	120	TATTGCCTT	M|:|x||||	-4.70731	+	4.58418e-05	625.1
orange1.1g047333m.g.v1.1_400+200_bp_promoter	419	173	TATTGCCTT	M|:|x||||	-4.70731	-	4.58418e-05	625.1
orange1.1g004261m.g.v1.1_400+200_bp_promoter	238	354	TATTGCCTT	M|:|x||||	-4.70731	-	4.58418e-05	625.1
orange1.1g006058m.g.v1.1_400+200_bp_promoter	335	257	TATTGCCTT	M|:|x||||	-4.70731	+	4.58418e-05	625.1
orange1.1g013263m.g.v1.1_400+200_bp_promoter	149	443	TATTGCCTT	M|:|x||||	-4.70731	+	4.58418e-05	625.1
orange1.1g032258m.g.v1.1_400+200_bp_promoter	547	45	TATTGCCTT	M|:|x||||	-4.70731	-	4.58418e-05	625.1
orange1.1g018395m.g.v1.1_400+200_bp_promoter	179	413	TATTGCCTT	M|:|x||||	-4.70731	-	4.58418e-05	625.1
orange1.1g020274m.g.v1.1_400+200_bp_promoter	461	131	TATTGCCTT	M|:|x||||	-4.70731	-	4.58418e-05	625.1
orange1.1g001322m.g.v1.1_400+200_bp_promoter	44	548	TATTGCCTT	M|:|x||||	-4.70731	-	4.58418e-05	625.1
orange1.1g044920m.g.v1.1_400+200_bp_promoter	581	11	TATTGCCTT	M|:|x||||	-4.70731	-	4.58418e-05	625.1
orange1.1g003778m.g.v1.1_400+200_bp_promoter	524	68	TATTGCCTT	M|:|x||||	-4.70731	-	4.58418e-05	625.1
orange1.1g045622m.g.v1.1_400+200_bp_promoter	532	60	TATTGCCTT	M|:|x||||	-4.70731	+	4.58418e-05	625.1
orange1.1g020588m.g.v1.1_400+200_bp_promoter	498	94	TATTGCCTT	M|:|x||||	-4.70731	+	4.58418e-05	625.1
orange1.1g048529m.g.v1.1_400+200_bp_promoter	369	223	TATTGCCTT	M|:|x||||	-4.70731	+	4.58418e-05	625.1
orange1.1g032930m.g.v1.1_400+200_bp_promoter	525	67	TATTGCCTT	M|:|x||||	-4.70731	+	4.58418e-05	625.1
orange1.1g024230m.g.v1.1_400+200_bp_promoter	385	207	TATTGCCTT	M|:|x||||	-4.70731	-	4.58418e-05	625.1
orange1.1g019757m.g.v1.1_400+200_bp_promoter	210	382	TATTGCCTT	M|:|x||||	-4.70731	+	4.58418e-05	625.1
orange1.1g043363m.g.v1.1_400+200_bp_promoter	361	231	TATTGCCTT	M|:|x||||	-4.70731	+	4.58418e-05	625.1
orange1.1g009951m.g.v1.1_400+200_bp_promoter	523	69	TATTGCCTT	M|:|x||||	-4.70731	+	4.58418e-05	625.1
orange1.1g041509m.g.v1.1_400+200_bp_promoter	301	291	TATTGCCTT	M|:|x||||	-4.70731	-	4.58418e-05	625.1
orange1.1g041686m.g.v1.1_400+200_bp_promoter	296	296	TATTGCCTT	M|:|x||||	-4.70731	+	4.58418e-05	625.1
orange1.1g048227m.g.v1.1_400+200_bp_promoter	417	175	TATTGCCTT	M|:|x||||	-4.70731	+	4.58418e-05	625.1
orange1.1g013191m.g.v1.1_400+200_bp_promoter	55	537	TATTGCCTT	M|:|x||||	-4.70731	+	4.58418e-05	625.1
orange1.1g015046m.g.v1.1_400+200_bp_promoter	532	60	TATTGCCTT	M|:|x||||	-4.70731	+	4.58418e-05	625.1
orange1.1g027211m.g.v1.1_400+200_bp_promoter	168	424	TATTGCCTT	M|:|x||||	-4.70731	-	4.58418e-05	625.1
orange1.1g035841m.g.v1.1_400+200_bp_promoter	96	496	TATTGCCTT	M|:|x||||	-4.70731	+	4.58418e-05	625.1
orange1.1g029811m.g.v1.1_400+200_bp_promoter	498	94	TATTGCCTT	M|:|x||||	-4.70731	+	4.58418e-05	625.1
orange1.1g042906m.g.v1.1_400+200_bp_promoter	576	16	TATTGCCTT	M|:|x||||	-4.70731	+	4.58418e-05	625.1
orange1.1g045393m.g.v1.1_400+200_bp_promoter	576	16	TATTGCCTT	M|:|x||||	-4.70731	+	4.58418e-05	625.1
orange1.1g042751m.g.v1.1_400+200_bp_promoter	118	474	TATTGCCTT	M|:|x||||	-4.70731	-	4.58418e-05	625.1
orange1.1g001720m.g.v1.1_400+200_bp_promoter	59	533	TATTGCCTT	M|:|x||||	-4.70731	-	4.58418e-05	625.1
orange1.1g008439m.g.v1.1_400+200_bp_promoter	163	429	TATTGCCTT	M|:|x||||	-4.70731	+	4.58418e-05	625.1
orange1.1g037990m.g.v1.1_400+200_bp_promoter	136	456	TATTGCCTT	M|:|x||||	-4.70731	-	4.58418e-05	625.1
orange1.1g040196m.g.v1.1_400+200_bp_promoter	314	278	TATTGCCTT	M|:|x||||	-4.70731	-	4.58418e-05	625.1
orange1.1g037669m.g.v1.1_400+200_bp_promoter	445	147	TATTGCCTT	M|:|x||||	-4.70731	-	4.58418e-05	625.1
orange1.1g038256m.g.v1.1_400+200_bp_promoter	111	481	TATTGCCTT	M|:|x||||	-4.70731	+	4.58418e-05	625.1
orange1.1g008463m.g.v1.1_400+200_bp_promoter	233	359	TATTGCCTT	M|:|x||||	-4.70731	-	4.58418e-05	625.1
orange1.1g009383m.g.v1.1_400+200_bp_promoter	177	415	TATTGCCTT	M|:|x||||	-4.70731	-	4.58418e-05	625.1
orange1.1g047952m.g.v1.1_400+200_bp_promoter	280	312	TATTGCCTT	M|:|x||||	-4.70731	-	4.58418e-05	625.1
orange1.1g002566m.g.v1.1_400+200_bp_promoter	261	331	TATTGCCTT	M|:|x||||	-4.70731	+	4.58418e-05	625.1
orange1.1g013895m.g.v1.1_400+200_bp_promoter	361	231	TATTGCCTT	M|:|x||||	-4.70731	-	4.58418e-05	625.1
orange1.1g047970m.g.v1.1_400+200_bp_promoter	75	517	TATTGCCTT	M|:|x||||	-4.70731	+	4.58418e-05	625.1
orange1.1g004075m.g.v1.1_400+200_bp_promoter	125	467	TATTGCCTT	M|:|x||||	-4.70731	-	4.58418e-05	625.1
orange1.1g017614m.g.v1.1_400+200_bp_promoter	269	323	TATTGCCTT	M|:|x||||	-4.70731	+	4.58418e-05	625.1
orange1.1g044933m.g.v1.1_400+200_bp_promoter	530	62	TATTGCCTT	M|:|x||||	-4.70731	+	4.58418e-05	625.1
orange1.1g008156m.g.v1.1_400+200_bp_promoter	73	519	TATTGCCTT	M|:|x||||	-4.70731	-	4.58418e-05	625.1
orange1.1g025865m.g.v1.1_400+200_bp_promoter	498	94	TATTGCCTT	M|:|x||||	-4.70731	+	4.58418e-05	625.1
orange1.1g039516m.g.v1.1_400+200_bp_promoter	384	208	TATTGCCTT	M|:|x||||	-4.70731	+	4.58418e-05	625.1
orange1.1g042162m.g.v1.1_400+200_bp_promoter	134	458	TATTGCCTT	M|:|x||||	-4.70731	+	4.58418e-05	625.1
orange1.1g007521m.g.v1.1_400+200_bp_promoter	509	83	TATTGCCTT	M|:|x||||	-4.70731	-	4.58418e-05	625.1
orange1.1g022457m.g.v1.1_400+200_bp_promoter	192	400	TATTGCCTT	M|:|x||||	-4.70731	-	4.58418e-05	625.1
orange1.1g012118m.g.v1.1_400+200_bp_promoter	232	360	TATTGCCTT	M|:|x||||	-4.70731	-	4.58418e-05	625.1
orange1.1g001323m.g.v1.1_400+200_bp_promoter	31	561	TATTGCCTT	M|:|x||||	-4.70731	+	4.58418e-05	625.1
orange1.1g048615m.g.v1.1_400+200_bp_promoter	228	364	TATTGCCTT	M|:|x||||	-4.70731	+	4.58418e-05	625.1
orange1.1g004550m.g.v1.1_400+200_bp_promoter	162	430	TATTGCCTT	M|:|x||||	-4.70731	-	4.58418e-05	625.1
orange1.1g010627m.g.v1.1_400+200_bp_promoter	350	242	TATTGCCTT	M|:|x||||	-4.70731	-	4.58418e-05	625.1
orange1.1g032683m.g.v1.1_400+200_bp_promoter	332	260	TATTGCCTT	M|:|x||||	-4.70731	+	4.58418e-05	625.1
orange1.1g017653m.g.v1.1_400+200_bp_promoter	137	455	TATTGCCTT	M|:|x||||	-4.70731	+	4.58418e-05	625.1
orange1.1g041688m.g.v1.1_400+200_bp_promoter	351	241	TATTGCCTT	M|:|x||||	-4.70731	-	4.58418e-05	625.1
orange1.1g043203m.g.v1.1_400+200_bp_promoter	439	153	TATTGCCTT	M|:|x||||	-4.70731	-	4.58418e-05	625.1
orange1.1g044827m.g.v1.1_400+200_bp_promoter	447	145	TATTGCCTT	M|:|x||||	-4.70731	+	4.58418e-05	625.1
orange1.1g046447m.g.v1.1_400+200_bp_promoter	418	174	TATTGCCTT	M|:|x||||	-4.70731	+	4.58418e-05	625.1
orange1.1g033344m.g.v1.1_400+200_bp_promoter	476	116	TATTGCCTT	M|:|x||||	-4.70731	-	4.58418e-05	625.1
orange1.1g028482m.g.v1.1_400+200_bp_promoter	60	532	TATTGCCTT	M|:|x||||	-4.70731	-	4.58418e-05	625.1
orange1.1g019272m.g.v1.1_400+200_bp_promoter	200	392	TATTGCCTT	M|:|x||||	-4.70731	-	4.58418e-05	625.1
orange1.1g043017m.g.v1.1_400+200_bp_promoter	170	422	TATTGCCTT	M|:|x||||	-4.70731	-	4.58418e-05	625.1
orange1.1g031666m.g.v1.1_400+200_bp_promoter	247	345	TATTGCCTT	M|:|x||||	-4.70731	-	4.58418e-05	625.1
orange1.1g047889m.g.v1.1_400+200_bp_promoter	349	243	TATTGCCTT	M|:|x||||	-4.70731	-	4.58418e-05	625.1
orange1.1g016076m.g.v1.1_400+200_bp_promoter	345	247	TATTGCCTT	M|:|x||||	-4.70731	+	4.58418e-05	625.1
orange1.1g011711m.g.v1.1_400+200_bp_promoter	193	399	TATTGCCTT	M|:|x||||	-4.70731	+	4.58418e-05	625.1
orange1.1g034776m.g.v1.1_400+200_bp_promoter	151	441	TATTGCCTT	M|:|x||||	-4.70731	-	4.58418e-05	625.1
orange1.1g011833m.g.v1.1_400+200_bp_promoter	137	455	TATTGCCTT	M|:|x||||	-4.70731	+	4.58418e-05	625.1
orange1.1g021171m.g.v1.1_400+200_bp_promoter	207	385	TATTGCCTT	M|:|x||||	-4.70731	+	4.58418e-05	625.1
orange1.1g022823m.g.v1.1_400+200_bp_promoter	337	255	TATTGCCTT	M|:|x||||	-4.70731	-	4.58418e-05	625.1
orange1.1g046347m.g.v1.1_400+200_bp_promoter	504	88	TATTGCCTT	M|:|x||||	-4.70731	+	4.58418e-05	625.1
orange1.1g004146m.g.v1.1_400+200_bp_promoter	193	399	TATTGCCTT	M|:|x||||	-4.70731	+	4.58418e-05	625.1
orange1.1g025926m.g.v1.1_400+200_bp_promoter	397	195	TATTGCCTT	M|:|x||||	-4.70731	-	4.58418e-05	625.1
orange1.1g025926m.g.v1.1_400+200_bp_promoter	415	177	TATTGCCTT	M|:|x||||	-4.70731	-	4.58418e-05	625.1
orange1.1g047456m.g.v1.1_400+200_bp_promoter	246	346	TATTGCCTT	M|:|x||||	-4.70731	+	4.58418e-05	625.1
orange1.1g044588m.g.v1.1_400+200_bp_promoter	230	362	TATTGCCTT	M|:|x||||	-4.70731	+	4.58418e-05	625.1
orange1.1g020231m.g.v1.1_400+200_bp_promoter	232	360	TATTGCCTT	M|:|x||||	-4.70731	+	4.58418e-05	625.1
orange1.1g037036m.g.v1.1_400+200_bp_promoter	457	135	TATTGCCTT	M|:|x||||	-4.70731	-	4.58418e-05	625.1
orange1.1g037792m.g.v1.1_400+200_bp_promoter	536	56	TATTGCCTT	M|:|x||||	-4.70731	-	4.58418e-05	625.1
orange1.1g030313m.g.v1.1_400+200_bp_promoter	287	305	TATTGCCTT	M|:|x||||	-4.70731	-	4.58418e-05	625.1
orange1.1g020152m.g.v1.1_400+200_bp_promoter	142	450	TATTGCCTT	M|:|x||||	-4.70731	+	4.58418e-05	625.1
orange1.1g021977m.g.v1.1_400+200_bp_promoter	497	95	TATTGCCTT	M|:|x||||	-4.70731	+	4.58418e-05	625.1
orange1.1g038151m.g.v1.1_400+200_bp_promoter	299	293	TATTGCCTT	M|:|x||||	-4.70731	+	4.58418e-05	625.1
orange1.1g043481m.g.v1.1_400+200_bp_promoter	474	118	TATTGCCTT	M|:|x||||	-4.70731	+	4.58418e-05	625.1
orange1.1g020758m.g.v1.1_400+200_bp_promoter	434	158	TATTGCCTT	M|:|x||||	-4.70731	-	4.58418e-05	625.1
orange1.1g025319m.g.v1.1_400+200_bp_promoter	194	398	TATTGCCTT	M|:|x||||	-4.70731	+	4.58418e-05	625.1
orange1.1g001126m.g.v1.1_400+200_bp_promoter	285	307	TATTGCCTT	M|:|x||||	-4.70731	-	4.58418e-05	625.1
orange1.1g041078m.g.v1.1_400+200_bp_promoter	57	535	TATTGCCTT	M|:|x||||	-4.70731	+	4.58418e-05	625.1
orange1.1g020450m.g.v1.1_400+200_bp_promoter	554	38	TATTGCCTT	M|:|x||||	-4.70731	+	4.58418e-05	625.1
orange1.1g030316m.g.v1.1_400+200_bp_promoter	7	585	TATTGCCTT	M|:|x||||	-4.70731	+	4.58418e-05	625.1
orange1.1g033758m.g.v1.1_400+200_bp_promoter	215	377	TATTGCCTT	M|:|x||||	-4.70731	+	4.58418e-05	625.1
orange1.1g041066m.g.v1.1_400+200_bp_promoter	273	280	TATTGCCTT	M|:|x||||	-4.70731	+	4.58418e-05	625.1
orange1.1g010748m.g.v1.1_400+200_bp_promoter	346	246	TATTGCCTT	M|:|x||||	-4.70731	-	4.58418e-05	625.1
orange1.1g037723m.g.v1.1_400+200_bp_promoter	463	129	TATTGCCTT	M|:|x||||	-4.70731	+	4.58418e-05	625.1
orange1.1g046203m.g.v1.1_400+200_bp_promoter	260	332	TATTGCCTT	M|:|x||||	-4.70731	+	4.58418e-05	625.1
orange1.1g040459m.g.v1.1_400+200_bp_promoter	96	496	TATTGCCTT	M|:|x||||	-4.70731	+	4.58418e-05	625.1
orange1.1g040459m.g.v1.1_400+200_bp_promoter	139	453	TATTGCCTT	M|:|x||||	-4.70731	+	4.58418e-05	625.1
orange1.1g037483m.g.v1.1_400+200_bp_promoter	406	186	TATTGCCTT	M|:|x||||	-4.70731	-	4.58418e-05	625.1
orange1.1g047709m.g.v1.1_400+200_bp_promoter	343	249	TATTGCCTT	M|:|x||||	-4.70731	+	4.58418e-05	625.1
orange1.1g044408m.g.v1.1_400+200_bp_promoter	194	338	TATTGCCTT	M|:|x||||	-4.70731	-	4.58418e-05	625.1
orange1.1g043653m.g.v1.1_400+200_bp_promoter	438	154	TATTGCCTT	M|:|x||||	-4.70731	+	4.58418e-05	625.1
orange1.1g038544m.g.v1.1_400+200_bp_promoter	426	166	TATTGCCTT	M|:|x||||	-4.70731	-	4.58418e-05	625.1
orange1.1g044209m.g.v1.1_400+200_bp_promoter	33	327	TATTGCCTT	M|:|x||||	-4.70731	+	4.58418e-05	625.1
orange1.1g034304m.g.v1.1_400+200_bp_promoter	283	309	TATTGCCTT	M|:|x||||	-4.70731	+	4.58418e-05	625.1
orange1.1g042837m.g.v1.1_400+200_bp_promoter	208	384	TATTGCCTT	M|:|x||||	-4.70731	+	4.58418e-05	625.1
orange1.1g041555m.g.v1.1_400+200_bp_promoter	405	187	TATTGCCTT	M|:|x||||	-4.70731	-	4.58418e-05	625.1
orange1.1g045932m.g.v1.1_400+200_bp_promoter	270	322	TATTGCCTT	M|:|x||||	-4.70731	-	4.58418e-05	625.1
orange1.1g003531m.g.v1.1_400+200_bp_promoter	221	371	TATTGCCTT	M|:|x||||	-4.70731	+	4.58418e-05	625.1
orange1.1g037515m.g.v1.1_400+200_bp_promoter	75	517	TATTGCCTT	M|:|x||||	-4.70731	-	4.58418e-05	625.1
orange1.1g019989m.g.v1.1_400+200_bp_promoter	495	97	TATTGCCTT	M|:|x||||	-4.70731	-	4.58418e-05	625.1
orange1.1g047481m.g.v1.1_400+200_bp_promoter	24	568	TATTGCCTT	M|:|x||||	-4.70731	+	4.58418e-05	625.1
orange1.1g019584m.g.v1.1_400+200_bp_promoter	316	276	TATTGCCTT	M|:|x||||	-4.70731	-	4.58418e-05	625.1
orange1.1g040274m.g.v1.1_400+200_bp_promoter	34	558	TATTGCCTT	M|:|x||||	-4.70731	-	4.58418e-05	625.1
orange1.1g011394m.g.v1.1_400+200_bp_promoter	449	143	TATTGCCTT	M|:|x||||	-4.70731	+	4.58418e-05	625.1
orange1.1g040122m.g.v1.1_400+200_bp_promoter	491	101	TATTGCCTT	M|:|x||||	-4.70731	-	4.58418e-05	625.1
orange1.1g048080m.g.v1.1_400+200_bp_promoter	395	197	TATTGCCTT	M|:|x||||	-4.70731	-	4.58418e-05	625.1
orange1.1g047098m.g.v1.1_400+200_bp_promoter	12	278	TATTGCCTT	M|:|x||||	-4.70731	-	4.58418e-05	625.1
orange1.1g009137m.g.v1.1_400+200_bp_promoter	13	516	TATTGCCTT	M|:|x||||	-4.70731	+	4.58418e-05	625.1
orange1.1g035286m.g.v1.1_400+200_bp_promoter	436	156	TATTGCCTT	M|:|x||||	-4.70731	-	4.58418e-05	625.1
orange1.1g044703m.g.v1.1_400+200_bp_promoter	581	11	TATTGCCTT	M|:|x||||	-4.70731	-	4.58418e-05	625.1
orange1.1g034618m.g.v1.1_400+200_bp_promoter	529	63	TATTGCCTT	M|:|x||||	-4.70731	+	4.58418e-05	625.1
orange1.1g025817m.g.v1.1_400+200_bp_promoter	497	95	TATTGCCTT	M|:|x||||	-4.70731	+	4.58418e-05	625.1
orange1.1g047628m.g.v1.1_400+200_bp_promoter	200	210	TATTGCCTT	M|:|x||||	-4.70731	+	4.58418e-05	625.1
orange1.1g040174m.g.v1.1_400+200_bp_promoter	294	298	TATTGCCTT	M|:|x||||	-4.70731	+	4.58418e-05	625.1
orange1.1g044585m.g.v1.1_400+200_bp_promoter	285	47	TATTGCCTT	M|:|x||||	-4.70731	-	4.58418e-05	625.1
orange1.1g036069m.g.v1.1_400+200_bp_promoter	53	519	TATTGCCTT	M|:|x||||	-4.70731	+	4.58418e-05	625.1
orange1.1g037833m.g.v1.1_400+200_bp_promoter	20	572	TATTGCCTT	M|:|x||||	-4.70731	+	4.58418e-05	625.1
orange1.1g037833m.g.v1.1_400+200_bp_promoter	111	481	TATTGCCTT	M|:|x||||	-4.70731	-	4.58418e-05	625.1
orange1.1g047802m.g.v1.1_400+200_bp_promoter	233	359	TATTGCCTT	M|:|x||||	-4.70731	+	4.58418e-05	625.1
orange1.1g035042m.g.v1.1_400+200_bp_promoter	35	157	TATTGCCTT	M|:|x||||	-4.70731	+	4.58418e-05	625.1
orange1.1g040328m.g.v1.1_400+200_bp_promoter	131	461	TATTGCCTT	M|:|x||||	-4.70731	+	4.58418e-05	625.1
orange1.1g043967m.g.v1.1_400+200_bp_promoter	87	505	TATTGCCTT	M|:|x||||	-4.70731	-	4.58418e-05	625.1
orange1.1g041100m.g.v1.1_400+200_bp_promoter	216	376	TATTGCCTT	M|:|x||||	-4.70731	+	4.58418e-05	625.1
orange1.1g022120m.g.v1.1_400+200_bp_promoter	313	279	TATTGCCTT	M|:|x||||	-4.70731	+	4.58418e-05	625.1
orange1.1g003238m.g.v1.1_400+200_bp_promoter	310	282	TACTACATT	M|:|:|x||	-4.8095	+	5.50087e-05	750.1
orange1.1g012077m.g.v1.1_400+200_bp_promoter	219	373	TACTACATT	M|:|:|x||	-4.8095	-	5.50087e-05	750.1
orange1.1g027725m.g.v1.1_400+200_bp_promoter	455	137	TACTACATT	M|:|:|x||	-4.8095	+	5.50087e-05	750.1
orange1.1g036940m.g.v1.1_400+200_bp_promoter	200	392	TACTACATT	M|:|:|x||	-4.8095	-	5.50087e-05	750.1
orange1.1g040841m.g.v1.1_400+200_bp_promoter	558	34	TACTACATT	M|:|:|x||	-4.8095	-	5.50087e-05	750.1
orange1.1g001844m.g.v1.1_400+200_bp_promoter	489	103	TACTACATT	M|:|:|x||	-4.8095	+	5.50087e-05	750.1
orange1.1g024710m.g.v1.1_400+200_bp_promoter	99	493	TACTACATT	M|:|:|x||	-4.8095	-	5.50087e-05	750.1
orange1.1g026494m.g.v1.1_400+200_bp_promoter	311	281	TACTACATT	M|:|:|x||	-4.8095	+	5.50087e-05	750.1
orange1.1g031229m.g.v1.1_400+200_bp_promoter	501	91	TACTACATT	M|:|:|x||	-4.8095	+	5.50087e-05	750.1
orange1.1g025148m.g.v1.1_400+200_bp_promoter	108	484	TACTACATT	M|:|:|x||	-4.8095	+	5.50087e-05	750.1
orange1.1g031370m.g.v1.1_400+200_bp_promoter	513	79	TACTACATT	M|:|:|x||	-4.8095	+	5.50087e-05	750.1
orange1.1g046250m.g.v1.1_400+200_bp_promoter	355	237	TACTACATT	M|:|:|x||	-4.8095	-	5.50087e-05	750.1
orange1.1g013125m.g.v1.1_400+200_bp_promoter	304	288	TACTACATT	M|:|:|x||	-4.8095	+	5.50087e-05	750.1
orange1.1g037616m.g.v1.1_400+200_bp_promoter	530	62	TACTACATT	M|:|:|x||	-4.8095	-	5.50087e-05	750.1
orange1.1g010837m.g.v1.1_400+200_bp_promoter	10	582	TACTACATT	M|:|:|x||	-4.8095	+	5.50087e-05	750.1
orange1.1g026293m.g.v1.1_400+200_bp_promoter	399	193	TACTACATT	M|:|:|x||	-4.8095	-	5.50087e-05	750.1
orange1.1g012558m.g.v1.1_400+200_bp_promoter	426	166	TACTACATT	M|:|:|x||	-4.8095	+	5.50087e-05	750.1
orange1.1g035711m.g.v1.1_400+200_bp_promoter	561	31	TACTACATT	M|:|:|x||	-4.8095	+	5.50087e-05	750.1
orange1.1g038998m.g.v1.1_400+200_bp_promoter	466	126	TACTACATT	M|:|:|x||	-4.8095	+	5.50087e-05	750.1
orange1.1g040477m.g.v1.1_400+200_bp_promoter	55	537	TACTACATT	M|:|:|x||	-4.8095	-	5.50087e-05	750.1
orange1.1g045357m.g.v1.1_400+200_bp_promoter	4	588	TACTACATT	M|:|:|x||	-4.8095	-	5.50087e-05	750.1
orange1.1g046693m.g.v1.1_400+200_bp_promoter	27	565	TACTACATT	M|:|:|x||	-4.8095	-	5.50087e-05	750.1
orange1.1g046295m.g.v1.1_400+200_bp_promoter	426	166	TACTACATT	M|:|:|x||	-4.8095	+	5.50087e-05	750.1
orange1.1g011016m.g.v1.1_400+200_bp_promoter	106	486	TACTACATT	M|:|:|x||	-4.8095	+	5.50087e-05	750.1
orange1.1g036739m.g.v1.1_400+200_bp_promoter	300	292	TACTACATT	M|:|:|x||	-4.8095	+	5.50087e-05	750.1
orange1.1g002463m.g.v1.1_400+200_bp_promoter	140	452	TACTACATT	M|:|:|x||	-4.8095	-	5.50087e-05	750.1
orange1.1g001628m.g.v1.1_400+200_bp_promoter	388	204	TACTACATT	M|:|:|x||	-4.8095	-	5.50087e-05	750.1
orange1.1g013811m.g.v1.1_400+200_bp_promoter	430	162	TACTACATT	M|:|:|x||	-4.8095	+	5.50087e-05	750.1
orange1.1g014942m.g.v1.1_400+200_bp_promoter	156	436	TACTACATT	M|:|:|x||	-4.8095	+	5.50087e-05	750.1
orange1.1g023614m.g.v1.1_400+200_bp_promoter	231	361	TACTACATT	M|:|:|x||	-4.8095	+	5.50087e-05	750.1
orange1.1g026205m.g.v1.1_400+200_bp_promoter	298	294	TACTACATT	M|:|:|x||	-4.8095	+	5.50087e-05	750.1
orange1.1g043617m.g.v1.1_400+200_bp_promoter	95	497	TACTACATT	M|:|:|x||	-4.8095	+	5.50087e-05	750.1
orange1.1g023736m.g.v1.1_400+200_bp_promoter	412	180	TACTACATT	M|:|:|x||	-4.8095	-	5.50087e-05	750.1
orange1.1g029800m.g.v1.1_400+200_bp_promoter	178	414	TACTACATT	M|:|:|x||	-4.8095	-	5.50087e-05	750.1
orange1.1g045459m.g.v1.1_400+200_bp_promoter	434	158	TACTACATT	M|:|:|x||	-4.8095	-	5.50087e-05	750.1
orange1.1g025867m.g.v1.1_400+200_bp_promoter	444	148	TACTACATT	M|:|:|x||	-4.8095	+	5.50087e-05	750.1
orange1.1g000134m.g.v1.1_400+200_bp_promoter	208	384	TACTACATT	M|:|:|x||	-4.8095	+	5.50087e-05	750.1
orange1.1g046221m.g.v1.1_400+200_bp_promoter	502	90	TACTACATT	M|:|:|x||	-4.8095	-	5.50087e-05	750.1
orange1.1g031080m.g.v1.1_400+200_bp_promoter	408	184	TACTACATT	M|:|:|x||	-4.8095	-	5.50087e-05	750.1
orange1.1g035714m.g.v1.1_400+200_bp_promoter	39	553	TACTACATT	M|:|:|x||	-4.8095	+	5.50087e-05	750.1
orange1.1g012522m.g.v1.1_400+200_bp_promoter	267	325	TACTACATT	M|:|:|x||	-4.8095	-	5.50087e-05	750.1
orange1.1g035675m.g.v1.1_400+200_bp_promoter	326	266	TACTACATT	M|:|:|x||	-4.8095	-	5.50087e-05	750.1
orange1.1g012622m.g.v1.1_400+200_bp_promoter	549	43	TACTACATT	M|:|:|x||	-4.8095	+	5.50087e-05	750.1
orange1.1g031225m.g.v1.1_400+200_bp_promoter	120	472	TACTACATT	M|:|:|x||	-4.8095	+	5.50087e-05	750.1
orange1.1g040217m.g.v1.1_400+200_bp_promoter	308	284	TACTACATT	M|:|:|x||	-4.8095	-	5.50087e-05	750.1
orange1.1g007884m.g.v1.1_400+200_bp_promoter	383	209	TACTACATT	M|:|:|x||	-4.8095	-	5.50087e-05	750.1
orange1.1g041430m.g.v1.1_400+200_bp_promoter	100	492	TACTACATT	M|:|:|x||	-4.8095	+	5.50087e-05	750.1
orange1.1g035713m.g.v1.1_400+200_bp_promoter	364	228	TACTACATT	M|:|:|x||	-4.8095	-	5.50087e-05	750.1
orange1.1g041980m.g.v1.1_400+200_bp_promoter	134	458	TACTACATT	M|:|:|x||	-4.8095	-	5.50087e-05	750.1
orange1.1g009412m.g.v1.1_400+200_bp_promoter	109	483	TACTACATT	M|:|:|x||	-4.8095	-	5.50087e-05	750.1
orange1.1g001465m.g.v1.1_400+200_bp_promoter	93	499	TACTACATT	M|:|:|x||	-4.8095	+	5.50087e-05	750.1
orange1.1g025760m.g.v1.1_400+200_bp_promoter	111	481	TACTACATT	M|:|:|x||	-4.8095	-	5.50087e-05	750.1
orange1.1g009120m.g.v1.1_400+200_bp_promoter	412	180	TACTACATT	M|:|:|x||	-4.8095	-	5.50087e-05	750.1
orange1.1g025723m.g.v1.1_400+200_bp_promoter	149	443	TACTACATT	M|:|:|x||	-4.8095	+	5.50087e-05	750.1
orange1.1g033585m.g.v1.1_400+200_bp_promoter	430	162	TACTACATT	M|:|:|x||	-4.8095	-	5.50087e-05	750.1
orange1.1g007293m.g.v1.1_400+200_bp_promoter	96	496	TACTACATT	M|:|:|x||	-4.8095	+	5.50087e-05	750.1
orange1.1g004291m.g.v1.1_400+200_bp_promoter	575	17	TACTACATT	M|:|:|x||	-4.8095	+	5.50087e-05	750.1
orange1.1g038214m.g.v1.1_400+200_bp_promoter	208	384	TACTACATT	M|:|:|x||	-4.8095	+	5.50087e-05	750.1
orange1.1g043394m.g.v1.1_400+200_bp_promoter	140	452	TACTACATT	M|:|:|x||	-4.8095	+	5.50087e-05	750.1
orange1.1g041647m.g.v1.1_400+200_bp_promoter	541	51	TACTACATT	M|:|:|x||	-4.8095	-	5.50087e-05	750.1
orange1.1g011171m.g.v1.1_400+200_bp_promoter	85	507	TACTACATT	M|:|:|x||	-4.8095	-	5.50087e-05	750.1
orange1.1g013284m.g.v1.1_400+200_bp_promoter	306	286	TACTACATT	M|:|:|x||	-4.8095	-	5.50087e-05	750.1
orange1.1g021945m.g.v1.1_400+200_bp_promoter	278	314	TACTACATT	M|:|:|x||	-4.8095	-	5.50087e-05	750.1
orange1.1g046103m.g.v1.1_400+200_bp_promoter	500	92	TACTACATT	M|:|:|x||	-4.8095	-	5.50087e-05	750.1
orange1.1g046874m.g.v1.1_400+200_bp_promoter	500	92	TACTACATT	M|:|:|x||	-4.8095	-	5.50087e-05	750.1
orange1.1g041393m.g.v1.1_400+200_bp_promoter	146	446	TACTACATT	M|:|:|x||	-4.8095	+	5.50087e-05	750.1
orange1.1g037883m.g.v1.1_400+200_bp_promoter	464	128	TACTACATT	M|:|:|x||	-4.8095	-	5.50087e-05	750.1
orange1.1g012486m.g.v1.1_400+200_bp_promoter	147	445	TACTACATT	M|:|:|x||	-4.8095	+	5.50087e-05	750.1
orange1.1g039789m.g.v1.1_400+200_bp_promoter	47	545	TACTACATT	M|:|:|x||	-4.8095	+	5.50087e-05	750.1
orange1.1g008416m.g.v1.1_400+200_bp_promoter	348	244	TACTACATT	M|:|:|x||	-4.8095	-	5.50087e-05	750.1
orange1.1g036964m.g.v1.1_400+200_bp_promoter	457	135	TACTACATT	M|:|:|x||	-4.8095	+	5.50087e-05	750.1
orange1.1g018035m.g.v1.1_400+200_bp_promoter	240	352	TACTACATT	M|:|:|x||	-4.8095	+	5.50087e-05	750.1
orange1.1g043143m.g.v1.1_400+200_bp_promoter	364	228	TACTACATT	M|:|:|x||	-4.8095	+	5.50087e-05	750.1
orange1.1g046871m.g.v1.1_400+200_bp_promoter	226	366	TACTACATT	M|:|:|x||	-4.8095	-	5.50087e-05	750.1
orange1.1g002026m.g.v1.1_400+200_bp_promoter	289	303	TACTACATT	M|:|:|x||	-4.8095	-	5.50087e-05	750.1
orange1.1g029677m.g.v1.1_400+200_bp_promoter	312	280	TACTACATT	M|:|:|x||	-4.8095	+	5.50087e-05	750.1
orange1.1g016235m.g.v1.1_400+200_bp_promoter	67	525	TACTACATT	M|:|:|x||	-4.8095	+	5.50087e-05	750.1
orange1.1g039275m.g.v1.1_400+200_bp_promoter	366	226	TACTACATT	M|:|:|x||	-4.8095	-	5.50087e-05	750.1
orange1.1g037209m.g.v1.1_400+200_bp_promoter	256	336	TACTACATT	M|:|:|x||	-4.8095	+	5.50087e-05	750.1
orange1.1g047238m.g.v1.1_400+200_bp_promoter	102	490	TACTACATT	M|:|:|x||	-4.8095	+	5.50087e-05	750.1
orange1.1g044030m.g.v1.1_400+200_bp_promoter	230	362	TACTACATT	M|:|:|x||	-4.8095	-	5.50087e-05	750.1
orange1.1g001155m.g.v1.1_400+200_bp_promoter	590	2	TACTACATT	M|:|:|x||	-4.8095	+	5.50087e-05	750.1
orange1.1g010885m.g.v1.1_400+200_bp_promoter	220	372	TACTACATT	M|:|:|x||	-4.8095	+	5.50087e-05	750.1
orange1.1g000681m.g.v1.1_400+200_bp_promoter	182	410	TACTACATT	M|:|:|x||	-4.8095	+	5.50087e-05	750.1
orange1.1g037933m.g.v1.1_400+200_bp_promoter	339	253	TACTACATT	M|:|:|x||	-4.8095	+	5.50087e-05	750.1
orange1.1g041627m.g.v1.1_400+200_bp_promoter	155	437	TACTACATT	M|:|:|x||	-4.8095	-	5.50087e-05	750.1
orange1.1g017900m.g.v1.1_400+200_bp_promoter	217	375	TACTACATT	M|:|:|x||	-4.8095	-	5.50087e-05	750.1
orange1.1g043126m.g.v1.1_400+200_bp_promoter	199	393	TACTACATT	M|:|:|x||	-4.8095	-	5.50087e-05	750.1
orange1.1g023612m.g.v1.1_400+200_bp_promoter	111	481	TACTACATT	M|:|:|x||	-4.8095	+	5.50087e-05	750.1
orange1.1g026039m.g.v1.1_400+200_bp_promoter	281	311	TACTACATT	M|:|:|x||	-4.8095	-	5.50087e-05	750.1
orange1.1g047246m.g.v1.1_400+200_bp_promoter	575	17	TACTACATT	M|:|:|x||	-4.8095	-	5.50087e-05	750.1
orange1.1g026272m.g.v1.1_400+200_bp_promoter	237	355	TACTACATT	M|:|:|x||	-4.8095	-	5.50087e-05	750.1
orange1.1g020394m.g.v1.1_400+200_bp_promoter	579	13	TACTACATT	M|:|:|x||	-4.8095	-	5.50087e-05	750.1
orange1.1g037107m.g.v1.1_400+200_bp_promoter	560	32	TACTACATT	M|:|:|x||	-4.8095	+	5.50087e-05	750.1
orange1.1g034850m.g.v1.1_400+200_bp_promoter	180	412	TACTACATT	M|:|:|x||	-4.8095	-	5.50087e-05	750.1
orange1.1g042577m.g.v1.1_400+200_bp_promoter	353	239	TACTACATT	M|:|:|x||	-4.8095	+	5.50087e-05	750.1
orange1.1g038012m.g.v1.1_400+200_bp_promoter	88	504	TACTACATT	M|:|:|x||	-4.8095	+	5.50087e-05	750.1
orange1.1g041832m.g.v1.1_400+200_bp_promoter	533	59	TACTACATT	M|:|:|x||	-4.8095	-	5.50087e-05	750.1
orange1.1g040209m.g.v1.1_400+200_bp_promoter	237	355	TACTACATT	M|:|:|x||	-4.8095	-	5.50087e-05	750.1
orange1.1g039280m.g.v1.1_400+200_bp_promoter	258	334	TACTACATT	M|:|:|x||	-4.8095	+	5.50087e-05	750.1
orange1.1g029942m.g.v1.1_400+200_bp_promoter	184	408	TACTACATT	M|:|:|x||	-4.8095	+	5.50087e-05	750.1
orange1.1g015738m.g.v1.1_400+200_bp_promoter	151	441	TACTACATT	M|:|:|x||	-4.8095	+	5.50087e-05	750.1
orange1.1g035351m.g.v1.1_400+200_bp_promoter	163	429	TACTACATT	M|:|:|x||	-4.8095	-	5.50087e-05	750.1
orange1.1g021570m.g.v1.1_400+200_bp_promoter	229	363	TACTACATT	M|:|:|x||	-4.8095	+	5.50087e-05	750.1
orange1.1g039903m.g.v1.1_400+200_bp_promoter	247	345	TACTACATT	M|:|:|x||	-4.8095	-	5.50087e-05	750.1
orange1.1g039257m.g.v1.1_400+200_bp_promoter	409	183	TACTACATT	M|:|:|x||	-4.8095	+	5.50087e-05	750.1
orange1.1g037406m.g.v1.1_400+200_bp_promoter	283	309	TACTACATT	M|:|:|x||	-4.8095	-	5.50087e-05	750.1
orange1.1g031368m.g.v1.1_400+200_bp_promoter	259	333	TACTACATT	M|:|:|x||	-4.8095	+	5.50087e-05	750.1
orange1.1g039230m.g.v1.1_400+200_bp_promoter	4	588	TACTACATT	M|:|:|x||	-4.8095	-	5.50087e-05	750.1
orange1.1g024027m.g.v1.1_400+200_bp_promoter	169	423	TACTACATT	M|:|:|x||	-4.8095	+	5.50087e-05	750.1
orange1.1g048061m.g.v1.1_400+200_bp_promoter	566	26	TACTACATT	M|:|:|x||	-4.8095	-	5.50087e-05	750.1
orange1.1g035989m.g.v1.1_400+200_bp_promoter	223	369	TACTACATT	M|:|:|x||	-4.8095	-	5.50087e-05	750.1
orange1.1g018079m.g.v1.1_400+200_bp_promoter	190	2	TACTACATT	M|:|:|x||	-4.8095	-	5.50087e-05	750.1
orange1.1g043763m.g.v1.1_400+200_bp_promoter	120	72	TACTACATT	M|:|:|x||	-4.8095	-	5.50087e-05	750.1
orange1.1g019568m.g.v1.1_400+200_bp_promoter	388	204	TACTACATT	M|:|:|x||	-4.8095	+	5.50087e-05	750.1
orange1.1g035286m.g.v1.1_400+200_bp_promoter	405	187	TACTACATT	M|:|:|x||	-4.8095	+	5.50087e-05	750.1
orange1.1g042835m.g.v1.1_400+200_bp_promoter	81	511	TACTACATT	M|:|:|x||	-4.8095	-	5.50087e-05	750.1
orange1.1g045123m.g.v1.1_400+200_bp_promoter	19	573	TACTACATT	M|:|:|x||	-4.8095	+	5.50087e-05	750.1
orange1.1g045123m.g.v1.1_400+200_bp_promoter	50	542	TACTACATT	M|:|:|x||	-4.8095	+	5.50087e-05	750.1
orange1.1g000187m.g.v1.1_400+200_bp_promoter	182	410	TACTAACTT	M|:|:x|||	-4.81832	+	5.95921e-05	812.6
orange1.1g043272m.g.v1.1_400+200_bp_promoter	204	388	TACTAACTT	M|:|:x|||	-4.81832	+	5.95921e-05	812.6
orange1.1g045267m.g.v1.1_400+200_bp_promoter	239	353	TACTAACTT	M|:|:x|||	-4.81832	-	5.95921e-05	812.6
orange1.1g019551m.g.v1.1_400+200_bp_promoter	128	464	TACTAACTT	M|:|:x|||	-4.81832	+	5.95921e-05	812.6
orange1.1g034777m.g.v1.1_400+200_bp_promoter	510	82	TACTAACTT	M|:|:x|||	-4.81832	+	5.95921e-05	812.6
orange1.1g000912m.g.v1.1_400+200_bp_promoter	289	303	TACTAACTT	M|:|:x|||	-4.81832	-	5.95921e-05	812.6
orange1.1g030190m.g.v1.1_400+200_bp_promoter	27	565	TACTAACTT	M|:|:x|||	-4.81832	+	5.95921e-05	812.6
orange1.1g014185m.g.v1.1_400+200_bp_promoter	126	466	TACTAACTT	M|:|:x|||	-4.81832	+	5.95921e-05	812.6
orange1.1g021590m.g.v1.1_400+200_bp_promoter	44	548	TACTAACTT	M|:|:x|||	-4.81832	-	5.95921e-05	812.6
orange1.1g025497m.g.v1.1_400+200_bp_promoter	291	301	TACTAACTT	M|:|:x|||	-4.81832	-	5.95921e-05	812.6
orange1.1g028045m.g.v1.1_400+200_bp_promoter	88	504	TACTAACTT	M|:|:x|||	-4.81832	-	5.95921e-05	812.6
orange1.1g032308m.g.v1.1_400+200_bp_promoter	25	567	TACTAACTT	M|:|:x|||	-4.81832	+	5.95921e-05	812.6
orange1.1g046491m.g.v1.1_400+200_bp_promoter	528	64	TACTAACTT	M|:|:x|||	-4.81832	-	5.95921e-05	812.6
orange1.1g040634m.g.v1.1_400+200_bp_promoter	576	16	TACTAACTT	M|:|:x|||	-4.81832	+	5.95921e-05	812.6
orange1.1g001697m.g.v1.1_400+200_bp_promoter	101	491	TACTAACTT	M|:|:x|||	-4.81832	+	5.95921e-05	812.6
orange1.1g041546m.g.v1.1_400+200_bp_promoter	190	402	TACTAACTT	M|:|:x|||	-4.81832	-	5.95921e-05	812.6
orange1.1g008028m.g.v1.1_400+200_bp_promoter	388	204	TACTAACTT	M|:|:x|||	-4.81832	-	5.95921e-05	812.6
orange1.1g012278m.g.v1.1_400+200_bp_promoter	340	252	TACTAACTT	M|:|:x|||	-4.81832	+	5.95921e-05	812.6
orange1.1g022296m.g.v1.1_400+200_bp_promoter	61	531	TACTAACTT	M|:|:x|||	-4.81832	-	5.95921e-05	812.6
orange1.1g038100m.g.v1.1_400+200_bp_promoter	88	504	TACTAACTT	M|:|:x|||	-4.81832	+	5.95921e-05	812.6
orange1.1g045986m.g.v1.1_400+200_bp_promoter	464	128	TACTAACTT	M|:|:x|||	-4.81832	+	5.95921e-05	812.6
orange1.1g019884m.g.v1.1_400+200_bp_promoter	372	220	TACTAACTT	M|:|:x|||	-4.81832	+	5.95921e-05	812.6
orange1.1g007962m.g.v1.1_400+200_bp_promoter	244	348	TACTAACTT	M|:|:x|||	-4.81832	+	5.95921e-05	812.6
orange1.1g012726m.g.v1.1_400+200_bp_promoter	120	472	TACTAACTT	M|:|:x|||	-4.81832	-	5.95921e-05	812.6
orange1.1g000860m.g.v1.1_400+200_bp_promoter	376	216	TACTAACTT	M|:|:x|||	-4.81832	+	5.95921e-05	812.6
orange1.1g000558m.g.v1.1_400+200_bp_promoter	557	35	TACTAACTT	M|:|:x|||	-4.81832	-	5.95921e-05	812.6
orange1.1g002784m.g.v1.1_400+200_bp_promoter	186	406	TACTAACTT	M|:|:x|||	-4.81832	+	5.95921e-05	812.6
orange1.1g033426m.g.v1.1_400+200_bp_promoter	56	536	TACTAACTT	M|:|:x|||	-4.81832	-	5.95921e-05	812.6
orange1.1g008252m.g.v1.1_400+200_bp_promoter	207	385	TACTAACTT	M|:|:x|||	-4.81832	-	5.95921e-05	812.6
orange1.1g008096m.g.v1.1_400+200_bp_promoter	523	69	TACTAACTT	M|:|:x|||	-4.81832	+	5.95921e-05	812.6
orange1.1g007213m.g.v1.1_400+200_bp_promoter	415	177	TACTAACTT	M|:|:x|||	-4.81832	+	5.95921e-05	812.6
orange1.1g045258m.g.v1.1_400+200_bp_promoter	177	415	TACTAACTT	M|:|:x|||	-4.81832	+	5.95921e-05	812.6
orange1.1g030121m.g.v1.1_400+200_bp_promoter	434	158	TACTAACTT	M|:|:x|||	-4.81832	+	5.95921e-05	812.6
orange1.1g007251m.g.v1.1_400+200_bp_promoter	83	509	TACTAACTT	M|:|:x|||	-4.81832	-	5.95921e-05	812.6
orange1.1g007017m.g.v1.1_400+200_bp_promoter	38	554	TACTAACTT	M|:|:x|||	-4.81832	+	5.95921e-05	812.6
orange1.1g031124m.g.v1.1_400+200_bp_promoter	357	235	TACTAACTT	M|:|:x|||	-4.81832	-	5.95921e-05	812.6
orange1.1g018539m.g.v1.1_400+200_bp_promoter	49	543	TACTAACTT	M|:|:x|||	-4.81832	-	5.95921e-05	812.6
orange1.1g037063m.g.v1.1_400+200_bp_promoter	62	530	TACTAACTT	M|:|:x|||	-4.81832	-	5.95921e-05	812.6
orange1.1g043934m.g.v1.1_400+200_bp_promoter	501	91	TACTAACTT	M|:|:x|||	-4.81832	+	5.95921e-05	812.6
orange1.1g047596m.g.v1.1_400+200_bp_promoter	187	405	TACTAACTT	M|:|:x|||	-4.81832	+	5.95921e-05	812.6
orange1.1g003437m.g.v1.1_400+200_bp_promoter	202	390	TACTAACTT	M|:|:x|||	-4.81832	-	5.95921e-05	812.6
orange1.1g047367m.g.v1.1_400+200_bp_promoter	20	572	TACTAACTT	M|:|:x|||	-4.81832	-	5.95921e-05	812.6
orange1.1g031042m.g.v1.1_400+200_bp_promoter	212	380	TACTAACTT	M|:|:x|||	-4.81832	+	5.95921e-05	812.6
orange1.1g038384m.g.v1.1_400+200_bp_promoter	133	459	TACTAACTT	M|:|:x|||	-4.81832	+	5.95921e-05	812.6
orange1.1g031209m.g.v1.1_400+200_bp_promoter	222	370	TACTAACTT	M|:|:x|||	-4.81832	-	5.95921e-05	812.6
orange1.1g012540m.g.v1.1_400+200_bp_promoter	366	226	TACTAACTT	M|:|:x|||	-4.81832	+	5.95921e-05	812.6
orange1.1g045647m.g.v1.1_400+200_bp_promoter	208	384	TACTAACTT	M|:|:x|||	-4.81832	+	5.95921e-05	812.6
orange1.1g011558m.g.v1.1_400+200_bp_promoter	372	220	TACTAACTT	M|:|:x|||	-4.81832	+	5.95921e-05	812.6
orange1.1g012235m.g.v1.1_400+200_bp_promoter	50	542	TACTAACTT	M|:|:x|||	-4.81832	-	5.95921e-05	812.6
orange1.1g034744m.g.v1.1_400+200_bp_promoter	546	46	TACTAACTT	M|:|:x|||	-4.81832	+	5.95921e-05	812.6
orange1.1g037607m.g.v1.1_400+200_bp_promoter	203	389	TACTAACTT	M|:|:x|||	-4.81832	-	5.95921e-05	812.6
orange1.1g038427m.g.v1.1_400+200_bp_promoter	252	340	TACTAACTT	M|:|:x|||	-4.81832	+	5.95921e-05	812.6
orange1.1g023623m.g.v1.1_400+200_bp_promoter	379	213	TACTAACTT	M|:|:x|||	-4.81832	+	5.95921e-05	812.6
orange1.1g030274m.g.v1.1_400+200_bp_promoter	36	556	TACTAACTT	M|:|:x|||	-4.81832	+	5.95921e-05	812.6
orange1.1g011030m.g.v1.1_400+200_bp_promoter	114	478	TACTAACTT	M|:|:x|||	-4.81832	+	5.95921e-05	812.6
orange1.1g035020m.g.v1.1_400+200_bp_promoter	316	276	TACTAACTT	M|:|:x|||	-4.81832	-	5.95921e-05	812.6
orange1.1g047873m.g.v1.1_400+200_bp_promoter	57	535	TACTAACTT	M|:|:x|||	-4.81832	-	5.95921e-05	812.6
orange1.1g020545m.g.v1.1_400+200_bp_promoter	303	289	TACTAACTT	M|:|:x|||	-4.81832	-	5.95921e-05	812.6
orange1.1g009648m.g.v1.1_400+200_bp_promoter	203	389	TACTAACTT	M|:|:x|||	-4.81832	-	5.95921e-05	812.6
orange1.1g001265m.g.v1.1_400+200_bp_promoter	590	2	TACTAACTT	M|:|:x|||	-4.81832	-	5.95921e-05	812.6
orange1.1g033614m.g.v1.1_400+200_bp_promoter	70	522	TACTAACTT	M|:|:x|||	-4.81832	+	5.95921e-05	812.6
orange1.1g039898m.g.v1.1_400+200_bp_promoter	485	107	TACTAACTT	M|:|:x|||	-4.81832	-	5.95921e-05	812.6
orange1.1g048814m.g.v1.1_400+200_bp_promoter	164	428	TACTAACTT	M|:|:x|||	-4.81832	+	5.95921e-05	812.6
orange1.1g000224m.g.v1.1_400+200_bp_promoter	3	589	TACTAACTT	M|:|:x|||	-4.81832	-	5.95921e-05	812.6
orange1.1g019547m.g.v1.1_400+200_bp_promoter	239	353	TACTAACTT	M|:|:x|||	-4.81832	-	5.95921e-05	812.6
orange1.1g023142m.g.v1.1_400+200_bp_promoter	175	417	TACTAACTT	M|:|:x|||	-4.81832	+	5.95921e-05	812.6
orange1.1g026400m.g.v1.1_400+200_bp_promoter	327	265	TACTAACTT	M|:|:x|||	-4.81832	-	5.95921e-05	812.6
orange1.1g039554m.g.v1.1_400+200_bp_promoter	19	573	TACTAACTT	M|:|:x|||	-4.81832	+	5.95921e-05	812.6
orange1.1g048165m.g.v1.1_400+200_bp_promoter	218	374	TACTAACTT	M|:|:x|||	-4.81832	+	5.95921e-05	812.6
orange1.1g029074m.g.v1.1_400+200_bp_promoter	115	477	TACTAACTT	M|:|:x|||	-4.81832	-	5.95921e-05	812.6
orange1.1g023138m.g.v1.1_400+200_bp_promoter	435	157	TACTAACTT	M|:|:x|||	-4.81832	+	5.95921e-05	812.6
orange1.1g017900m.g.v1.1_400+200_bp_promoter	582	10	TACTAACTT	M|:|:x|||	-4.81832	+	5.95921e-05	812.6
orange1.1g032711m.g.v1.1_400+200_bp_promoter	3	589	TACTAACTT	M|:|:x|||	-4.81832	-	5.95921e-05	812.6
orange1.1g043898m.g.v1.1_400+200_bp_promoter	388	204	TACTAACTT	M|:|:x|||	-4.81832	-	5.95921e-05	812.6
orange1.1g032432m.g.v1.1_400+200_bp_promoter	6	586	TACTAACTT	M|:|:x|||	-4.81832	-	5.95921e-05	812.6
orange1.1g021471m.g.v1.1_400+200_bp_promoter	155	437	TACTAACTT	M|:|:x|||	-4.81832	+	5.95921e-05	812.6
orange1.1g018191m.g.v1.1_400+200_bp_promoter	252	340	TACTAACTT	M|:|:x|||	-4.81832	-	5.95921e-05	812.6
orange1.1g029197m.g.v1.1_400+200_bp_promoter	508	84	TACTAACTT	M|:|:x|||	-4.81832	+	5.95921e-05	812.6
orange1.1g034084m.g.v1.1_400+200_bp_promoter	342	250	TACTAACTT	M|:|:x|||	-4.81832	+	5.95921e-05	812.6
orange1.1g035906m.g.v1.1_400+200_bp_promoter	107	485	TACTAACTT	M|:|:x|||	-4.81832	+	5.95921e-05	812.6
orange1.1g043212m.g.v1.1_400+200_bp_promoter	321	271	TACTAACTT	M|:|:x|||	-4.81832	-	5.95921e-05	812.6
orange1.1g015368m.g.v1.1_400+200_bp_promoter	110	482	TACTAACTT	M|:|:x|||	-4.81832	+	5.95921e-05	812.6
orange1.1g039637m.g.v1.1_400+200_bp_promoter	261	331	TACTAACTT	M|:|:x|||	-4.81832	+	5.95921e-05	812.6
orange1.1g031265m.g.v1.1_400+200_bp_promoter	301	291	TACTAACTT	M|:|:x|||	-4.81832	-	5.95921e-05	812.6
orange1.1g005814m.g.v1.1_400+200_bp_promoter	147	445	TACTAACTT	M|:|:x|||	-4.81832	-	5.95921e-05	812.6
orange1.1g000975m.g.v1.1_400+200_bp_promoter	299	293	TACTAACTT	M|:|:x|||	-4.81832	-	5.95921e-05	812.6
orange1.1g039835m.g.v1.1_400+200_bp_promoter	276	316	TACTAACTT	M|:|:x|||	-4.81832	+	5.95921e-05	812.6
orange1.1g006555m.g.v1.1_400+200_bp_promoter	9	583	TACTAACTT	M|:|:x|||	-4.81832	-	5.95921e-05	812.6
orange1.1g005691m.g.v1.1_400+200_bp_promoter	327	265	TACTAACTT	M|:|:x|||	-4.81832	+	5.95921e-05	812.6
orange1.1g040234m.g.v1.1_400+200_bp_promoter	181	411	TACTAACTT	M|:|:x|||	-4.81832	+	5.95921e-05	812.6
orange1.1g001624m.g.v1.1_400+200_bp_promoter	384	208	TACTAACTT	M|:|:x|||	-4.81832	+	5.95921e-05	812.6
orange1.1g005760m.g.v1.1_400+200_bp_promoter	281	311	TACTAACTT	M|:|:x|||	-4.81832	-	5.95921e-05	812.6
orange1.1g023915m.g.v1.1_400+200_bp_promoter	523	69	TACTAACTT	M|:|:x|||	-4.81832	+	5.95921e-05	812.6
orange1.1g039142m.g.v1.1_400+200_bp_promoter	15	577	TACTAACTT	M|:|:x|||	-4.81832	+	5.95921e-05	812.6
orange1.1g021592m.g.v1.1_400+200_bp_promoter	282	310	TACTAACTT	M|:|:x|||	-4.81832	-	5.95921e-05	812.6
orange1.1g003936m.g.v1.1_400+200_bp_promoter	286	221	TACTAACTT	M|:|:x|||	-4.81832	+	5.95921e-05	812.6
orange1.1g033543m.g.v1.1_400+200_bp_promoter	143	449	TACTAACTT	M|:|:x|||	-4.81832	-	5.95921e-05	812.6
orange1.1g021511m.g.v1.1_400+200_bp_promoter	25	567	TACTAACTT	M|:|:x|||	-4.81832	-	5.95921e-05	812.6
orange1.1g028458m.g.v1.1_400+200_bp_promoter	477	86	TACTAACTT	M|:|:x|||	-4.81832	-	5.95921e-05	812.6
orange1.1g046809m.g.v1.1_400+200_bp_promoter	356	236	TACTAACTT	M|:|:x|||	-4.81832	-	5.95921e-05	812.6
orange1.1g045827m.g.v1.1_400+200_bp_promoter	53	539	TACTAACTT	M|:|:x|||	-4.81832	+	5.95921e-05	812.6
orange1.1g031120m.g.v1.1_400+200_bp_promoter	523	69	TACTAACTT	M|:|:x|||	-4.81832	-	5.95921e-05	812.6
orange1.1g002048m.g.v1.1_400+200_bp_promoter	237	355	TAATCCCTT	M|x|x||||	-4.83182	-	6.41756e-05	875.1
orange1.1g020645m.g.v1.1_400+200_bp_promoter	105	487	TAATCCCTT	M|x|x||||	-4.83182	+	6.41756e-05	875.1
orange1.1g014104m.g.v1.1_400+200_bp_promoter	583	9	TAATCCCTT	M|x|x||||	-4.83182	+	6.41756e-05	875.1
orange1.1g018825m.g.v1.1_400+200_bp_promoter	148	444	TAATCCCTT	M|x|x||||	-4.83182	-	6.41756e-05	875.1
orange1.1g031887m.g.v1.1_400+200_bp_promoter	455	137	TAATCCCTT	M|x|x||||	-4.83182	+	6.41756e-05	875.1
orange1.1g041858m.g.v1.1_400+200_bp_promoter	208	384	TAATCCCTT	M|x|x||||	-4.83182	+	6.41756e-05	875.1
orange1.1g046451m.g.v1.1_400+200_bp_promoter	11	581	TAATCCCTT	M|x|x||||	-4.83182	+	6.41756e-05	875.1
orange1.1g046571m.g.v1.1_400+200_bp_promoter	155	437	TAATCCCTT	M|x|x||||	-4.83182	-	6.41756e-05	875.1
orange1.1g010804m.g.v1.1_400+200_bp_promoter	66	526	TAATCCCTT	M|x|x||||	-4.83182	+	6.41756e-05	875.1
orange1.1g025049m.g.v1.1_400+200_bp_promoter	102	490	TAATCCCTT	M|x|x||||	-4.83182	+	6.41756e-05	875.1
orange1.1g034524m.g.v1.1_400+200_bp_promoter	147	445	TAATCCCTT	M|x|x||||	-4.83182	+	6.41756e-05	875.1
orange1.1g044318m.g.v1.1_400+200_bp_promoter	209	383	TAATCCCTT	M|x|x||||	-4.83182	+	6.41756e-05	875.1
orange1.1g037223m.g.v1.1_400+200_bp_promoter	310	282	TAATCCCTT	M|x|x||||	-4.83182	-	6.41756e-05	875.1
orange1.1g039513m.g.v1.1_400+200_bp_promoter	524	68	TAATCCCTT	M|x|x||||	-4.83182	+	6.41756e-05	875.1
orange1.1g019870m.g.v1.1_400+200_bp_promoter	560	32	TAATCCCTT	M|x|x||||	-4.83182	+	6.41756e-05	875.1
orange1.1g034728m.g.v1.1_400+200_bp_promoter	315	277	TAATCCCTT	M|x|x||||	-4.83182	-	6.41756e-05	875.1
orange1.1g034948m.g.v1.1_400+200_bp_promoter	416	176	TAATCCCTT	M|x|x||||	-4.83182	+	6.41756e-05	875.1
orange1.1g037016m.g.v1.1_400+200_bp_promoter	475	117	TAATCCCTT	M|x|x||||	-4.83182	-	6.41756e-05	875.1
orange1.1g038389m.g.v1.1_400+200_bp_promoter	66	526	TAATCCCTT	M|x|x||||	-4.83182	-	6.41756e-05	875.1
orange1.1g007765m.g.v1.1_400+200_bp_promoter	210	382	TAATCCCTT	M|x|x||||	-4.83182	+	6.41756e-05	875.1
orange1.1g036889m.g.v1.1_400+200_bp_promoter	354	238	TAATCCCTT	M|x|x||||	-4.83182	+	6.41756e-05	875.1
orange1.1g044881m.g.v1.1_400+200_bp_promoter	22	570	TAATCCCTT	M|x|x||||	-4.83182	+	6.41756e-05	875.1
orange1.1g001093m.g.v1.1_400+200_bp_promoter	185	407	TAATCCCTT	M|x|x||||	-4.83182	+	6.41756e-05	875.1
orange1.1g041808m.g.v1.1_400+200_bp_promoter	329	263	TAATCCCTT	M|x|x||||	-4.83182	+	6.41756e-05	875.1
orange1.1g005029m.g.v1.1_400+200_bp_promoter	269	323	TAATCCCTT	M|x|x||||	-4.83182	-	6.41756e-05	875.1
orange1.1g037116m.g.v1.1_400+200_bp_promoter	358	234	TAATCCCTT	M|x|x||||	-4.83182	-	6.41756e-05	875.1
orange1.1g039277m.g.v1.1_400+200_bp_promoter	200	392	TAATCCCTT	M|x|x||||	-4.83182	+	6.41756e-05	875.1
orange1.1g036664m.g.v1.1_400+200_bp_promoter	386	206	TAATCCCTT	M|x|x||||	-4.83182	+	6.41756e-05	875.1
orange1.1g015767m.g.v1.1_400+200_bp_promoter	407	185	TAATCCCTT	M|x|x||||	-4.83182	+	6.41756e-05	875.1
orange1.1g031799m.g.v1.1_400+200_bp_promoter	154	438	TAATCCCTT	M|x|x||||	-4.83182	-	6.41756e-05	875.1
orange1.1g035800m.g.v1.1_400+200_bp_promoter	18	574	TAATCCCTT	M|x|x||||	-4.83182	+	6.41756e-05	875.1
orange1.1g040441m.g.v1.1_400+200_bp_promoter	42	550	TAATCCCTT	M|x|x||||	-4.83182	+	6.41756e-05	875.1
orange1.1g026274m.g.v1.1_400+200_bp_promoter	265	327	TAATCCCTT	M|x|x||||	-4.83182	-	6.41756e-05	875.1
orange1.1g028129m.g.v1.1_400+200_bp_promoter	239	353	TAATCCCTT	M|x|x||||	-4.83182	+	6.41756e-05	875.1
orange1.1g007285m.g.v1.1_400+200_bp_promoter	71	521	TAATCCCTT	M|x|x||||	-4.83182	-	6.41756e-05	875.1
orange1.1g009807m.g.v1.1_400+200_bp_promoter	190	402	TAATCCCTT	M|x|x||||	-4.83182	-	6.41756e-05	875.1
orange1.1g017140m.g.v1.1_400+200_bp_promoter	323	269	TAATCCCTT	M|x|x||||	-4.83182	+	6.41756e-05	875.1
orange1.1g025006m.g.v1.1_400+200_bp_promoter	458	134	TAATCCCTT	M|x|x||||	-4.83182	+	6.41756e-05	875.1
orange1.1g018104m.g.v1.1_400+200_bp_promoter	256	336	TAATCCCTT	M|x|x||||	-4.83182	+	6.41756e-05	875.1
orange1.1g004358m.g.v1.1_400+200_bp_promoter	141	451	TAATCCCTT	M|x|x||||	-4.83182	-	6.41756e-05	875.1
orange1.1g032008m.g.v1.1_400+200_bp_promoter	270	322	TAATCCCTT	M|x|x||||	-4.83182	+	6.41756e-05	875.1
orange1.1g000286m.g.v1.1_400+200_bp_promoter	276	316	TAATCCCTT	M|x|x||||	-4.83182	+	6.41756e-05	875.1
orange1.1g021834m.g.v1.1_400+200_bp_promoter	378	214	TAATCCCTT	M|x|x||||	-4.83182	-	6.41756e-05	875.1
orange1.1g034402m.g.v1.1_400+200_bp_promoter	225	367	TAATCCCTT	M|x|x||||	-4.83182	+	6.41756e-05	875.1
orange1.1g037867m.g.v1.1_400+200_bp_promoter	59	533	TAATCCCTT	M|x|x||||	-4.83182	-	6.41756e-05	875.1
orange1.1g013014m.g.v1.1_400+200_bp_promoter	374	218	TAATCCCTT	M|x|x||||	-4.83182	+	6.41756e-05	875.1
orange1.1g029219m.g.v1.1_400+200_bp_promoter	561	31	TAATCCCTT	M|x|x||||	-4.83182	-	6.41756e-05	875.1
orange1.1g032805m.g.v1.1_400+200_bp_promoter	346	246	TAATCCCTT	M|x|x||||	-4.83182	+	6.41756e-05	875.1
orange1.1g044624m.g.v1.1_400+200_bp_promoter	428	164	TAATCCCTT	M|x|x||||	-4.83182	+	6.41756e-05	875.1
orange1.1g047833m.g.v1.1_400+200_bp_promoter	455	137	TAATCCCTT	M|x|x||||	-4.83182	+	6.41756e-05	875.1
orange1.1g011986m.g.v1.1_400+200_bp_promoter	61	531	TAATCCCTT	M|x|x||||	-4.83182	-	6.41756e-05	875.1
orange1.1g039159m.g.v1.1_400+200_bp_promoter	546	46	TAATCCCTT	M|x|x||||	-4.83182	-	6.41756e-05	875.1
orange1.1g006506m.g.v1.1_400+200_bp_promoter	527	65	TAATCCCTT	M|x|x||||	-4.83182	-	6.41756e-05	875.1
orange1.1g037610m.g.v1.1_400+200_bp_promoter	51	541	TAATCCCTT	M|x|x||||	-4.83182	+	6.41756e-05	875.1
orange1.1g041094m.g.v1.1_400+200_bp_promoter	417	175	TAATCCCTT	M|x|x||||	-4.83182	+	6.41756e-05	875.1
orange1.1g037468m.g.v1.1_400+200_bp_promoter	337	255	TAATCCCTT	M|x|x||||	-4.83182	-	6.41756e-05	875.1
orange1.1g016995m.g.v1.1_400+200_bp_promoter	528	64	TAATCCCTT	M|x|x||||	-4.83182	+	6.41756e-05	875.1
orange1.1g043885m.g.v1.1_400+200_bp_promoter	422	170	TAATCCCTT	M|x|x||||	-4.83182	-	6.41756e-05	875.1
orange1.1g038889m.g.v1.1_400+200_bp_promoter	170	422	TAATCCCTT	M|x|x||||	-4.83182	+	6.41756e-05	875.1
orange1.1g037669m.g.v1.1_400+200_bp_promoter	304	288	TAATCCCTT	M|x|x||||	-4.83182	+	6.41756e-05	875.1
orange1.1g047678m.g.v1.1_400+200_bp_promoter	489	103	TAATCCCTT	M|x|x||||	-4.83182	+	6.41756e-05	875.1
orange1.1g044247m.g.v1.1_400+200_bp_promoter	269	323	TAATCCCTT	M|x|x||||	-4.83182	-	6.41756e-05	875.1
orange1.1g010609m.g.v1.1_400+200_bp_promoter	550	42	TAATCCCTT	M|x|x||||	-4.83182	-	6.41756e-05	875.1
orange1.1g036675m.g.v1.1_400+200_bp_promoter	420	172	TAATCCCTT	M|x|x||||	-4.83182	+	6.41756e-05	875.1
orange1.1g042299m.g.v1.1_400+200_bp_promoter	33	559	TAATCCCTT	M|x|x||||	-4.83182	+	6.41756e-05	875.1
orange1.1g027480m.g.v1.1_400+200_bp_promoter	382	210	TAATCCCTT	M|x|x||||	-4.83182	-	6.41756e-05	875.1
orange1.1g007128m.g.v1.1_400+200_bp_promoter	274	318	TAATCCCTT	M|x|x||||	-4.83182	-	6.41756e-05	875.1
orange1.1g045065m.g.v1.1_400+200_bp_promoter	268	324	TAATCCCTT	M|x|x||||	-4.83182	+	6.41756e-05	875.1
orange1.1g046825m.g.v1.1_400+200_bp_promoter	474	118	TAATCCCTT	M|x|x||||	-4.83182	+	6.41756e-05	875.1
orange1.1g013869m.g.v1.1_400+200_bp_promoter	307	285	TAATCCCTT	M|x|x||||	-4.83182	-	6.41756e-05	875.1
orange1.1g009286m.g.v1.1_400+200_bp_promoter	353	239	TAATCCCTT	M|x|x||||	-4.83182	-	6.41756e-05	875.1
orange1.1g018250m.g.v1.1_400+200_bp_promoter	320	272	TAATCCCTT	M|x|x||||	-4.83182	+	6.41756e-05	875.1
orange1.1g047996m.g.v1.1_400+200_bp_promoter	319	273	TAATCCCTT	M|x|x||||	-4.83182	+	6.41756e-05	875.1
orange1.1g040379m.g.v1.1_400+200_bp_promoter	185	407	TAATCCCTT	M|x|x||||	-4.83182	-	6.41756e-05	875.1
orange1.1g042652m.g.v1.1_400+200_bp_promoter	174	418	TAATCCCTT	M|x|x||||	-4.83182	+	6.41756e-05	875.1
orange1.1g010727m.g.v1.1_400+200_bp_promoter	155	437	TAATCCCTT	M|x|x||||	-4.83182	-	6.41756e-05	875.1
orange1.1g034767m.g.v1.1_400+200_bp_promoter	104	488	TAATCCCTT	M|x|x||||	-4.83182	-	6.41756e-05	875.1
orange1.1g036924m.g.v1.1_400+200_bp_promoter	107	485	TAATCCCTT	M|x|x||||	-4.83182	+	6.41756e-05	875.1
orange1.1g036201m.g.v1.1_400+200_bp_promoter	255	337	TAATCCCTT	M|x|x||||	-4.83182	+	6.41756e-05	875.1
orange1.1g019804m.g.v1.1_400+200_bp_promoter	200	392	TAATCCCTT	M|x|x||||	-4.83182	+	6.41756e-05	875.1
orange1.1g039084m.g.v1.1_400+200_bp_promoter	165	427	TAATCCCTT	M|x|x||||	-4.83182	-	6.41756e-05	875.1
orange1.1g011392m.g.v1.1_400+200_bp_promoter	277	315	TAATCCCTT	M|x|x||||	-4.83182	+	6.41756e-05	875.1
orange1.1g045486m.g.v1.1_400+200_bp_promoter	122	470	TAATCCCTT	M|x|x||||	-4.83182	+	6.41756e-05	875.1
orange1.1g047516m.g.v1.1_400+200_bp_promoter	5	587	TAATCCCTT	M|x|x||||	-4.83182	+	6.41756e-05	875.1
orange1.1g001159m.g.v1.1_400+200_bp_promoter	202	390	TAATCCCTT	M|x|x||||	-4.83182	+	6.41756e-05	875.1
orange1.1g016935m.g.v1.1_400+200_bp_promoter	359	233	TAATCCCTT	M|x|x||||	-4.83182	-	6.41756e-05	875.1
orange1.1g011711m.g.v1.1_400+200_bp_promoter	492	100	TAATCCCTT	M|x|x||||	-4.83182	+	6.41756e-05	875.1
orange1.1g019931m.g.v1.1_400+200_bp_promoter	15	577	TAATCCCTT	M|x|x||||	-4.83182	-	6.41756e-05	875.1
orange1.1g023905m.g.v1.1_400+200_bp_promoter	327	265	TAATCCCTT	M|x|x||||	-4.83182	+	6.41756e-05	875.1
orange1.1g040995m.g.v1.1_400+200_bp_promoter	424	168	TAATCCCTT	M|x|x||||	-4.83182	-	6.41756e-05	875.1
orange1.1g035661m.g.v1.1_400+200_bp_promoter	247	345	TAATCCCTT	M|x|x||||	-4.83182	+	6.41756e-05	875.1
orange1.1g012309m.g.v1.1_400+200_bp_promoter	101	491	TAATCCCTT	M|x|x||||	-4.83182	-	6.41756e-05	875.1
orange1.1g007270m.g.v1.1_400+200_bp_promoter	473	119	TAATCCCTT	M|x|x||||	-4.83182	+	6.41756e-05	875.1
orange1.1g039206m.g.v1.1_400+200_bp_promoter	11	581	TAATCCCTT	M|x|x||||	-4.83182	+	6.41756e-05	875.1
orange1.1g032711m.g.v1.1_400+200_bp_promoter	309	283	TAATCCCTT	M|x|x||||	-4.83182	+	6.41756e-05	875.1
orange1.1g027680m.g.v1.1_400+200_bp_promoter	507	85	TAATCCCTT	M|x|x||||	-4.83182	+	6.41756e-05	875.1
orange1.1g000732m.g.v1.1_400+200_bp_promoter	543	49	TAATCCCTT	M|x|x||||	-4.83182	+	6.41756e-05	875.1
orange1.1g046342m.g.v1.1_400+200_bp_promoter	161	431	TAATCCCTT	M|x|x||||	-4.83182	+	6.41756e-05	875.1
orange1.1g038843m.g.v1.1_400+200_bp_promoter	366	226	TAATCCCTT	M|x|x||||	-4.83182	+	6.41756e-05	875.1
orange1.1g042461m.g.v1.1_400+200_bp_promoter	486	106	TAATCCCTT	M|x|x||||	-4.83182	+	6.41756e-05	875.1
orange1.1g013021m.g.v1.1_400+200_bp_promoter	267	325	TAATCCCTT	M|x|x||||	-4.83182	-	6.41756e-05	875.1
orange1.1g042831m.g.v1.1_400+200_bp_promoter	482	110	TAATCCCTT	M|x|x||||	-4.83182	+	6.41756e-05	875.1
orange1.1g040890m.g.v1.1_400+200_bp_promoter	396	196	TAATCCCTT	M|x|x||||	-4.83182	-	6.41756e-05	875.1
orange1.1g047964m.g.v1.1_400+200_bp_promoter	36	556	TAATCCCTT	M|x|x||||	-4.83182	-	6.41756e-05	875.1
orange1.1g035401m.g.v1.1_400+200_bp_promoter	286	306	TAATCCCTT	M|x|x||||	-4.83182	-	6.41756e-05	875.1
orange1.1g006231m.g.v1.1_400+200_bp_promoter	190	402	TAATCCCTT	M|x|x||||	-4.83182	+	6.41756e-05	875.1
orange1.1g037968m.g.v1.1_400+200_bp_promoter	289	303	TAATCCCTT	M|x|x||||	-4.83182	+	6.41756e-05	875.1
orange1.1g045666m.g.v1.1_400+200_bp_promoter	206	386	TAATCCCTT	M|x|x||||	-4.83182	-	6.41756e-05	875.1
orange1.1g045726m.g.v1.1_400+200_bp_promoter	238	354	TAATCCCTT	M|x|x||||	-4.83182	+	6.41756e-05	875.1
orange1.1g039852m.g.v1.1_400+200_bp_promoter	221	371	TAATCCCTT	M|x|x||||	-4.83182	+	6.41756e-05	875.1
orange1.1g031798m.g.v1.1_400+200_bp_promoter	309	283	TAATCCCTT	M|x|x||||	-4.83182	-	6.41756e-05	875.1
orange1.1g013841m.g.v1.1_400+200_bp_promoter	11	581	TAATCCCTT	M|x|x||||	-4.83182	+	6.41756e-05	875.1
orange1.1g037392m.g.v1.1_400+200_bp_promoter	581	11	TAATCCCTT	M|x|x||||	-4.83182	+	6.41756e-05	875.1
orange1.1g039536m.g.v1.1_400+200_bp_promoter	229	363	TAATCCCTT	M|x|x||||	-4.83182	+	6.41756e-05	875.1
orange1.1g038110m.g.v1.1_400+200_bp_promoter	334	258	TAATCCCTT	M|x|x||||	-4.83182	+	6.41756e-05	875.1
orange1.1g032006m.g.v1.1_400+200_bp_promoter	515	77	TAATCCCTT	M|x|x||||	-4.83182	+	6.41756e-05	875.1
orange1.1g041693m.g.v1.1_400+200_bp_promoter	185	7	TAATCCCTT	M|x|x||||	-4.83182	+	6.41756e-05	875.1
orange1.1g034998m.g.v1.1_400+200_bp_promoter	218	374	TAATCCCTT	M|x|x||||	-4.83182	-	6.41756e-05	875.1
orange1.1g000090m.g.v1.1_400+200_bp_promoter	284	308	TATTTCCTT	M|:|x||||	-5.03447	-	6.8759e-05	937.6
orange1.1g001071m.g.v1.1_400+200_bp_promoter	287	305	TATTTCCTT	M|:|x||||	-5.03447	+	6.8759e-05	937.6
orange1.1g006377m.g.v1.1_400+200_bp_promoter	363	229	TATTTCCTT	M|:|x||||	-5.03447	-	6.8759e-05	937.6
orange1.1g013559m.g.v1.1_400+200_bp_promoter	373	219	TATTTCCTT	M|:|x||||	-5.03447	-	6.8759e-05	937.6
orange1.1g018261m.g.v1.1_400+200_bp_promoter	165	427	TATTTCCTT	M|:|x||||	-5.03447	+	6.8759e-05	937.6
orange1.1g022464m.g.v1.1_400+200_bp_promoter	419	173	TATTTCCTT	M|:|x||||	-5.03447	-	6.8759e-05	937.6
orange1.1g023171m.g.v1.1_400+200_bp_promoter	82	510	TATTTCCTT	M|:|x||||	-5.03447	+	6.8759e-05	937.6
orange1.1g026509m.g.v1.1_400+200_bp_promoter	261	331	TATTTCCTT	M|:|x||||	-5.03447	+	6.8759e-05	937.6
orange1.1g032712m.g.v1.1_400+200_bp_promoter	355	237	TATTTCCTT	M|:|x||||	-5.03447	+	6.8759e-05	937.6
orange1.1g033877m.g.v1.1_400+200_bp_promoter	166	426	TATTTCCTT	M|:|x||||	-5.03447	+	6.8759e-05	937.6
orange1.1g036251m.g.v1.1_400+200_bp_promoter	307	285	TATTTCCTT	M|:|x||||	-5.03447	-	6.8759e-05	937.6
orange1.1g041754m.g.v1.1_400+200_bp_promoter	283	309	TATTTCCTT	M|:|x||||	-5.03447	-	6.8759e-05	937.6
orange1.1g042671m.g.v1.1_400+200_bp_promoter	270	322	TATTTCCTT	M|:|x||||	-5.03447	+	6.8759e-05	937.6
orange1.1g043421m.g.v1.1_400+200_bp_promoter	114	478	TATTTCCTT	M|:|x||||	-5.03447	-	6.8759e-05	937.6
orange1.1g044120m.g.v1.1_400+200_bp_promoter	281	311	TATTTCCTT	M|:|x||||	-5.03447	-	6.8759e-05	937.6
orange1.1g046335m.g.v1.1_400+200_bp_promoter	38	554	TATTTCCTT	M|:|x||||	-5.03447	-	6.8759e-05	937.6
orange1.1g048817m.g.v1.1_400+200_bp_promoter	161	431	TATTTCCTT	M|:|x||||	-5.03447	+	6.8759e-05	937.6
orange1.1g000851m.g.v1.1_400+200_bp_promoter	442	150	TATTTCCTT	M|:|x||||	-5.03447	+	6.8759e-05	937.6
orange1.1g001236m.g.v1.1_400+200_bp_promoter	84	508	TATTTCCTT	M|:|x||||	-5.03447	+	6.8759e-05	937.6
orange1.1g001354m.g.v1.1_400+200_bp_promoter	290	302	TATTTCCTT	M|:|x||||	-5.03447	+	6.8759e-05	937.6
orange1.1g003530m.g.v1.1_400+200_bp_promoter	475	117	TATTTCCTT	M|:|x||||	-5.03447	+	6.8759e-05	937.6
orange1.1g014492m.g.v1.1_400+200_bp_promoter	424	168	TATTTCCTT	M|:|x||||	-5.03447	+	6.8759e-05	937.6
orange1.1g019109m.g.v1.1_400+200_bp_promoter	254	338	TATTTCCTT	M|:|x||||	-5.03447	+	6.8759e-05	937.6
orange1.1g024139m.g.v1.1_400+200_bp_promoter	159	433	TATTTCCTT	M|:|x||||	-5.03447	+	6.8759e-05	937.6
orange1.1g025297m.g.v1.1_400+200_bp_promoter	373	219	TATTTCCTT	M|:|x||||	-5.03447	+	6.8759e-05	937.6
orange1.1g036172m.g.v1.1_400+200_bp_promoter	458	134	TATTTCCTT	M|:|x||||	-5.03447	-	6.8759e-05	937.6
orange1.1g036677m.g.v1.1_400+200_bp_promoter	273	319	TATTTCCTT	M|:|x||||	-5.03447	-	6.8759e-05	937.6
orange1.1g036688m.g.v1.1_400+200_bp_promoter	263	329	TATTTCCTT	M|:|x||||	-5.03447	+	6.8759e-05	937.6
orange1.1g036812m.g.v1.1_400+200_bp_promoter	529	63	TATTTCCTT	M|:|x||||	-5.03447	-	6.8759e-05	937.6
orange1.1g041622m.g.v1.1_400+200_bp_promoter	48	544	TATTTCCTT	M|:|x||||	-5.03447	-	6.8759e-05	937.6
orange1.1g045286m.g.v1.1_400+200_bp_promoter	342	250	TATTTCCTT	M|:|x||||	-5.03447	+	6.8759e-05	937.6
orange1.1g045797m.g.v1.1_400+200_bp_promoter	24	568	TATTTCCTT	M|:|x||||	-5.03447	+	6.8759e-05	937.6
orange1.1g046054m.g.v1.1_400+200_bp_promoter	550	42	TATTTCCTT	M|:|x||||	-5.03447	-	6.8759e-05	937.6
orange1.1g001684m.g.v1.1_400+200_bp_promoter	297	295	TATTTCCTT	M|:|x||||	-5.03447	+	6.8759e-05	937.6
orange1.1g004074m.g.v1.1_400+200_bp_promoter	198	394	TATTTCCTT	M|:|x||||	-5.03447	+	6.8759e-05	937.6
orange1.1g004074m.g.v1.1_400+200_bp_promoter	515	77	TATTTCCTT	M|:|x||||	-5.03447	+	6.8759e-05	937.6
orange1.1g004397m.g.v1.1_400+200_bp_promoter	464	128	TATTTCCTT	M|:|x||||	-5.03447	-	6.8759e-05	937.6
orange1.1g008884m.g.v1.1_400+200_bp_promoter	60	532	TATTTCCTT	M|:|x||||	-5.03447	-	6.8759e-05	937.6
orange1.1g009748m.g.v1.1_400+200_bp_promoter	554	38	TATTTCCTT	M|:|x||||	-5.03447	-	6.8759e-05	937.6
orange1.1g013577m.g.v1.1_400+200_bp_promoter	152	440	TATTTCCTT	M|:|x||||	-5.03447	+	6.8759e-05	937.6
orange1.1g017978m.g.v1.1_400+200_bp_promoter	59	533	TATTTCCTT	M|:|x||||	-5.03447	-	6.8759e-05	937.6
orange1.1g018256m.g.v1.1_400+200_bp_promoter	288	304	TATTTCCTT	M|:|x||||	-5.03447	-	6.8759e-05	937.6
orange1.1g022993m.g.v1.1_400+200_bp_promoter	215	377	TATTTCCTT	M|:|x||||	-5.03447	+	6.8759e-05	937.6
orange1.1g027536m.g.v1.1_400+200_bp_promoter	237	355	TATTTCCTT	M|:|x||||	-5.03447	+	6.8759e-05	937.6
orange1.1g007345m.g.v1.1_400+200_bp_promoter	222	370	TATTTCCTT	M|:|x||||	-5.03447	-	6.8759e-05	937.6
orange1.1g007604m.g.v1.1_400+200_bp_promoter	413	179	TATTTCCTT	M|:|x||||	-5.03447	-	6.8759e-05	937.6
orange1.1g012936m.g.v1.1_400+200_bp_promoter	233	359	TATTTCCTT	M|:|x||||	-5.03447	+	6.8759e-05	937.6
orange1.1g019659m.g.v1.1_400+200_bp_promoter	380	212	TATTTCCTT	M|:|x||||	-5.03447	+	6.8759e-05	937.6
orange1.1g028766m.g.v1.1_400+200_bp_promoter	100	492	TATTTCCTT	M|:|x||||	-5.03447	-	6.8759e-05	937.6
orange1.1g034322m.g.v1.1_400+200_bp_promoter	350	242	TATTTCCTT	M|:|x||||	-5.03447	+	6.8759e-05	937.6
orange1.1g037179m.g.v1.1_400+200_bp_promoter	168	424	TATTTCCTT	M|:|x||||	-5.03447	+	6.8759e-05	937.6
orange1.1g037887m.g.v1.1_400+200_bp_promoter	82	510	TATTTCCTT	M|:|x||||	-5.03447	-	6.8759e-05	937.6
orange1.1g040622m.g.v1.1_400+200_bp_promoter	404	188	TATTTCCTT	M|:|x||||	-5.03447	-	6.8759e-05	937.6
orange1.1g045277m.g.v1.1_400+200_bp_promoter	358	234	TATTTCCTT	M|:|x||||	-5.03447	+	6.8759e-05	937.6
orange1.1g048140m.g.v1.1_400+200_bp_promoter	29	563	TATTTCCTT	M|:|x||||	-5.03447	+	6.8759e-05	937.6
orange1.1g001531m.g.v1.1_400+200_bp_promoter	566	26	TATTTCCTT	M|:|x||||	-5.03447	+	6.8759e-05	937.6
orange1.1g009349m.g.v1.1_400+200_bp_promoter	531	61	TATTTCCTT	M|:|x||||	-5.03447	+	6.8759e-05	937.6
orange1.1g011434m.g.v1.1_400+200_bp_promoter	255	337	TATTTCCTT	M|:|x||||	-5.03447	+	6.8759e-05	937.6
orange1.1g020296m.g.v1.1_400+200_bp_promoter	57	535	TATTTCCTT	M|:|x||||	-5.03447	+	6.8759e-05	937.6
orange1.1g021202m.g.v1.1_400+200_bp_promoter	44	548	TATTTCCTT	M|:|x||||	-5.03447	+	6.8759e-05	937.6
orange1.1g033759m.g.v1.1_400+200_bp_promoter	12	580	TATTTCCTT	M|:|x||||	-5.03447	+	6.8759e-05	937.6
orange1.1g040085m.g.v1.1_400+200_bp_promoter	240	352	TATTTCCTT	M|:|x||||	-5.03447	+	6.8759e-05	937.6
orange1.1g041780m.g.v1.1_400+200_bp_promoter	64	528	TATTTCCTT	M|:|x||||	-5.03447	-	6.8759e-05	937.6
orange1.1g044967m.g.v1.1_400+200_bp_promoter	479	113	TATTTCCTT	M|:|x||||	-5.03447	-	6.8759e-05	937.6
orange1.1g009943m.g.v1.1_400+200_bp_promoter	95	497	TATTTCCTT	M|:|x||||	-5.03447	+	6.8759e-05	937.6
orange1.1g039626m.g.v1.1_400+200_bp_promoter	341	251	TATTTCCTT	M|:|x||||	-5.03447	+	6.8759e-05	937.6
orange1.1g039923m.g.v1.1_400+200_bp_promoter	4	588	TATTTCCTT	M|:|x||||	-5.03447	+	6.8759e-05	937.6
orange1.1g045025m.g.v1.1_400+200_bp_promoter	33	559	TATTTCCTT	M|:|x||||	-5.03447	-	6.8759e-05	937.6
orange1.1g045300m.g.v1.1_400+200_bp_promoter	425	167	TATTTCCTT	M|:|x||||	-5.03447	-	6.8759e-05	937.6
orange1.1g045305m.g.v1.1_400+200_bp_promoter	322	270	TATTTCCTT	M|:|x||||	-5.03447	+	6.8759e-05	937.6
orange1.1g005434m.g.v1.1_400+200_bp_promoter	209	383	TATTTCCTT	M|:|x||||	-5.03447	+	6.8759e-05	937.6
orange1.1g007425m.g.v1.1_400+200_bp_promoter	121	471	TATTTCCTT	M|:|x||||	-5.03447	+	6.8759e-05	937.6
orange1.1g011896m.g.v1.1_400+200_bp_promoter	436	156	TATTTCCTT	M|:|x||||	-5.03447	+	6.8759e-05	937.6
orange1.1g013023m.g.v1.1_400+200_bp_promoter	555	37	TATTTCCTT	M|:|x||||	-5.03447	+	6.8759e-05	937.6
orange1.1g015635m.g.v1.1_400+200_bp_promoter	46	546	TATTTCCTT	M|:|x||||	-5.03447	-	6.8759e-05	937.6
orange1.1g017593m.g.v1.1_400+200_bp_promoter	85	507	TATTTCCTT	M|:|x||||	-5.03447	+	6.8759e-05	937.6
orange1.1g027239m.g.v1.1_400+200_bp_promoter	3	589	TATTTCCTT	M|:|x||||	-5.03447	-	6.8759e-05	937.6
orange1.1g027239m.g.v1.1_400+200_bp_promoter	403	189	TATTTCCTT	M|:|x||||	-5.03447	-	6.8759e-05	937.6
orange1.1g028237m.g.v1.1_400+200_bp_promoter	54	538	TATTTCCTT	M|:|x||||	-5.03447	-	6.8759e-05	937.6
orange1.1g028237m.g.v1.1_400+200_bp_promoter	121	471	TATTTCCTT	M|:|x||||	-5.03447	-	6.8759e-05	937.6
orange1.1g035282m.g.v1.1_400+200_bp_promoter	143	449	TATTTCCTT	M|:|x||||	-5.03447	-	6.8759e-05	937.6
orange1.1g045574m.g.v1.1_400+200_bp_promoter	246	346	TATTTCCTT	M|:|x||||	-5.03447	-	6.8759e-05	937.6
orange1.1g005440m.g.v1.1_400+200_bp_promoter	251	341	TATTTCCTT	M|:|x||||	-5.03447	-	6.8759e-05	937.6
orange1.1g015876m.g.v1.1_400+200_bp_promoter	20	572	TATTTCCTT	M|:|x||||	-5.03447	+	6.8759e-05	937.6
orange1.1g017067m.g.v1.1_400+200_bp_promoter	244	348	TATTTCCTT	M|:|x||||	-5.03447	+	6.8759e-05	937.6
orange1.1g017067m.g.v1.1_400+200_bp_promoter	272	320	TATTTCCTT	M|:|x||||	-5.03447	+	6.8759e-05	937.6
orange1.1g021188m.g.v1.1_400+200_bp_promoter	37	555	TATTTCCTT	M|:|x||||	-5.03447	-	6.8759e-05	937.6
orange1.1g024241m.g.v1.1_400+200_bp_promoter	164	428	TATTTCCTT	M|:|x||||	-5.03447	-	6.8759e-05	937.6
orange1.1g024782m.g.v1.1_400+200_bp_promoter	552	40	TATTTCCTT	M|:|x||||	-5.03447	-	6.8759e-05	937.6
orange1.1g031983m.g.v1.1_400+200_bp_promoter	315	277	TATTTCCTT	M|:|x||||	-5.03447	+	6.8759e-05	937.6
orange1.1g048235m.g.v1.1_400+200_bp_promoter	353	239	TATTTCCTT	M|:|x||||	-5.03447	-	6.8759e-05	937.6
orange1.1g026791m.g.v1.1_400+200_bp_promoter	415	177	TATTTCCTT	M|:|x||||	-5.03447	+	6.8759e-05	937.6
orange1.1g030542m.g.v1.1_400+200_bp_promoter	145	447	TATTTCCTT	M|:|x||||	-5.03447	+	6.8759e-05	937.6
orange1.1g035999m.g.v1.1_400+200_bp_promoter	261	331	TATTTCCTT	M|:|x||||	-5.03447	-	6.8759e-05	937.6
orange1.1g046281m.g.v1.1_400+200_bp_promoter	344	248	TATTTCCTT	M|:|x||||	-5.03447	+	6.8759e-05	937.6
orange1.1g047747m.g.v1.1_400+200_bp_promoter	479	113	TATTTCCTT	M|:|x||||	-5.03447	-	6.8759e-05	937.6
orange1.1g007889m.g.v1.1_400+200_bp_promoter	89	503	TATTTCCTT	M|:|x||||	-5.03447	-	6.8759e-05	937.6
orange1.1g007916m.g.v1.1_400+200_bp_promoter	375	217	TATTTCCTT	M|:|x||||	-5.03447	+	6.8759e-05	937.6
orange1.1g025792m.g.v1.1_400+200_bp_promoter	405	187	TATTTCCTT	M|:|x||||	-5.03447	+	6.8759e-05	937.6
orange1.1g002240m.g.v1.1_400+200_bp_promoter	491	101	TATTTCCTT	M|:|x||||	-5.03447	+	6.8759e-05	937.6
orange1.1g007151m.g.v1.1_400+200_bp_promoter	371	221	TATTTCCTT	M|:|x||||	-5.03447	-	6.8759e-05	937.6
orange1.1g014765m.g.v1.1_400+200_bp_promoter	299	293	TATTTCCTT	M|:|x||||	-5.03447	+	6.8759e-05	937.6
orange1.1g043373m.g.v1.1_400+200_bp_promoter	186	406	TATTTCCTT	M|:|x||||	-5.03447	-	6.8759e-05	937.6
orange1.1g040682m.g.v1.1_400+200_bp_promoter	117	475	TATTTCCTT	M|:|x||||	-5.03447	-	6.8759e-05	937.6
orange1.1g043384m.g.v1.1_400+200_bp_promoter	315	277	TATTTCCTT	M|:|x||||	-5.03447	+	6.8759e-05	937.6
orange1.1g004566m.g.v1.1_400+200_bp_promoter	266	326	TATTTCCTT	M|:|x||||	-5.03447	-	6.8759e-05	937.6
orange1.1g007581m.g.v1.1_400+200_bp_promoter	514	78	TATTTCCTT	M|:|x||||	-5.03447	+	6.8759e-05	937.6
orange1.1g011936m.g.v1.1_400+200_bp_promoter	437	155	TATTTCCTT	M|:|x||||	-5.03447	-	6.8759e-05	937.6
orange1.1g014839m.g.v1.1_400+200_bp_promoter	433	159	TATTTCCTT	M|:|x||||	-5.03447	+	6.8759e-05	937.6
orange1.1g026674m.g.v1.1_400+200_bp_promoter	462	130	TATTTCCTT	M|:|x||||	-5.03447	+	6.8759e-05	937.6
orange1.1g028922m.g.v1.1_400+200_bp_promoter	305	287	TATTTCCTT	M|:|x||||	-5.03447	+	6.8759e-05	937.6
orange1.1g030350m.g.v1.1_400+200_bp_promoter	395	197	TATTTCCTT	M|:|x||||	-5.03447	+	6.8759e-05	937.6
orange1.1g032258m.g.v1.1_400+200_bp_promoter	503	89	TATTTCCTT	M|:|x||||	-5.03447	-	6.8759e-05	937.6
orange1.1g041145m.g.v1.1_400+200_bp_promoter	44	548	TATTTCCTT	M|:|x||||	-5.03447	-	6.8759e-05	937.6
orange1.1g045316m.g.v1.1_400+200_bp_promoter	164	428	TATTTCCTT	M|:|x||||	-5.03447	-	6.8759e-05	937.6
orange1.1g005982m.g.v1.1_400+200_bp_promoter	37	555	TATTTCCTT	M|:|x||||	-5.03447	-	6.8759e-05	937.6
orange1.1g036056m.g.v1.1_400+200_bp_promoter	42	550	TATTTCCTT	M|:|x||||	-5.03447	+	6.8759e-05	937.6
orange1.1g037530m.g.v1.1_400+200_bp_promoter	73	519	TATTTCCTT	M|:|x||||	-5.03447	+	6.8759e-05	937.6
orange1.1g039493m.g.v1.1_400+200_bp_promoter	469	123	TATTTCCTT	M|:|x||||	-5.03447	-	6.8759e-05	937.6
orange1.1g046897m.g.v1.1_400+200_bp_promoter	177	415	TATTTCCTT	M|:|x||||	-5.03447	+	6.8759e-05	937.6
orange1.1g006512m.g.v1.1_400+200_bp_promoter	221	371	TATTTCCTT	M|:|x||||	-5.03447	+	6.8759e-05	937.6
orange1.1g023004m.g.v1.1_400+200_bp_promoter	323	269	TATTTCCTT	M|:|x||||	-5.03447	-	6.8759e-05	937.6
orange1.1g027879m.g.v1.1_400+200_bp_promoter	103	489	TATTTCCTT	M|:|x||||	-5.03447	-	6.8759e-05	937.6
orange1.1g033690m.g.v1.1_400+200_bp_promoter	559	33	TATTTCCTT	M|:|x||||	-5.03447	-	6.8759e-05	937.6
orange1.1g039873m.g.v1.1_400+200_bp_promoter	346	246	TATTTCCTT	M|:|x||||	-5.03447	-	6.8759e-05	937.6
orange1.1g002463m.g.v1.1_400+200_bp_promoter	295	297	TATTTCCTT	M|:|x||||	-5.03447	+	6.8759e-05	937.6
orange1.1g031343m.g.v1.1_400+200_bp_promoter	141	451	TATTTCCTT	M|:|x||||	-5.03447	-	6.8759e-05	937.6
orange1.1g035447m.g.v1.1_400+200_bp_promoter	483	109	TATTTCCTT	M|:|x||||	-5.03447	-	6.8759e-05	937.6
orange1.1g045862m.g.v1.1_400+200_bp_promoter	179	413	TATTTCCTT	M|:|x||||	-5.03447	-	6.8759e-05	937.6
orange1.1g005593m.g.v1.1_400+200_bp_promoter	73	519	TATTTCCTT	M|:|x||||	-5.03447	-	6.8759e-05	937.6
orange1.1g015524m.g.v1.1_400+200_bp_promoter	405	187	TATTTCCTT	M|:|x||||	-5.03447	+	6.8759e-05	937.6
orange1.1g018233m.g.v1.1_400+200_bp_promoter	361	231	TATTTCCTT	M|:|x||||	-5.03447	+	6.8759e-05	937.6
orange1.1g021397m.g.v1.1_400+200_bp_promoter	239	353	TATTTCCTT	M|:|x||||	-5.03447	-	6.8759e-05	937.6
orange1.1g025993m.g.v1.1_400+200_bp_promoter	270	322	TATTTCCTT	M|:|x||||	-5.03447	-	6.8759e-05	937.6
orange1.1g003038m.g.v1.1_400+200_bp_promoter	128	464	TATTTCCTT	M|:|x||||	-5.03447	-	6.8759e-05	937.6
orange1.1g016912m.g.v1.1_400+200_bp_promoter	249	343	TATTTCCTT	M|:|x||||	-5.03447	-	6.8759e-05	937.6
orange1.1g025252m.g.v1.1_400+200_bp_promoter	364	228	TATTTCCTT	M|:|x||||	-5.03447	-	6.8759e-05	937.6
orange1.1g025252m.g.v1.1_400+200_bp_promoter	389	203	TATTTCCTT	M|:|x||||	-5.03447	-	6.8759e-05	937.6
orange1.1g031715m.g.v1.1_400+200_bp_promoter	52	540	TATTTCCTT	M|:|x||||	-5.03447	+	6.8759e-05	937.6
orange1.1g033922m.g.v1.1_400+200_bp_promoter	89	503	TATTTCCTT	M|:|x||||	-5.03447	+	6.8759e-05	937.6
orange1.1g037846m.g.v1.1_400+200_bp_promoter	556	36	TATTTCCTT	M|:|x||||	-5.03447	+	6.8759e-05	937.6
orange1.1g017035m.g.v1.1_400+200_bp_promoter	543	49	TATTTCCTT	M|:|x||||	-5.03447	-	6.8759e-05	937.6
orange1.1g036290m.g.v1.1_400+200_bp_promoter	61	531	TATTTCCTT	M|:|x||||	-5.03447	-	6.8759e-05	937.6
orange1.1g018800m.g.v1.1_400+200_bp_promoter	51	541	TATTTCCTT	M|:|x||||	-5.03447	+	6.8759e-05	937.6
orange1.1g021898m.g.v1.1_400+200_bp_promoter	113	479	TATTTCCTT	M|:|x||||	-5.03447	+	6.8759e-05	937.6
orange1.1g048660m.g.v1.1_400+200_bp_promoter	174	418	TATTTCCTT	M|:|x||||	-5.03447	-	6.8759e-05	937.6
orange1.1g011604m.g.v1.1_400+200_bp_promoter	248	344	TATTTCCTT	M|:|x||||	-5.03447	-	6.8759e-05	937.6
orange1.1g003946m.g.v1.1_400+200_bp_promoter	540	52	TATTTCCTT	M|:|x||||	-5.03447	+	6.8759e-05	937.6
orange1.1g019289m.g.v1.1_400+200_bp_promoter	585	7	TATTTCCTT	M|:|x||||	-5.03447	+	6.8759e-05	937.6
orange1.1g035399m.g.v1.1_400+200_bp_promoter	223	369	TATTTCCTT	M|:|x||||	-5.03447	-	6.8759e-05	937.6
orange1.1g035399m.g.v1.1_400+200_bp_promoter	327	265	TATTTCCTT	M|:|x||||	-5.03447	+	6.8759e-05	937.6
orange1.1g047658m.g.v1.1_400+200_bp_promoter	93	499	TATTTCCTT	M|:|x||||	-5.03447	+	6.8759e-05	937.6
orange1.1g004975m.g.v1.1_400+200_bp_promoter	149	443	TATTTCCTT	M|:|x||||	-5.03447	+	6.8759e-05	937.6
orange1.1g009307m.g.v1.1_400+200_bp_promoter	156	436	TATTTCCTT	M|:|x||||	-5.03447	-	6.8759e-05	937.6
orange1.1g005994m.g.v1.1_400+200_bp_promoter	525	67	TATTTCCTT	M|:|x||||	-5.03447	+	6.8759e-05	937.6
orange1.1g021488m.g.v1.1_400+200_bp_promoter	135	457	TATTTCCTT	M|:|x||||	-5.03447	+	6.8759e-05	937.6
orange1.1g029093m.g.v1.1_400+200_bp_promoter	55	537	TATTTCCTT	M|:|x||||	-5.03447	+	6.8759e-05	937.6
orange1.1g042064m.g.v1.1_400+200_bp_promoter	386	206	TATTTCCTT	M|:|x||||	-5.03447	-	6.8759e-05	937.6
orange1.1g043110m.g.v1.1_400+200_bp_promoter	484	108	TATTTCCTT	M|:|x||||	-5.03447	-	6.8759e-05	937.6
orange1.1g003108m.g.v1.1_400+200_bp_promoter	168	424	TATTTCCTT	M|:|x||||	-5.03447	+	6.8759e-05	937.6
orange1.1g010937m.g.v1.1_400+200_bp_promoter	497	95	TATTTCCTT	M|:|x||||	-5.03447	-	6.8759e-05	937.6
orange1.1g011556m.g.v1.1_400+200_bp_promoter	261	331	TATTTCCTT	M|:|x||||	-5.03447	-	6.8759e-05	937.6
orange1.1g012954m.g.v1.1_400+200_bp_promoter	558	34	TATTTCCTT	M|:|x||||	-5.03447	+	6.8759e-05	937.6
orange1.1g020272m.g.v1.1_400+200_bp_promoter	359	233	TATTTCCTT	M|:|x||||	-5.03447	+	6.8759e-05	937.6
orange1.1g041605m.g.v1.1_400+200_bp_promoter	234	358	TATTTCCTT	M|:|x||||	-5.03447	+	6.8759e-05	937.6
orange1.1g037246m.g.v1.1_400+200_bp_promoter	94	498	TATTTCCTT	M|:|x||||	-5.03447	+	6.8759e-05	937.6
orange1.1g010895m.g.v1.1_400+200_bp_promoter	434	158	TATTTCCTT	M|:|x||||	-5.03447	-	6.8759e-05	937.6
orange1.1g043975m.g.v1.1_400+200_bp_promoter	336	256	TATTTCCTT	M|:|x||||	-5.03447	+	6.8759e-05	937.6
orange1.1g011292m.g.v1.1_400+200_bp_promoter	297	295	TATTTCCTT	M|:|x||||	-5.03447	-	6.8759e-05	937.6
orange1.1g039347m.g.v1.1_400+200_bp_promoter	189	403	TATTTCCTT	M|:|x||||	-5.03447	+	6.8759e-05	937.6
orange1.1g047260m.g.v1.1_400+200_bp_promoter	179	413	TATTTCCTT	M|:|x||||	-5.03447	-	6.8759e-05	937.6
orange1.1g040116m.g.v1.1_400+200_bp_promoter	506	86	TATTTCCTT	M|:|x||||	-5.03447	+	6.8759e-05	937.6
orange1.1g047277m.g.v1.1_400+200_bp_promoter	77	515	TATTTCCTT	M|:|x||||	-5.03447	+	6.8759e-05	937.6
orange1.1g016312m.g.v1.1_400+200_bp_promoter	102	490	TATTTCCTT	M|:|x||||	-5.03447	-	6.8759e-05	937.6
orange1.1g039254m.g.v1.1_400+200_bp_promoter	79	513	TATTTCCTT	M|:|x||||	-5.03447	-	6.8759e-05	937.6
orange1.1g046899m.g.v1.1_400+200_bp_promoter	377	215	TATTTCCTT	M|:|x||||	-5.03447	-	6.8759e-05	937.6
orange1.1g014063m.g.v1.1_400+200_bp_promoter	344	248	TATTTCCTT	M|:|x||||	-5.03447	+	6.8759e-05	937.6
orange1.1g036646m.g.v1.1_400+200_bp_promoter	67	525	TATTTCCTT	M|:|x||||	-5.03447	-	6.8759e-05	937.6
orange1.1g039437m.g.v1.1_400+200_bp_promoter	491	101	TATTTCCTT	M|:|x||||	-5.03447	-	6.8759e-05	937.6
orange1.1g036804m.g.v1.1_400+200_bp_promoter	162	430	TATTTCCTT	M|:|x||||	-5.03447	+	6.8759e-05	937.6
orange1.1g005704m.g.v1.1_400+200_bp_promoter	350	242	TATTTCCTT	M|:|x||||	-5.03447	-	6.8759e-05	937.6
orange1.1g003825m.g.v1.1_400+200_bp_promoter	318	274	TATTTCCTT	M|:|x||||	-5.03447	+	6.8759e-05	937.6
orange1.1g022580m.g.v1.1_400+200_bp_promoter	249	343	TATTTCCTT	M|:|x||||	-5.03447	+	6.8759e-05	937.6
orange1.1g045298m.g.v1.1_400+200_bp_promoter	181	411	TATTTCCTT	M|:|x||||	-5.03447	+	6.8759e-05	937.6
orange1.1g009330m.g.v1.1_400+200_bp_promoter	582	10	TATTTCCTT	M|:|x||||	-5.03447	+	6.8759e-05	937.6
orange1.1g036389m.g.v1.1_400+200_bp_promoter	217	375	TATTTCCTT	M|:|x||||	-5.03447	+	6.8759e-05	937.6
orange1.1g004200m.g.v1.1_400+200_bp_promoter	422	170	TATTTCCTT	M|:|x||||	-5.03447	+	6.8759e-05	937.6
orange1.1g048727m.g.v1.1_400+200_bp_promoter	231	361	TATTTCCTT	M|:|x||||	-5.03447	+	6.8759e-05	937.6
orange1.1g035578m.g.v1.1_400+200_bp_promoter	78	514	TATTTCCTT	M|:|x||||	-5.03447	+	6.8759e-05	937.6
orange1.1g047785m.g.v1.1_400+200_bp_promoter	418	174	TATTTCCTT	M|:|x||||	-5.03447	-	6.8759e-05	937.6
orange1.1g006833m.g.v1.1_400+200_bp_promoter	271	321	TATTTCCTT	M|:|x||||	-5.03447	-	6.8759e-05	937.6
orange1.1g026397m.g.v1.1_400+200_bp_promoter	169	423	TATTTCCTT	M|:|x||||	-5.03447	+	6.8759e-05	937.6
orange1.1g032103m.g.v1.1_400+200_bp_promoter	157	435	TATTTCCTT	M|:|x||||	-5.03447	+	6.8759e-05	937.6
orange1.1g043418m.g.v1.1_400+200_bp_promoter	225	367	TATTTCCTT	M|:|x||||	-5.03447	-	6.8759e-05	937.6
orange1.1g002360m.g.v1.1_400+200_bp_promoter	323	269	TATTTCCTT	M|:|x||||	-5.03447	+	6.8759e-05	937.6
orange1.1g036380m.g.v1.1_400+200_bp_promoter	271	321	TATTTCCTT	M|:|x||||	-5.03447	+	6.8759e-05	937.6
orange1.1g039953m.g.v1.1_400+200_bp_promoter	324	268	TATTTCCTT	M|:|x||||	-5.03447	+	6.8759e-05	937.6
orange1.1g047792m.g.v1.1_400+200_bp_promoter	150	442	TATTTCCTT	M|:|x||||	-5.03447	-	6.8759e-05	937.6
orange1.1g001449m.g.v1.1_400+200_bp_promoter	117	475	TATTTCCTT	M|:|x||||	-5.03447	-	6.8759e-05	937.6
orange1.1g017277m.g.v1.1_400+200_bp_promoter	160	432	TATTTCCTT	M|:|x||||	-5.03447	-	6.8759e-05	937.6
orange1.1g025645m.g.v1.1_400+200_bp_promoter	49	543	TATTTCCTT	M|:|x||||	-5.03447	-	6.8759e-05	937.6
orange1.1g025645m.g.v1.1_400+200_bp_promoter	72	520	TATTTCCTT	M|:|x||||	-5.03447	-	6.8759e-05	937.6
orange1.1g027329m.g.v1.1_400+200_bp_promoter	438	154	TATTTCCTT	M|:|x||||	-5.03447	+	6.8759e-05	937.6
orange1.1g039060m.g.v1.1_400+200_bp_promoter	556	36	TATTTCCTT	M|:|x||||	-5.03447	-	6.8759e-05	937.6
orange1.1g048072m.g.v1.1_400+200_bp_promoter	110	482	TATTTCCTT	M|:|x||||	-5.03447	-	6.8759e-05	937.6
orange1.1g035339m.g.v1.1_400+200_bp_promoter	470	122	TATTTCCTT	M|:|x||||	-5.03447	+	6.8759e-05	937.6
orange1.1g033597m.g.v1.1_400+200_bp_promoter	132	460	TATTTCCTT	M|:|x||||	-5.03447	-	6.8759e-05	937.6
orange1.1g003708m.g.v1.1_400+200_bp_promoter	526	66	TATTTCCTT	M|:|x||||	-5.03447	+	6.8759e-05	937.6
orange1.1g006821m.g.v1.1_400+200_bp_promoter	168	424	TATTTCCTT	M|:|x||||	-5.03447	+	6.8759e-05	937.6
orange1.1g026333m.g.v1.1_400+200_bp_promoter	3	589	TATTTCCTT	M|:|x||||	-5.03447	-	6.8759e-05	937.6
orange1.1g007818m.g.v1.1_400+200_bp_promoter	33	559	TATTTCCTT	M|:|x||||	-5.03447	+	6.8759e-05	937.6
orange1.1g016254m.g.v1.1_400+200_bp_promoter	554	38	TATTTCCTT	M|:|x||||	-5.03447	+	6.8759e-05	937.6
orange1.1g020326m.g.v1.1_400+200_bp_promoter	309	283	TATTTCCTT	M|:|x||||	-5.03447	+	6.8759e-05	937.6
orange1.1g046969m.g.v1.1_400+200_bp_promoter	144	448	TATTTCCTT	M|:|x||||	-5.03447	+	6.8759e-05	937.6
orange1.1g042501m.g.v1.1_400+200_bp_promoter	269	323	TATTTCCTT	M|:|x||||	-5.03447	-	6.8759e-05	937.6
orange1.1g043137m.g.v1.1_400+200_bp_promoter	94	498	TATTTCCTT	M|:|x||||	-5.03447	+	6.8759e-05	937.6
orange1.1g045956m.g.v1.1_400+200_bp_promoter	574	18	TATTTCCTT	M|:|x||||	-5.03447	-	6.8759e-05	937.6
orange1.1g048400m.g.v1.1_400+200_bp_promoter	58	534	TATTTCCTT	M|:|x||||	-5.03447	+	6.8759e-05	937.6
orange1.1g010631m.g.v1.1_400+200_bp_promoter	510	82	TATTTCCTT	M|:|x||||	-5.03447	-	6.8759e-05	937.6
orange1.1g035483m.g.v1.1_400+200_bp_promoter	295	297	TATTTCCTT	M|:|x||||	-5.03447	+	6.8759e-05	937.6
orange1.1g045503m.g.v1.1_400+200_bp_promoter	384	208	TATTTCCTT	M|:|x||||	-5.03447	+	6.8759e-05	937.6
orange1.1g047312m.g.v1.1_400+200_bp_promoter	383	209	TATTTCCTT	M|:|x||||	-5.03447	+	6.8759e-05	937.6
orange1.1g018742m.g.v1.1_400+200_bp_promoter	214	378	TATTTCCTT	M|:|x||||	-5.03447	-	6.8759e-05	937.6
orange1.1g047217m.g.v1.1_400+200_bp_promoter	196	396	TATTTCCTT	M|:|x||||	-5.03447	+	6.8759e-05	937.6
orange1.1g006678m.g.v1.1_400+200_bp_promoter	65	527	TATTTCCTT	M|:|x||||	-5.03447	-	6.8759e-05	937.6
orange1.1g042027m.g.v1.1_400+200_bp_promoter	564	28	TATTTCCTT	M|:|x||||	-5.03447	-	6.8759e-05	937.6
orange1.1g042879m.g.v1.1_400+200_bp_promoter	205	387	TATTTCCTT	M|:|x||||	-5.03447	-	6.8759e-05	937.6
orange1.1g047036m.g.v1.1_400+200_bp_promoter	65	527	TATTTCCTT	M|:|x||||	-5.03447	+	6.8759e-05	937.6
orange1.1g005352m.g.v1.1_400+200_bp_promoter	261	331	TATTTCCTT	M|:|x||||	-5.03447	-	6.8759e-05	937.6
orange1.1g041421m.g.v1.1_400+200_bp_promoter	312	280	TATTTCCTT	M|:|x||||	-5.03447	+	6.8759e-05	937.6
orange1.1g000012m.g.v1.1_400+200_bp_promoter	239	353	TATTTCCTT	M|:|x||||	-5.03447	+	6.8759e-05	937.6
orange1.1g001368m.g.v1.1_400+200_bp_promoter	363	229	TATTTCCTT	M|:|x||||	-5.03447	+	6.8759e-05	937.6
orange1.1g046730m.g.v1.1_400+200_bp_promoter	254	338	TATTTCCTT	M|:|x||||	-5.03447	+	6.8759e-05	937.6
orange1.1g035766m.g.v1.1_400+200_bp_promoter	73	519	TATTTCCTT	M|:|x||||	-5.03447	-	6.8759e-05	937.6
orange1.1g046968m.g.v1.1_400+200_bp_promoter	371	221	TATTTCCTT	M|:|x||||	-5.03447	+	6.8759e-05	937.6
orange1.1g036883m.g.v1.1_400+200_bp_promoter	65	527	TATTTCCTT	M|:|x||||	-5.03447	-	6.8759e-05	937.6
orange1.1g031209m.g.v1.1_400+200_bp_promoter	46	546	TATTTCCTT	M|:|x||||	-5.03447	-	6.8759e-05	937.6
orange1.1g047390m.g.v1.1_400+200_bp_promoter	529	63	TATTTCCTT	M|:|x||||	-5.03447	+	6.8759e-05	937.6
orange1.1g037854m.g.v1.1_400+200_bp_promoter	5	587	TATTTCCTT	M|:|x||||	-5.03447	-	6.8759e-05	937.6
orange1.1g043484m.g.v1.1_400+200_bp_promoter	34	558	TATTTCCTT	M|:|x||||	-5.03447	-	6.8759e-05	937.6
orange1.1g044291m.g.v1.1_400+200_bp_promoter	484	108	TATTTCCTT	M|:|x||||	-5.03447	+	6.8759e-05	937.6
orange1.1g046743m.g.v1.1_400+200_bp_promoter	547	45	TATTTCCTT	M|:|x||||	-5.03447	+	6.8759e-05	937.6
orange1.1g024432m.g.v1.1_400+200_bp_promoter	277	315	TATTTCCTT	M|:|x||||	-5.03447	-	6.8759e-05	937.6
orange1.1g009268m.g.v1.1_400+200_bp_promoter	167	425	TATTTCCTT	M|:|x||||	-5.03447	+	6.8759e-05	937.6
orange1.1g042537m.g.v1.1_400+200_bp_promoter	330	262	TATTTCCTT	M|:|x||||	-5.03447	+	6.8759e-05	937.6
orange1.1g017540m.g.v1.1_400+200_bp_promoter	83	509	TATTTCCTT	M|:|x||||	-5.03447	-	6.8759e-05	937.6
orange1.1g038905m.g.v1.1_400+200_bp_promoter	53	539	TATTTCCTT	M|:|x||||	-5.03447	-	6.8759e-05	937.6
orange1.1g039103m.g.v1.1_400+200_bp_promoter	415	177	TATTTCCTT	M|:|x||||	-5.03447	-	6.8759e-05	937.6
orange1.1g046573m.g.v1.1_400+200_bp_promoter	55	537	TATTTCCTT	M|:|x||||	-5.03447	-	6.8759e-05	937.6
orange1.1g005183m.g.v1.1_400+200_bp_promoter	294	298	TATTTCCTT	M|:|x||||	-5.03447	+	6.8759e-05	937.6
orange1.1g018547m.g.v1.1_400+200_bp_promoter	447	145	TATTTCCTT	M|:|x||||	-5.03447	+	6.8759e-05	937.6
orange1.1g022457m.g.v1.1_400+200_bp_promoter	312	280	TATTTCCTT	M|:|x||||	-5.03447	+	6.8759e-05	937.6
orange1.1g034808m.g.v1.1_400+200_bp_promoter	73	519	TATTTCCTT	M|:|x||||	-5.03447	-	6.8759e-05	937.6
orange1.1g017490m.g.v1.1_400+200_bp_promoter	521	71	TATTTCCTT	M|:|x||||	-5.03447	+	6.8759e-05	937.6
orange1.1g034778m.g.v1.1_400+200_bp_promoter	76	516	TATTTCCTT	M|:|x||||	-5.03447	+	6.8759e-05	937.6
orange1.1g034419m.g.v1.1_400+200_bp_promoter	13	579	TATTTCCTT	M|:|x||||	-5.03447	+	6.8759e-05	937.6
orange1.1g043002m.g.v1.1_400+200_bp_promoter	140	452	TATTTCCTT	M|:|x||||	-5.03447	+	6.8759e-05	937.6
orange1.1g043992m.g.v1.1_400+200_bp_promoter	266	326	TATTTCCTT	M|:|x||||	-5.03447	+	6.8759e-05	937.6
orange1.1g023578m.g.v1.1_400+200_bp_promoter	320	272	TATTTCCTT	M|:|x||||	-5.03447	+	6.8759e-05	937.6
orange1.1g048225m.g.v1.1_400+200_bp_promoter	109	483	TATTTCCTT	M|:|x||||	-5.03447	-	6.8759e-05	937.6
orange1.1g008649m.g.v1.1_400+200_bp_promoter	578	14	TATTTCCTT	M|:|x||||	-5.03447	+	6.8759e-05	937.6
orange1.1g019307m.g.v1.1_400+200_bp_promoter	461	131	TATTTCCTT	M|:|x||||	-5.03447	-	6.8759e-05	937.6
orange1.1g037159m.g.v1.1_400+200_bp_promoter	114	478	TATTTCCTT	M|:|x||||	-5.03447	+	6.8759e-05	937.6
orange1.1g022031m.g.v1.1_400+200_bp_promoter	446	146	TATTTCCTT	M|:|x||||	-5.03447	-	6.8759e-05	937.6
orange1.1g037487m.g.v1.1_400+200_bp_promoter	454	138	TATTTCCTT	M|:|x||||	-5.03447	-	6.8759e-05	937.6
orange1.1g036278m.g.v1.1_400+200_bp_promoter	348	244	TATTTCCTT	M|:|x||||	-5.03447	+	6.8759e-05	937.6
orange1.1g034997m.g.v1.1_400+200_bp_promoter	258	334	TATTTCCTT	M|:|x||||	-5.03447	-	6.8759e-05	937.6
orange1.1g023485m.g.v1.1_400+200_bp_promoter	435	157	TATTTCCTT	M|:|x||||	-5.03447	+	6.8759e-05	937.6
orange1.1g037049m.g.v1.1_400+200_bp_promoter	337	255	TATTTCCTT	M|:|x||||	-5.03447	+	6.8759e-05	937.6
orange1.1g012594m.g.v1.1_400+200_bp_promoter	247	345	TATTTCCTT	M|:|x||||	-5.03447	-	6.8759e-05	937.6
orange1.1g008040m.g.v1.1_400+200_bp_promoter	332	260	TATTTCCTT	M|:|x||||	-5.03447	-	6.8759e-05	937.6
orange1.1g046751m.g.v1.1_400+200_bp_promoter	202	390	TATTTCCTT	M|:|x||||	-5.03447	+	6.8759e-05	937.6
orange1.1g007696m.g.v1.1_400+200_bp_promoter	515	77	TATTTCCTT	M|:|x||||	-5.03447	-	6.8759e-05	937.6
orange1.1g016548m.g.v1.1_400+200_bp_promoter	249	343	TATTTCCTT	M|:|x||||	-5.03447	+	6.8759e-05	937.6
orange1.1g012555m.g.v1.1_400+200_bp_promoter	194	398	TATTTCCTT	M|:|x||||	-5.03447	+	6.8759e-05	937.6
orange1.1g018587m.g.v1.1_400+200_bp_promoter	457	135	TATTTCCTT	M|:|x||||	-5.03447	+	6.8759e-05	937.6
orange1.1g021771m.g.v1.1_400+200_bp_promoter	436	156	TATTTCCTT	M|:|x||||	-5.03447	-	6.8759e-05	937.6
orange1.1g048745m.g.v1.1_400+200_bp_promoter	419	173	TATTTCCTT	M|:|x||||	-5.03447	+	6.8759e-05	937.6
orange1.1g040476m.g.v1.1_400+200_bp_promoter	276	316	TATTTCCTT	M|:|x||||	-5.03447	-	6.8759e-05	937.6
orange1.1g012497m.g.v1.1_400+200_bp_promoter	75	517	TATTTCCTT	M|:|x||||	-5.03447	+	6.8759e-05	937.6
orange1.1g012497m.g.v1.1_400+200_bp_promoter	418	174	TATTTCCTT	M|:|x||||	-5.03447	-	6.8759e-05	937.6
orange1.1g010785m.g.v1.1_400+200_bp_promoter	548	44	TATTTCCTT	M|:|x||||	-5.03447	+	6.8759e-05	937.6
orange1.1g046689m.g.v1.1_400+200_bp_promoter	230	362	TATTTCCTT	M|:|x||||	-5.03447	+	6.8759e-05	937.6
orange1.1g047985m.g.v1.1_400+200_bp_promoter	545	47	TATTTCCTT	M|:|x||||	-5.03447	-	6.8759e-05	937.6
orange1.1g021375m.g.v1.1_400+200_bp_promoter	258	334	TATTTCCTT	M|:|x||||	-5.03447	+	6.8759e-05	937.6
orange1.1g014629m.g.v1.1_400+200_bp_promoter	488	104	TATTTCCTT	M|:|x||||	-5.03447	+	6.8759e-05	937.6
orange1.1g016410m.g.v1.1_400+200_bp_promoter	180	412	TATTTCCTT	M|:|x||||	-5.03447	-	6.8759e-05	937.6
orange1.1g035816m.g.v1.1_400+200_bp_promoter	175	417	TATTTCCTT	M|:|x||||	-5.03447	-	6.8759e-05	937.6
orange1.1g041331m.g.v1.1_400+200_bp_promoter	176	416	TATTTCCTT	M|:|x||||	-5.03447	+	6.8759e-05	937.6
orange1.1g047826m.g.v1.1_400+200_bp_promoter	307	285	TATTTCCTT	M|:|x||||	-5.03447	+	6.8759e-05	937.6
orange1.1g045327m.g.v1.1_400+200_bp_promoter	471	121	TATTTCCTT	M|:|x||||	-5.03447	-	6.8759e-05	937.6
orange1.1g035407m.g.v1.1_400+200_bp_promoter	111	481	TATTTCCTT	M|:|x||||	-5.03447	+	6.8759e-05	937.6
orange1.1g030229m.g.v1.1_400+200_bp_promoter	144	448	TATTTCCTT	M|:|x||||	-5.03447	-	6.8759e-05	937.6
orange1.1g029817m.g.v1.1_400+200_bp_promoter	164	428	TATTTCCTT	M|:|x||||	-5.03447	-	6.8759e-05	937.6
orange1.1g035511m.g.v1.1_400+200_bp_promoter	134	458	TATTTCCTT	M|:|x||||	-5.03447	+	6.8759e-05	937.6
orange1.1g043324m.g.v1.1_400+200_bp_promoter	27	565	TATTTCCTT	M|:|x||||	-5.03447	-	6.8759e-05	937.6
orange1.1g004827m.g.v1.1_400+200_bp_promoter	278	314	TATTTCCTT	M|:|x||||	-5.03447	+	6.8759e-05	937.6
orange1.1g040481m.g.v1.1_400+200_bp_promoter	351	241	TATTTCCTT	M|:|x||||	-5.03447	+	6.8759e-05	937.6
orange1.1g046148m.g.v1.1_400+200_bp_promoter	140	452	TATTTCCTT	M|:|x||||	-5.03447	-	6.8759e-05	937.6
orange1.1g046119m.g.v1.1_400+200_bp_promoter	481	111	TATTTCCTT	M|:|x||||	-5.03447	+	6.8759e-05	937.6
orange1.1g027084m.g.v1.1_400+200_bp_promoter	525	67	TATTTCCTT	M|:|x||||	-5.03447	-	6.8759e-05	937.6
orange1.1g034014m.g.v1.1_400+200_bp_promoter	277	315	TATTTCCTT	M|:|x||||	-5.03447	+	6.8759e-05	937.6
orange1.1g010323m.g.v1.1_400+200_bp_promoter	581	11	TATTTCCTT	M|:|x||||	-5.03447	+	6.8759e-05	937.6
orange1.1g035320m.g.v1.1_400+200_bp_promoter	403	189	TATTTCCTT	M|:|x||||	-5.03447	+	6.8759e-05	937.6
orange1.1g033261m.g.v1.1_400+200_bp_promoter	9	583	TATTTCCTT	M|:|x||||	-5.03447	-	6.8759e-05	937.6
orange1.1g008469m.g.v1.1_400+200_bp_promoter	261	331	TATTTCCTT	M|:|x||||	-5.03447	+	6.8759e-05	937.6
orange1.1g044883m.g.v1.1_400+200_bp_promoter	332	260	TATTTCCTT	M|:|x||||	-5.03447	+	6.8759e-05	937.6
orange1.1g048173m.g.v1.1_400+200_bp_promoter	309	283	TATTTCCTT	M|:|x||||	-5.03447	+	6.8759e-05	937.6
orange1.1g012885m.g.v1.1_400+200_bp_promoter	561	31	TATTTCCTT	M|:|x||||	-5.03447	-	6.8759e-05	937.6
orange1.1g034615m.g.v1.1_400+200_bp_promoter	432	160	TATTTCCTT	M|:|x||||	-5.03447	+	6.8759e-05	937.6
orange1.1g025524m.g.v1.1_400+200_bp_promoter	521	71	TATTTCCTT	M|:|x||||	-5.03447	-	6.8759e-05	937.6
orange1.1g036229m.g.v1.1_400+200_bp_promoter	462	130	TATTTCCTT	M|:|x||||	-5.03447	+	6.8759e-05	937.6
orange1.1g035028m.g.v1.1_400+200_bp_promoter	68	524	TATTTCCTT	M|:|x||||	-5.03447	+	6.8759e-05	937.6
orange1.1g028958m.g.v1.1_400+200_bp_promoter	543	49	TATTTCCTT	M|:|x||||	-5.03447	+	6.8759e-05	937.6
orange1.1g022816m.g.v1.1_400+200_bp_promoter	331	261	TATTTCCTT	M|:|x||||	-5.03447	+	6.8759e-05	937.6
orange1.1g047252m.g.v1.1_400+200_bp_promoter	128	464	TATTTCCTT	M|:|x||||	-5.03447	-	6.8759e-05	937.6
orange1.1g025055m.g.v1.1_400+200_bp_promoter	267	325	TATTTCCTT	M|:|x||||	-5.03447	+	6.8759e-05	937.6
orange1.1g040819m.g.v1.1_400+200_bp_promoter	7	585	TATTTCCTT	M|:|x||||	-5.03447	+	6.8759e-05	937.6
orange1.1g039976m.g.v1.1_400+200_bp_promoter	82	510	TATTTCCTT	M|:|x||||	-5.03447	+	6.8759e-05	937.6
orange1.1g044190m.g.v1.1_400+200_bp_promoter	215	377	TATTTCCTT	M|:|x||||	-5.03447	-	6.8759e-05	937.6
orange1.1g046887m.g.v1.1_400+200_bp_promoter	145	447	TATTTCCTT	M|:|x||||	-5.03447	+	6.8759e-05	937.6
orange1.1g038723m.g.v1.1_400+200_bp_promoter	391	201	TATTTCCTT	M|:|x||||	-5.03447	-	6.8759e-05	937.6
orange1.1g039129m.g.v1.1_400+200_bp_promoter	377	215	TATTTCCTT	M|:|x||||	-5.03447	+	6.8759e-05	937.6
orange1.1g007665m.g.v1.1_400+200_bp_promoter	544	48	TATTTCCTT	M|:|x||||	-5.03447	-	6.8759e-05	937.6
orange1.1g008138m.g.v1.1_400+200_bp_promoter	299	293	TATTTCCTT	M|:|x||||	-5.03447	-	6.8759e-05	937.6
orange1.1g048141m.g.v1.1_400+200_bp_promoter	222	370	TATTTCCTT	M|:|x||||	-5.03447	-	6.8759e-05	937.6
orange1.1g012870m.g.v1.1_400+200_bp_promoter	373	219	TATTTCCTT	M|:|x||||	-5.03447	-	6.8759e-05	937.6
orange1.1g041813m.g.v1.1_400+200_bp_promoter	357	235	TATTTCCTT	M|:|x||||	-5.03447	+	6.8759e-05	937.6
orange1.1g048464m.g.v1.1_400+200_bp_promoter	99	493	TATTTCCTT	M|:|x||||	-5.03447	-	6.8759e-05	937.6
orange1.1g045979m.g.v1.1_400+200_bp_promoter	246	346	TATTTCCTT	M|:|x||||	-5.03447	+	6.8759e-05	937.6
orange1.1g047894m.g.v1.1_400+200_bp_promoter	15	577	TATTTCCTT	M|:|x||||	-5.03447	-	6.8759e-05	937.6
orange1.1g009640m.g.v1.1_400+200_bp_promoter	381	211	TATTTCCTT	M|:|x||||	-5.03447	-	6.8759e-05	937.6
orange1.1g039485m.g.v1.1_400+200_bp_promoter	160	432	TATTTCCTT	M|:|x||||	-5.03447	-	6.8759e-05	937.6
orange1.1g005969m.g.v1.1_400+200_bp_promoter	141	451	TATTTCCTT	M|:|x||||	-5.03447	+	6.8759e-05	937.6
orange1.1g011572m.g.v1.1_400+200_bp_promoter	103	489	TATTTCCTT	M|:|x||||	-5.03447	+	6.8759e-05	937.6
orange1.1g017778m.g.v1.1_400+200_bp_promoter	24	568	TATTTCCTT	M|:|x||||	-5.03447	-	6.8759e-05	937.6
orange1.1g044478m.g.v1.1_400+200_bp_promoter	505	87	TATTTCCTT	M|:|x||||	-5.03447	+	6.8759e-05	937.6
orange1.1g045880m.g.v1.1_400+200_bp_promoter	538	54	TATTTCCTT	M|:|x||||	-5.03447	-	6.8759e-05	937.6
orange1.1g011490m.g.v1.1_400+200_bp_promoter	569	23	TATTTCCTT	M|:|x||||	-5.03447	+	6.8759e-05	937.6
orange1.1g039701m.g.v1.1_400+200_bp_promoter	437	155	TATTTCCTT	M|:|x||||	-5.03447	+	6.8759e-05	937.6
orange1.1g040474m.g.v1.1_400+200_bp_promoter	312	280	TATTTCCTT	M|:|x||||	-5.03447	+	6.8759e-05	937.6
orange1.1g002525m.g.v1.1_400+200_bp_promoter	52	540	TATTTCCTT	M|:|x||||	-5.03447	+	6.8759e-05	937.6
orange1.1g015729m.g.v1.1_400+200_bp_promoter	281	311	TATTTCCTT	M|:|x||||	-5.03447	-	6.8759e-05	937.6
orange1.1g019681m.g.v1.1_400+200_bp_promoter	556	36	TATTTCCTT	M|:|x||||	-5.03447	+	6.8759e-05	937.6
orange1.1g026519m.g.v1.1_400+200_bp_promoter	121	471	TATTTCCTT	M|:|x||||	-5.03447	+	6.8759e-05	937.6
orange1.1g035322m.g.v1.1_400+200_bp_promoter	187	405	TATTTCCTT	M|:|x||||	-5.03447	+	6.8759e-05	937.6
orange1.1g039883m.g.v1.1_400+200_bp_promoter	10	582	TATTTCCTT	M|:|x||||	-5.03447	-	6.8759e-05	937.6
orange1.1g031979m.g.v1.1_400+200_bp_promoter	465	127	TATTTCCTT	M|:|x||||	-5.03447	+	6.8759e-05	937.6
orange1.1g035722m.g.v1.1_400+200_bp_promoter	284	308	TATTTCCTT	M|:|x||||	-5.03447	+	6.8759e-05	937.6
orange1.1g037601m.g.v1.1_400+200_bp_promoter	223	369	TATTTCCTT	M|:|x||||	-5.03447	+	6.8759e-05	937.6
orange1.1g032494m.g.v1.1_400+200_bp_promoter	214	378	TATTTCCTT	M|:|x||||	-5.03447	+	6.8759e-05	937.6
orange1.1g046686m.g.v1.1_400+200_bp_promoter	386	206	TATTTCCTT	M|:|x||||	-5.03447	+	6.8759e-05	937.6
orange1.1g026939m.g.v1.1_400+200_bp_promoter	149	443	TATTTCCTT	M|:|x||||	-5.03447	+	6.8759e-05	937.6
[truncated: 481 more rows]
